# Supplementary material for: Maternal mortality in Mexico, beyond millennial development objectives: An age-period-cohort model
Source: PLoS One. 2018 Mar 21;13(3):e0194607. doi: 10.1371/journal.pone.0194607 (PMC5862485; doi:10.1371/journal.pone.0194607)
Supplement: S1 Dataset — (ZIP) [file pone.0194607.s001.zip]

Archive with 1 entries (1 files):
- mortalidad_materna_2002-2014.csv
