# Supplementary material for: Maternal mortality in Mexico, beyond millennial development objectives: An age-period-cohort model
Source: PLoS One. 2018 Mar 21;13(3):e0194607. doi: 10.1371/journal.pone.0194607 (PMC5862485; doi:10.1371/journal.pone.0194607)
Supplement: S1 Dataset — (ZIP) [file pone.0194607.s001.zip › mortalidad_materna_2002-2014.csv]

Año de nacimiento	Mes de nacimiento	Descripción del mes de nacimiento	Día de nacimiento	Genero	Clave de la edad	Edad cumplida	Estado conyugal	Descripción del estado conyugal	Entidad de residencia	Descripción de entidad de residencia	Municipio de residencia	Descripción del municipio de residencia	Localidad de residencia	Descripión de la localidad de residencia	Tamaño de localidad	Descripción del tamaño de localidad	Ocupación habitual	Descripción de la ocupación habitual	Escolaridad	Descripción de la escolaridad	Derechiahabiencia	Descrición de la derechiahabiencia	Entidad de ocurrencia	Descripción de la entidad de ocurrencia	Municipio de ocurrencia	Descrición del municipio de ocurrencia	Localidad de ocurrencia	Descrición de la localidad de ocurrencia	Sitio donde ocurrio la defunción	Descripción del sitio donde ocurrio la defunción	Año de la defunción	Mes de la defunción	Descrición del mes de la defunción	Día de la defunción	Hora de la defunción	Minutos de la defunción	Asistencia médica	Descripción de la asistencia médica	Causa CIE a cuarto dígito	Descrición de la causa CIE	Quien certificó	Descrición de quien certificó	Entidad de registro	Descrición de la entidad de registro	Municipio de registro	Descrición del municipio de registro	Año de registro	Mes de registro	Descripción del mes de registro
1972	06	JUNIO	25	2	A	29	5	CASADO	31	Yucatán	102	102 VALLADOLID	0001	311020001 Valladolid	9	30000 a 39999 habitantes	02	NO OCUPADOS	2	PRIMARIA INCOMPLETA	01	NINGUNA	31	Yucatán	102	102 VALLADOLID	0001	311020001 Valladolid	08	OTRA UNIDAD PUBLICA	2002	01	ENERO	09	19	00	1	CON ATENCION MEDICA	O994	O994 Enfermedades del sistema circulatorio que complican el embarazo, el parto y el purperio	3	OTRO MEDICO	31	Yucatán	102	102 VALLADOLID	2002	01	ENERO
1967	02	FEBRERO	01	2	A	35	5	CASADO	31	Yucatán	096	096 TIZIMIN	0001	310960001 Tizimín	9	30000 a 39999 habitantes	02	NO OCUPADOS	2	PRIMARIA INCOMPLETA	01	NINGUNA	31	Yucatán	050	050 MERIDA	0001	310500001 Mérida	08	OTRA UNIDAD PUBLICA	2002	07	JULIO	28	09	30	1	CON ATENCION MEDICA	O141	O141 Preeclampsia severa	3	OTRO MEDICO	31	Yucatán	050	050 MERIDA	2002	07	JULIO
1973	06	JUNIO	21	2	A	29	5	CASADO	31	Yucatán	062	062 SACALUM	0001	310620001 Sacalum	4	2500 a 4999 habitantes	02	NO OCUPADOS	2	PRIMARIA INCOMPLETA	01	NINGUNA	31	Yucatán	056	056 OXKUTZCAB	0001	310560001 Oxkutzcab	08	OTRA UNIDAD PUBLICA	2002	10	OCTUBRE	24	04	30	1	CON ATENCION MEDICA	O159	O159 Eclampsia, en período no especificado	3	OTRO MEDICO	31	Yucatán	056	056 OXKUTZCAB	2002	10	OCTUBRE
1966	01	ENERO	23	2	A	36	5	CASADO	31	Yucatán	060	060 QUINTANA ROO	0001	310600001 Quintana Roo	1	1 a 999 habitantes	02	NO OCUPADOS	2	PRIMARIA INCOMPLETA	01	NINGUNA	31	Yucatán	050	050 MERIDA	0001	310500001 Mérida	08	OTRA UNIDAD PUBLICA	2002	10	OCTUBRE	20	11	15	1	CON ATENCION MEDICA	O159	O159 Eclampsia, en período no especificado	1	MEDICO TRATANTE	31	Yucatán	050	050 MERIDA	2002	10	OCTUBRE
1975	00	NO ESPECIFICADO	00	2	A	30	5	CASADO	09	Distrito Federal	007	007 IZTAPALAPA	0000	090070000 No especificado	0	No Especificado.	02	NO OCUPADOS	4	SECUNDARIA INCOMPLETA	01	NINGUNA	09	Distrito Federal	016	016 MIGUEL HIDALGO	0000	090160000 No especificado	01	SECRETARIA DE SALUD	2005	04	ABRIL	08	02	10	1	CON ATENCION MEDICA	O266	O266 Trastornos del hígado en el embarazo, el parto y el puerperio	3	OTRO MEDICO	09	Distrito Federal	015	015 CUAUHTEMOC	2005	04	ABRIL
1975	00	NO ESPECIFICADO	00	2	A	30	5	CASADO	09	Distrito Federal	014	014 BENITO JUAREZ	0000	090140000 No especificado	0	No Especificado.	02	NO OCUPADOS	7	PROFESIONAL	01	NINGUNA	09	Distrito Federal	012	012 TLALPAN	0000	090120000 No especificado	01	SECRETARIA DE SALUD	2005	04	ABRIL	29	01	25	1	CON ATENCION MEDICA	O717	O717 Hematoma obstétrico de la pelvis	3	OTRO MEDICO	09	Distrito Federal	015	015 CUAUHTEMOC	2005	04	ABRIL
1985	00	NO ESPECIFICADO	00	2	A	20	5	CASADO	15	México	029	029 CHICOLOAPAN	0001	150290001 Chicoloapan de Juárez	12	75000 a 99999 habitantes	02	NO OCUPADOS	4	SECUNDARIA INCOMPLETA	01	NINGUNA	15	México	058	058 NEZAHUALCOYOTL	0000	150580000 No especificado	01	SECRETARIA DE SALUD	2005	05	MAYO	17	03	50	2	SIN ATENCION MEDICA	O364	O364 Atención materna por muerte intrauterina	3	OTRO MEDICO	09	Distrito Federal	017	017 VENUSTIANO CARRANZA	2005	05	MAYO
1978	07	JULIO	09	2	A	27	5	CASADO	15	México	104	104 TLALNEPANTLA DE BAZ	0001	151040001 Tlalnepantla	15	500000 a 999999 habitantes	13	TRABAJADORES DE LA EDUCACION	7	PROFESIONAL	08	OTRA	15	México	057	057 NAUCALPAN DE JUAREZ	0001	150570001 Naucalpan de Juárez	08	OTRA UNIDAD PUBLICA	2005	10	OCTUBRE	08	07	30	1	CON ATENCION MEDICA	O141	O141 Preeclampsia severa	3	OTRO MEDICO	15	México	057	057 NAUCALPAN DE JUAREZ	2005	10	OCTUBRE
1958	09	SEPTIEMBRE	29	2	A	43	5	CASADO	32	Zacatecas	039	039 RIO GRANDE	0017	320390017 Ignacio Zaragoza (La Rastrera)	1	1 a 999 habitantes	02	NO OCUPADOS	2	PRIMARIA INCOMPLETA	01	NINGUNA	32	Zacatecas	017	017 GUADALUPE	0001	320170001 Guadalupe	08	OTRA UNIDAD PUBLICA	2002	01	ENERO	08	16	35	1	CON ATENCION MEDICA	O16X	O16X Hipertensión materna, no especificada	1	MEDICO TRATANTE	32	Zacatecas	039	039 RIO GRANDE	2002	01	ENERO
1970	05	MAYO	24	2	A	31	5	CASADO	32	Zacatecas	056	056 ZACATECAS	0001	320560001 Zacatecas	13	100000 a 249999 habitantes	12	TECNICOS	7	PROFESIONAL	02	IMSS	32	Zacatecas	056	056 ZACATECAS	0001	320560001 Zacatecas	08	OTRA UNIDAD PUBLICA	2002	04	ABRIL	05	13	40	1	CON ATENCION MEDICA	O141	O141 Preeclampsia severa	3	OTRO MEDICO	32	Zacatecas	056	056 ZACATECAS	2002	04	ABRIL
1972	04	ABRIL	28	2	A	31	5	CASADO	03	Baja California Sur	003	003 LA PAZ	0001	030030001 La Paz	13	100000 a 249999 habitantes	11	PROFESIONALES	7	PROFESIONAL	02	IMSS	03	Baja California Sur	003	003 LA PAZ	0001	030030001 La Paz	08	OTRA UNIDAD PUBLICA	2003	09	SEPTIEMBRE	19	16	00	1	CON ATENCION MEDICA	O985	O985 Otras enfermedades virales que complican el embarazo, el parto y el puerperio	3	OTRO MEDICO	03	Baja California Sur	003	003 LA PAZ	2003	09	SEPTIEMBRE
1966	01	ENERO	06	2	A	35	5	CASADO	11	Guanajuato	030	030 SAN FELIPE	0120	110300120 Laguna de Guadalupe	3	2000 a 2499 habitantes	02	NO OCUPADOS	1	NINGUNA	01	NINGUNA	11	Guanajuato	020	020 LEON	0001	110200001 León de los Aldama	08	OTRA UNIDAD PUBLICA	2002	01	ENERO	04	21	15	1	CON ATENCION MEDICA	O021	O021 Aborto retenido	1	MEDICO TRATANTE	11	Guanajuato	020	020 LEON	2002	01	ENERO
1969	00	NO ESPECIFICADO	00	2	A	39	5	CASADO	16	Michoacán de Ocampo	025	025 CHILCHOTA	0002	160250002 Acachuén	3	2000 a 2499 habitantes	41	TRAB. ACT. AGRIC., GANAD., SILVIC. Y CAZA Y PESC	2	PRIMARIA INCOMPLETA	01	NINGUNA	16	Michoacán de Ocampo	053	053 MORELIA	0001	160530001 Morelia	01	SECRETARIA DE SALUD	2008	02	FEBRERO	21	12	40	1	CON ATENCION MEDICA	O150	O150 Eclampsia en el embarazo	3	OTRO MEDICO	16	Michoacán de Ocampo	053	053 MORELIA	2008	02	FEBRERO
1973	00	NO ESPECIFICADO	00	2	A	29	5	CASADO	30	Veracruz de Ignacio de la Llave	089	089 JALTIPAN	0001	300890001 Jáltipan de Morelos	9	30000 a 39999 habitantes	11	PROFESIONALES	7	PROFESIONAL	02	IMSS	30	Veracruz de Ignacio de la Llave	118	118 ORIZABA	0001	301180001 Orizaba	08	OTRA UNIDAD PUBLICA	2002	03	MARZO	23	00	10	1	CON ATENCION MEDICA	O985	O985 Otras enfermedades virales que complican el embarazo, el parto y el puerperio	3	OTRO MEDICO	30	Veracruz de Ignacio de la Llave	118	118 ORIZABA	2002	03	MARZO
1960	04	ABRIL	21	2	A	45	5	CASADO	27	Tabasco	004	004 CENTRO	0001	270040001 Villahermosa	14	250000 a 499999 habitantes	02	NO OCUPADOS	7	PROFESIONAL	01	NINGUNA	27	Tabasco	004	004 CENTRO	0001	270040001 Villahermosa	01	SECRETARIA DE SALUD	2005	06	JUNIO	08	07	40	1	CON ATENCION MEDICA	O96X	O96X Muerte materna debida a cualquier causa obstétrica que ocurre después de 42 días pero antes de un año del parto	3	OTRO MEDICO	27	Tabasco	004	004 CENTRO	2005	06	JUNIO
1963	02	FEBRERO	16	2	A	42	5	CASADO	07	Chiapas	084	084 SOLOSUCHIAPA	0005	070840005 Cerro las Campanas	1	1 a 999 habitantes	02	NO OCUPADOS	1	NINGUNA	01	NINGUNA	27	Tabasco	004	004 CENTRO	0001	270040001 Villahermosa	01	SECRETARIA DE SALUD	2005	07	JULIO	11	13	30	1	CON ATENCION MEDICA	O85X	O85X Sepsis puerperal	2	MEDICO LEGISTA	27	Tabasco	004	004 CENTRO	2005	07	JULIO
1988	00	NO ESPECIFICADO	00	2	A	17	5	CASADO	28	Tamaulipas	022	022 MATAMOROS	0001	280220001 Heroica Matamoros	14	250000 a 499999 habitantes	02	NO OCUPADOS	2	PRIMARIA INCOMPLETA	00	DERECHOHABIENCIA NO ESPECIFICADA	28	Tamaulipas	022	022 MATAMOROS	0001	280220001 Heroica Matamoros	01	SECRETARIA DE SALUD	2005	02	FEBRERO	28	09	10	0	NO ESPECIFICADO	O994	O994 Enfermedades del sistema circulatorio que complican el embarazo, el parto y el purperio	3	OTRO MEDICO	28	Tamaulipas	022	022 MATAMOROS	2005	03	MARZO
1978	00	NO ESPECIFICADO	00	2	A	35	5	CASADO	07	Chiapas	040	040 HUIXTLA	0126	070400126 Aztlán	1	1 a 999 habitantes	11	PROFESIONALES	02	PRIMARIA INCOMPLETA	07	SEGURO POPULAR	07	Chiapas	040	040 HUIXTLA	0126	070400126 Aztlán	01	SECRETARIA DE SALUD	2013	02	FEBRERO	27	14	39	1	CON ATENCION MEDICA	O141	O141 Preeclampsia severa	4	PERSONA AUTORIZADA POR LA SSA	07	Chiapas	054	054 MAZATAN	2013	02	FEBRERO
1974	00	NO ESPECIFICADO	00	2	A	39	0	SE IGNORA	18	Nayarit	017	017 TEPIC	0001	180170001 Tepic	14	250000 a 499999 habitantes	98	NO APLICA A MENORES DE 12 AÑOS	02	PRIMARIA INCOMPLETA	03	ISSSTE	18	Nayarit	017	017 TEPIC	0001	180170001 Tepic	04	ISSSTE	2013	05	MAYO	15	20	30	1	CON ATENCION MEDICA	O871	O871 Flebotrombosis profunda en el puerperio	2	MEDICO LEGISTA	18	Nayarit	017	017 TEPIC	2013	05	MAYO
1970	08	AGOSTO	25	2	A	43	5	CASADO	15	México	031	031 CHIMALHUACAN	0001	150310001 Chimalhuacán	15	500000 a 999999 habitantes	11	PROFESIONALES	02	PRIMARIA INCOMPLETA	07	SEGURO POPULAR	15	México	058	058 NEZAHUALCOYOTL	0001	150580001 Ciudad Nezahualcóyotl	01	SECRETARIA DE SALUD	2013	09	SEPTIEMBRE	10	13	55	1	CON ATENCION MEDICA	O241	O241 Diabetes mellitus preexistente no insulinodependiente, en el embarazo	3	OTRO MEDICO	15	México	058	058 NEZAHUALCOYOTL	2013	09	SEPTIEMBRE
1974	02	FEBRERO	16	2	A	38	5	CASADO	12	Guerrero	029	029 CHILPANCINGO DE LOS BRAVO	0001	120290001 Chilpancingo de los Bravo	13	100000 a 249999 habitantes	62	TRABAJADORES DE APOYO EN ACTIVIDADES ADMVAS.	07	PROFESIONAL	03	ISSSTE	12	Guerrero	029	029 CHILPANCINGO DE LOS BRAVO	0001	120290001 Chilpancingo de los Bravo	04	ISSSTE	2012	12	DICIEMBRE	12	20	30	1	CON ATENCION MEDICA	O994	O994 Enfermedades del sistema circulatorio que complican el embarazo, el parto y el purperio	1	MEDICO TRATANTE	12	Guerrero	029	029 CHILPANCINGO DE LOS BRAVO	2012	01	ENERO
1977	05	MAYO	20	2	A	36	5	CASADO	15	México	121	121 CUAUTITLAN IZCALLI	0001	151210001 Cuautitlán Izcalli	14	250000 a 499999 habitantes	11	PROFESIONALES	02	PRIMARIA INCOMPLETA	07	SEGURO POPULAR	15	México	104	104 TLALNEPANTLA DE BAZ	0001	151040001 Tlalnepantla	01	SECRETARIA DE SALUD	2013	09	SEPTIEMBRE	16	18	00	1	CON ATENCION MEDICA	O96X	O96X Muerte materna debida a cualquier causa obstétrica que ocurre después de 42 días pero antes de un año del parto	3	OTRO MEDICO	15	México	104	104 TLALNEPANTLA DE BAZ	2013	09	SEPTIEMBRE
1983	04	ABRIL	29	2	A	26	5	CASADO	20	Oaxaca	002	002 ACATLAN DE PEREZ FIGUEROA	0045	200020045 El Conejo	1	1 a 999 habitantes	02	NO OCUPADOS	2	PRIMARIA INCOMPLETA	01	NINGUNA	30	Veracruz de Ignacio de la Llave	193	193 VERACRUZ	0001	301930001 Veracruz	01	SECRETARIA DE SALUD	2009	02	FEBRERO	16	03	05	1	CON ATENCION MEDICA	O648	O648 Trabajo de parto obstruido debido a otras presentaciones anormales del feto	3	OTRO MEDICO	30	Veracruz de Ignacio de la Llave	193	193 VERACRUZ	2009	02	FEBRERO
1992	03	MARZO	08	2	A	17	5	CASADO	30	Veracruz de Ignacio de la Llave	193	193 VERACRUZ	0001	301930001 Veracruz	14	250000 a 499999 habitantes	02	NO OCUPADOS	4	SECUNDARIA INCOMPLETA	01	NINGUNA	30	Veracruz de Ignacio de la Llave	193	193 VERACRUZ	0001	301930001 Veracruz	01	SECRETARIA DE SALUD	2009	12	DICIEMBRE	05	10	52	1	CON ATENCION MEDICA	O85X	O85X Sepsis puerperal	3	OTRO MEDICO	30	Veracruz de Ignacio de la Llave	193	193 VERACRUZ	2009	12	DICIEMBRE
1989	03	MARZO	00	2	A	21	5	CASADO	07	Chiapas	052	052 LAS MARGARITAS	0656	070520656 Buenavista	1	1 a 999 habitantes	02	NO OCUPADOS	4	SECUNDARIA INCOMPLETA	01	NINGUNA	07	Chiapas	052	052 LAS MARGARITAS	0656	070520656 Buenavista	01	SECRETARIA DE SALUD	2010	03	MARZO	05	10	25	1	CON ATENCION MEDICA	O141	O141 Preeclampsia severa	3	OTRO MEDICO	07	Chiapas	019	019 COMITAN DE DOMINGUEZ	2010	03	MARZO
1987	09	SEPTIEMBRE	16	2	A	22	5	CASADO	30	Veracruz de Ignacio de la Llave	094	094 JUAN RODRIGUEZ CLARA	0001	300940001 Juan Rodríguez Clara	6	10000 a 14999 habitantes	02	NO OCUPADOS	7	PROFESIONAL	01	NINGUNA	30	Veracruz de Ignacio de la Llave	193	193 VERACRUZ	0001	301930001 Veracruz	01	SECRETARIA DE SALUD	2009	11	NOVIEMBRE	28	06	55	1	CON ATENCION MEDICA	O995	O995 Enfermedades del sistema respiratorio que complican el embarazo, el parto y el puerperio	1	MEDICO TRATANTE	30	Veracruz de Ignacio de la Llave	193	193 VERACRUZ	2009	11	NOVIEMBRE
1966	09	SEPTIEMBRE	28	2	A	45	5	CASADO	18	Nayarit	017	017 TEPIC	0001	180170001 Tepic	14	250000 a 499999 habitantes	13	TRABAJADORES DE LA EDUCACION	7	PROFESIONAL	03	ISSSTE	18	Nayarit	017	017 TEPIC	0001	180170001 Tepic	04	ISSSTE	2011	10	OCTUBRE	09	08	35	1	CON ATENCION MEDICA	O141	O141 Preeclampsia severa	3	OTRO MEDICO	18	Nayarit	017	017 TEPIC	2011	10	OCTUBRE
1968	10	OCTUBRE	01	2	A	43	5	CASADO	21	Puebla	156	156 TEHUACAN	0001	211560001 Tehuacán	13	100000 a 249999 habitantes	02	NO OCUPADOS	2	PRIMARIA INCOMPLETA	07	SEGURO POPULAR	21	Puebla	156	156 TEHUACAN	0001	211560001 Tehuacán	01	SECRETARIA DE SALUD	2011	11	NOVIEMBRE	14	05	40	1	CON ATENCION MEDICA	O994	O994 Enfermedades del sistema circulatorio que complican el embarazo, el parto y el purperio	3	OTRO MEDICO	21	Puebla	156	156 TEHUACAN	2011	11	NOVIEMBRE
1985	00	NO ESPECIFICADO	00	2	A	26	5	CASADO	23	Quintana Roo	005	005 BENITO JUAREZ	0001	230050001 Cancún	15	500000 a 999999 habitantes	02	NO OCUPADOS	4	SECUNDARIA INCOMPLETA	07	SEGURO POPULAR	23	Quintana Roo	005	005 BENITO JUAREZ	0001	230050001 Cancún	01	SECRETARIA DE SALUD	2011	05	MAYO	19	22	10	1	CON ATENCION MEDICA	O364	O364 Atención materna por muerte intrauterina	3	OTRO MEDICO	23	Quintana Roo	005	005 BENITO JUAREZ	2011	05	MAYO
1971	08	AGOSTO	14	2	A	40	5	CASADO	30	Veracruz de Ignacio de la Llave	086	086 JALACINGO	0001	300860001 Jalacingo	6	10000 a 14999 habitantes	02	NO OCUPADOS	2	PRIMARIA INCOMPLETA	01	NINGUNA	30	Veracruz de Ignacio de la Llave	087	087 XALAPA	0001	300870001 Xalapa-Enríquez	01	SECRETARIA DE SALUD	2011	12	DICIEMBRE	15	21	35	1	CON ATENCION MEDICA	O994	O994 Enfermedades del sistema circulatorio que complican el embarazo, el parto y el purperio	3	OTRO MEDICO	30	Veracruz de Ignacio de la Llave	087	087 XALAPA	2011	12	DICIEMBRE
1970	04	ABRIL	09	2	A	42	5	CASADO	09	Distrito Federal	008	008 LA MAGDALENA CONTRERAS	0001	090080001 La Magdalena Contreras	13	100000 a 249999 habitantes	02	NO OCUPADOS	07	PROFESIONAL	01	NINGUNA	09	Distrito Federal	010	010 ALVARO OBREGON	0001	090100001 Álvaro Obregón	08	OTRA UNIDAD PUBLICA	2012	05	MAYO	18	06	50	1	CON ATENCION MEDICA	O141	O141 Preeclampsia severa	3	OTRO MEDICO	09	Distrito Federal	015	015 CUAUHTEMOC	2012	05	MAYO
1967	00	NO ESPECIFICADO	00	2	A	44	5	CASADO	07	Chiapas	097	097 TONALA	0002	070970002 Puerto Arista	1	1 a 999 habitantes	02	NO OCUPADOS	2	PRIMARIA INCOMPLETA	07	SEGURO POPULAR	07	Chiapas	097	097 TONALA	0001	070970001 Tonalá	01	SECRETARIA DE SALUD	2011	09	SEPTIEMBRE	20	14	55	1	CON ATENCION MEDICA	O994	O994 Enfermedades del sistema circulatorio que complican el embarazo, el parto y el purperio	3	OTRO MEDICO	07	Chiapas	097	097 TONALA	2011	09	SEPTIEMBRE
1976	00	NO ESPECIFICADO	00	2	A	35	5	CASADO	20	Oaxaca	039	039 HEROICA CIUDAD DE HUAJUAPAN DE LEON	0059	200390059 Colonia Buena Vista	1	1 a 999 habitantes	02	NO OCUPADOS	2	PRIMARIA INCOMPLETA	00	DERECHOHABIENCIA NO ESPECIFICADA	20	Oaxaca	067	067 OAXACA DE JUAREZ	0001	200670001 Oaxaca de Juárez	01	SECRETARIA DE SALUD	2011	07	JULIO	29	04	55	1	CON ATENCION MEDICA	O96X	O96X Muerte materna debida a cualquier causa obstétrica que ocurre después de 42 días pero antes de un año del parto	3	OTRO MEDICO	20	Oaxaca	067	067 OAXACA DE JUAREZ	2011	07	JULIO
1976	00	NO ESPECIFICADO	00	2	A	34	5	CASADO	32	Zacatecas	005	005 CALERA	0001	320050001 Víctor Rosales	9	30000 a 39999 habitantes	02	NO OCUPADOS	2	PRIMARIA INCOMPLETA	07	SEGURO POPULAR	32	Zacatecas	010	010 FRESNILLO	0001	320100001 Fresnillo	01	SECRETARIA DE SALUD	2010	04	ABRIL	12	11	05	1	CON ATENCION MEDICA	O141	O141 Preeclampsia severa	3	OTRO MEDICO	32	Zacatecas	010	010 FRESNILLO	2010	04	ABRIL
1975	01	ENERO	31	2	A	36	5	CASADO	26	Sonora	030	030 HERMOSILLO	0001	260300001 Hermosillo	15	500000 a 999999 habitantes	02	NO OCUPADOS	7	PROFESIONAL	07	SEGURO POPULAR	26	Sonora	030	030 HERMOSILLO	0001	260300001 Hermosillo	01	SECRETARIA DE SALUD	2011	10	OCTUBRE	15	09	38	1	CON ATENCION MEDICA	O13X	O13X Hipertensión gestacional [inducida por el embarazo] sin proteinuria significativa	3	OTRO MEDICO	26	Sonora	030	030 HERMOSILLO	2011	10	OCTUBRE
1977	00	NO ESPECIFICADO	00	2	A	35	5	CASADO	12	Guerrero	011	011 ATOYAC DE ALVAREZ	0071	120110071 El Ticui	4	2500 a 4999 habitantes	13	TRABAJADORES DE LA EDUCACION	07	PROFESIONAL	03	ISSSTE	12	Guerrero	001	001 ACAPULCO DE JUAREZ	0001	120010001 Acapulco de Juárez	04	ISSSTE	2012	04	ABRIL	28	22	10	1	CON ATENCION MEDICA	O031	O031 Aborto espontáneo incompleto, complicado por hemorragia excesiva o tardía	3	OTRO MEDICO	12	Guerrero	001	001 ACAPULCO DE JUAREZ	2012	05	MAYO
1970	00	NO ESPECIFICADO	00	2	A	43	5	CASADO	16	Michoacán de Ocampo	001	001 ACUITZIO	0020	160010020 San Andrés Coapa	1	1 a 999 habitantes	11	PROFESIONALES	02	PRIMARIA INCOMPLETA	07	SEGURO POPULAR	16	Michoacán de Ocampo	053	053 MORELIA	0001	160530001 Morelia	01	SECRETARIA DE SALUD	2013	04	ABRIL	29	22	55	1	CON ATENCION MEDICA	O141	O141 Preeclampsia severa	3	OTRO MEDICO	16	Michoacán de Ocampo	053	053 MORELIA	2013	04	ABRIL
1978	01	ENERO	04	2	A	35	5	CASADO	09	Distrito Federal	016	016 MIGUEL HIDALGO	0001	090160001 Miguel Hidalgo	14	250000 a 499999 habitantes	02	NO OCUPADOS	07	PROFESIONAL	03	ISSSTE	09	Distrito Federal	010	010 ALVARO OBREGON	0001	090100001 Álvaro Obregón	04	ISSSTE	2013	06	JUNIO	01	20	30	1	CON ATENCION MEDICA	O141	O141 Preeclampsia severa	1	MEDICO TRATANTE	09	Distrito Federal	015	015 CUAUHTEMOC	2013	06	JUNIO
1979	00	NO ESPECIFICADO	00	2	A	34	5	CASADO	15	México	051	051 LERMA	0024	150510024 San Pedro Tultepec	6	10000 a 14999 habitantes	11	PROFESIONALES	04	SECUNDARIA INCOMPLETA	07	SEGURO POPULAR	15	México	106	106 TOLUCA	0001	151060001 Toluca de Lerdo	01	SECRETARIA DE SALUD	2013	07	JULIO	31	23	35	1	CON ATENCION MEDICA	O234	O234 Infección no especificada de las vías urinarias en el embarazo	3	OTRO MEDICO	15	México	106	106 TOLUCA	2013	08	AGOSTO
1962	00	NO ESPECIFICADO	00	2	A	41	5	CASADO	22	Querétaro Arteaga	004	004 CADEREYTA DE MONTES	0106	220040106 Santo Domingo	1	1 a 999 habitantes	02	NO OCUPADOS	2	PRIMARIA INCOMPLETA	01	NINGUNA	22	Querétaro Arteaga	014	014 QUERETARO	0001	220140001 Santiago de Querétaro	08	OTRA UNIDAD PUBLICA	2003	05	MAYO	10	18	00	1	CON ATENCION MEDICA	O141	O141 Preeclampsia severa	3	OTRO MEDICO	22	Querétaro Arteaga	014	014 QUERETARO	2003	05	MAYO
1962	00	NO ESPECIFICADO	00	2	A	41	5	CASADO	16	Michoacán de Ocampo	016	016 COENEO	0001	160160001 Coeneo de la Libertad	4	2500 a 4999 habitantes	02	NO OCUPADOS	2	PRIMARIA INCOMPLETA	01	NINGUNA	16	Michoacán de Ocampo	053	053 MORELIA	0001	160530001 Morelia	08	OTRA UNIDAD PUBLICA	2003	01	ENERO	09	02	00	1	CON ATENCION MEDICA	O994	O994 Enfermedades del sistema circulatorio que complican el embarazo, el parto y el purperio	1	MEDICO TRATANTE	16	Michoacán de Ocampo	053	053 MORELIA	2003	01	ENERO
1983	09	SEPTIEMBRE	29	2	A	20	5	CASADO	15	México	118	118 ZINACANTEPEC	0053	151180053 San Antonio Acahualco	6	10000 a 14999 habitantes	02	NO OCUPADOS	2	PRIMARIA INCOMPLETA	02	IMSS	15	México	106	106 TOLUCA	0001	151060001 Toluca de Lerdo	08	OTRA UNIDAD PUBLICA	2003	12	DICIEMBRE	03	14	00	1	CON ATENCION MEDICA	O151	O151 Eclampsia durante el trabajo de parto	3	OTRO MEDICO	15	México	106	106 TOLUCA	2003	12	DICIEMBRE
1973	00	NO ESPECIFICADO	00	2	A	30	5	CASADO	19	Nuevo León	006	006 APODACA	0001	190060001 Ciudad Apodaca	14	250000 a 499999 habitantes	82	TRABAJADORES EN SERVICIOS DOMESTICOS	1	NINGUNA	02	IMSS	19	Nuevo León	039	039 MONTERREY	0001	190390001 Monterrey	08	OTRA UNIDAD PUBLICA	2003	04	ABRIL	11	09	00	1	CON ATENCION MEDICA	O723	O723 Defecto de la coagulación postparto	2	MEDICO LEGISTA	19	Nuevo León	039	039 MONTERREY	2003	10	OCTUBRE
1965	09	SEPTIEMBRE	09	2	A	38	5	CASADO	20	Oaxaca	390	390 SANTA LUCIA DEL CAMINO	0001	203900001 Santa Lucía del Camino	10	40000 a 49999 habitantes	11	PROFESIONALES	7	PROFESIONAL	03	ISSSTE	20	Oaxaca	067	067 OAXACA DE JUAREZ	0001	200670001 Oaxaca de Juárez	08	OTRA UNIDAD PUBLICA	2003	12	DICIEMBRE	27	14	00	1	CON ATENCION MEDICA	O159	O159 Eclampsia, en período no especificado	3	OTRO MEDICO	20	Oaxaca	067	067 OAXACA DE JUAREZ	2003	12	DICIEMBRE
1964	03	MARZO	21	2	A	39	5	CASADO	30	Veracruz de Ignacio de la Llave	039	039 COATZACOALCOS	0001	300390001 Coatzacoalcos	13	100000 a 249999 habitantes	99	OTROS TRAB. CON OCUP. NO CLAS. ANT., INSUF. ESP.	1	NINGUNA	01	NINGUNA	30	Veracruz de Ignacio de la Llave	039	039 COATZACOALCOS	0001	300390001 Coatzacoalcos	08	OTRA UNIDAD PUBLICA	2003	09	SEPTIEMBRE	28	08	00	0	NO ESPECIFICADO	O159	O159 Eclampsia, en período no especificado	1	MEDICO TRATANTE	30	Veracruz de Ignacio de la Llave	039	039 COATZACOALCOS	2003	09	SEPTIEMBRE
1960	08	AGOSTO	07	2	A	43	5	CASADO	25	Sinaloa	006	006 CULIACAN	1157	250061157 Campo Santa Aurora (Santa Angélica)	1	1 a 999 habitantes	41	TRAB. ACT. AGRIC., GANAD., SILVIC. Y CAZA Y PESC	1	NINGUNA	02	IMSS	25	Sinaloa	006	006 CULIACAN	0312	250060312 Costa Rica	08	OTRA UNIDAD PUBLICA	2003	12	DICIEMBRE	31	06	00	1	CON ATENCION MEDICA	O364	O364 Atención materna por muerte intrauterina	3	OTRO MEDICO	25	Sinaloa	006	006 CULIACAN	2003	01	ENERO
1970	05	MAYO	27	2	A	33	5	CASADO	26	Sonora	030	030 HERMOSILLO	0001	260300001 Hermosillo	15	500000 a 999999 habitantes	11	PROFESIONALES	7	PROFESIONAL	03	ISSSTE	26	Sonora	030	030 HERMOSILLO	0001	260300001 Hermosillo	08	OTRA UNIDAD PUBLICA	2003	09	SEPTIEMBRE	27	11	00	1	CON ATENCION MEDICA	O995	O995 Enfermedades del sistema respiratorio que complican el embarazo, el parto y el puerperio	1	MEDICO TRATANTE	26	Sonora	030	030 HERMOSILLO	2003	09	SEPTIEMBRE
2000	00	NO ESPECIFICADO	00	2	A	13	5	CASADO	08	Chihuahua	008	008 BATOPILAS	1113	080081113 Chiperachi	1	1 a 999 habitantes	11	PROFESIONALES	01	NINGUNA	01	NINGUNA	08	Chihuahua	027	027 GUACHOCHI	0001	080270001 Guachochi	01	SECRETARIA DE SALUD	2013	10	OCTUBRE	19	19	10	1	CON ATENCION MEDICA	O151	O151 Eclampsia durante el trabajo de parto	3	OTRO MEDICO	08	Chihuahua	027	027 GUACHOCHI	2013	10	OCTUBRE
1969	00	NO ESPECIFICADO	00	2	A	34	5	CASADO	14	Jalisco	025	025 COLOTLAN	0001	140250001 Colotlán	6	10000 a 14999 habitantes	02	NO OCUPADOS	2	PRIMARIA INCOMPLETA	01	NINGUNA	32	Zacatecas	017	017 GUADALUPE	0001	320170001 Guadalupe	08	OTRA UNIDAD PUBLICA	2003	01	ENERO	18	17	00	1	CON ATENCION MEDICA	O141	O141 Preeclampsia severa	3	OTRO MEDICO	32	Zacatecas	056	056 ZACATECAS	2003	01	ENERO
1981	08	AGOSTO	25	2	A	24	5	CASADO	07	Chiapas	101	101 TUXTLA GUTIERREZ	0001	071010001 Tuxtla Gutiérrez	14	250000 a 499999 habitantes	02	NO OCUPADOS	7	PROFESIONAL	01	NINGUNA	07	Chiapas	101	101 TUXTLA GUTIERREZ	0001	071010001 Tuxtla Gutiérrez	01	SECRETARIA DE SALUD	2005	09	SEPTIEMBRE	26	12	55	1	CON ATENCION MEDICA	O235	O235 Infección genital en el embarazo	3	OTRO MEDICO	07	Chiapas	101	101 TUXTLA GUTIERREZ	2005	09	SEPTIEMBRE
1960	06	JUNIO	24	2	A	45	5	CASADO	07	Chiapas	072	072 PUEBLO NUEVO SOLISTAHUACAN	0054	070720054 Rincón Chamula	4	2500 a 4999 habitantes	02	NO OCUPADOS	1	NINGUNA	01	NINGUNA	07	Chiapas	013	013 BOCHIL	0001	070130001 Bochil	02	IMSS OPORTUNIDADES	2005	11	NOVIEMBRE	05	12	20	1	CON ATENCION MEDICA	O020	O020 Detención del desarrollo del huevo y mola no hidatiforme	3	OTRO MEDICO	07	Chiapas	013	013 BOCHIL	2005	11	NOVIEMBRE
1980	05	MAYO	31	2	A	25	5	CASADO	17	Morelos	028	028 XOCHITEPEC	0000	170280000 No especificado	0	No Especificado.	11	PROFESIONALES	7	PROFESIONAL	03	ISSSTE	09	Distrito Federal	014	014 BENITO JUAREZ	0000	090140000 No especificado	04	ISSSTE	2005	10	OCTUBRE	12	20	20	1	CON ATENCION MEDICA	O723	O723 Defecto de la coagulación postparto	3	OTRO MEDICO	09	Distrito Federal	015	015 CUAUHTEMOC	2005	10	OCTUBRE
1970	00	NO ESPECIFICADO	00	2	A	34	5	CASADO	15	México	045	045 JILOTEPEC	0016	150450016 Las Huertas	4	2500 a 4999 habitantes	11	PROFESIONALES	7	PROFESIONAL	03	ISSSTE	09	Distrito Federal	014	014 BENITO JUAREZ	0001	090140001 Benito Juárez	08	OTRA UNIDAD PUBLICA	2004	02	FEBRERO	22	18	30	1	CON ATENCION MEDICA	O141	O141 Preeclampsia severa	3	OTRO MEDICO	09	Distrito Federal	010	010 ALVARO OBREGON	2004	02	FEBRERO
1978	00	NO ESPECIFICADO	00	2	A	26	5	CASADO	31	Yucatán	048	048 MAXCANU	0017	310480017 San Rafael	1	1 a 999 habitantes	02	NO OCUPADOS	1	NINGUNA	01	NINGUNA	31	Yucatán	050	050 MERIDA	0001	310500001 Mérida	01	SECRETARIA DE SALUD	2004	07	JULIO	20	06	10	1	CON ATENCION MEDICA	O995	O995 Enfermedades del sistema respiratorio que complican el embarazo, el parto y el puerperio	1	MEDICO TRATANTE	31	Yucatán	050	050 MERIDA	2004	07	JULIO
1979	00	NO ESPECIFICADO	00	2	A	24	5	CASADO	12	Guerrero	071	071 XOCHISTLAHUACA	0001	120710001 Xochistlahuaca	4	2500 a 4999 habitantes	02	NO OCUPADOS	1	NINGUNA	01	NINGUNA	12	Guerrero	071	071 XOCHISTLAHUACA	0001	120710001 Xochistlahuaca	08	OTRA UNIDAD PUBLICA	2003	02	FEBRERO	06	09	00	2	SIN ATENCION MEDICA	O364	O364 Atención materna por muerte intrauterina	3	OTRO MEDICO	12	Guerrero	071	071 XOCHISTLAHUACA	2003	03	MARZO
1973	07	JULIO	17	2	A	30	5	CASADO	12	Guerrero	071	071 XOCHISTLAHUACA	0016	120710016 Los Liros	1	1 a 999 habitantes	02	NO OCUPADOS	2	PRIMARIA INCOMPLETA	01	NINGUNA	12	Guerrero	046	046 OMETEPEC	0001	120460001 Ometepec	08	OTRA UNIDAD PUBLICA	2003	11	NOVIEMBRE	16	07	00	1	CON ATENCION MEDICA	O85X	O85X Sepsis puerperal	3	OTRO MEDICO	12	Guerrero	046	046 OMETEPEC	2003	11	NOVIEMBRE
1967	00	NO ESPECIFICADO	00	2	A	37	5	CASADO	21	Puebla	116	116 QUIMIXTLAN	0010	211160010 Canoajapan (San José)	1	1 a 999 habitantes	02	NO OCUPADOS	2	PRIMARIA INCOMPLETA	01	NINGUNA	21	Puebla	114	114 PUEBLA	0447	211140447 Agua Santa	01	SECRETARIA DE SALUD	2004	04	ABRIL	14	02	50	1	CON ATENCION MEDICA	O159	O159 Eclampsia, en período no especificado	3	OTRO MEDICO	21	Puebla	114	114 PUEBLA	2004	04	ABRIL
1977	01	ENERO	17	2	A	27	5	CASADO	24	San Luis Potosí	015	015 CHARCAS	0179	240150179 Lo de Acosta (La Pulga)	1	1 a 999 habitantes	02	NO OCUPADOS	2	PRIMARIA INCOMPLETA	01	NINGUNA	24	San Luis Potosí	028	028 SAN LUIS POTOSI	0001	240280001 San Luis Potosí	01	SECRETARIA DE SALUD	2004	04	ABRIL	01	00	30	1	CON ATENCION MEDICA	O141	O141 Preeclampsia severa	1	MEDICO TRATANTE	24	San Luis Potosí	028	028 SAN LUIS POTOSI	2004	04	ABRIL
1961	06	JUNIO	21	2	A	43	5	CASADO	24	San Luis Potosí	024	024 RIOVERDE	0046	240240046 La Muralla	1	1 a 999 habitantes	02	NO OCUPADOS	2	PRIMARIA INCOMPLETA	01	NINGUNA	24	San Luis Potosí	028	028 SAN LUIS POTOSI	0001	240280001 San Luis Potosí	01	SECRETARIA DE SALUD	2004	08	AGOSTO	22	01	30	1	CON ATENCION MEDICA	O031	O031 Aborto espontáneo incompleto, complicado por hemorragia excesiva o tardía	2	MEDICO LEGISTA	24	San Luis Potosí	028	028 SAN LUIS POTOSI	2004	08	AGOSTO
1962	00	NO ESPECIFICADO	00	2	A	42	5	CASADO	20	Oaxaca	515	515 SANTO DOMINGO TEHUANTEPEC	0001	205150001 Santo Domingo Tehuantepec	9	30000 a 39999 habitantes	02	NO OCUPADOS	2	PRIMARIA INCOMPLETA	01	NINGUNA	20	Oaxaca	079	079 SALINA CRUZ	0001	200790001 Salina Cruz	01	SECRETARIA DE SALUD	2004	03	MARZO	25	20	30	1	CON ATENCION MEDICA	O16X	O16X Hipertensión materna, no especificada	3	OTRO MEDICO	20	Oaxaca	079	079 SALINA CRUZ	2004	03	MARZO
1970	04	ABRIL	23	2	A	34	5	CASADO	16	Michoacán de Ocampo	022	022 CHARO	0010	160220010 Los Cimientos	1	1 a 999 habitantes	02	NO OCUPADOS	4	SECUNDARIA INCOMPLETA	08	OTRA	16	Michoacán de Ocampo	053	053 MORELIA	0001	160530001 Morelia	01	SECRETARIA DE SALUD	2004	11	NOVIEMBRE	17	23	40	1	CON ATENCION MEDICA	O723	O723 Defecto de la coagulación postparto	1	MEDICO TRATANTE	16	Michoacán de Ocampo	053	053 MORELIA	2004	11	NOVIEMBRE
1974	06	JUNIO	07	2	A	29	5	CASADO	14	Jalisco	053	053 LAGOS DE MORENO	0001	140530001 Lagos de Moreno	12	75000 a 99999 habitantes	02	NO OCUPADOS	2	PRIMARIA INCOMPLETA	02	IMSS	11	Guanajuato	020	020 LEON	0001	110200001 León de los Aldama	08	OTRA UNIDAD PUBLICA	2003	07	JULIO	08	01	00	1	CON ATENCION MEDICA	O364	O364 Atención materna por muerte intrauterina	1	MEDICO TRATANTE	11	Guanajuato	020	020 LEON	2003	07	JULIO
1966	08	AGOSTO	22	2	A	37	5	CASADO	11	Guanajuato	005	005 APASEO EL GRANDE	0047	110050047 San Pedro Tenango	4	2500 a 4999 habitantes	02	NO OCUPADOS	1	NINGUNA	01	NINGUNA	11	Guanajuato	007	007 CELAYA	0001	110070001 Celaya	08	OTRA UNIDAD PUBLICA	2003	10	OCTUBRE	23	10	00	1	CON ATENCION MEDICA	O141	O141 Preeclampsia severa	3	OTRO MEDICO	11	Guanajuato	007	007 CELAYA	2003	10	OCTUBRE
1977	00	NO ESPECIFICADO	00	2	A	26	5	CASADO	13	Hidalgo	077	077 TULANCINGO DE BRAVO	0001	130770001 Tulancingo	12	75000 a 99999 habitantes	11	PROFESIONALES	1	NINGUNA	03	ISSSTE	13	Hidalgo	035	035 METEPEC	0001	130350001 Metepec	08	OTRA UNIDAD PUBLICA	2003	03	MARZO	18	01	00	1	CON ATENCION MEDICA	O744	O744 Reacción tóxica a la anestesia local administrada durante el trabajo de parto y el parto	3	OTRO MEDICO	13	Hidalgo	035	035 METEPEC	2003	03	MARZO
1981	02	FEBRERO	01	2	A	22	0	SE IGNORA	10	Durango	023	023 PUEBLO NUEVO	0051	100230051 San Francisco de Lajas (Lajas)	1	1 a 999 habitantes	02	NO OCUPADOS	1	NINGUNA	01	NINGUNA	10	Durango	005	005 DURANGO	0001	100050001 Victoria de Durango	08	OTRA UNIDAD PUBLICA	2003	05	MAYO	21	01	00	0	NO ESPECIFICADO	O141	O141 Preeclampsia severa	3	OTRO MEDICO	10	Durango	005	005 DURANGO	2003	05	MAYO
1988	00	NO ESPECIFICADO	00	2	A	17	5	CASADO	23	Quintana Roo	006	006 JOSE MARIA MORELOS	0003	230060003 Adolfo López Mateos	1	1 a 999 habitantes	02	NO OCUPADOS	4	SECUNDARIA INCOMPLETA	01	NINGUNA	31	Yucatán	050	050 MERIDA	0001	310500001 Mérida	01	SECRETARIA DE SALUD	2005	03	MARZO	10	17	20	1	CON ATENCION MEDICA	O141	O141 Preeclampsia severa	3	OTRO MEDICO	31	Yucatán	050	050 MERIDA	2005	03	MARZO
1968	00	NO ESPECIFICADO	00	2	A	37	5	CASADO	31	Yucatán	042	042 KANTUNIL	0001	310420001 Kantunil	4	2500 a 4999 habitantes	02	NO OCUPADOS	1	NINGUNA	01	NINGUNA	31	Yucatán	050	050 MERIDA	0001	310500001 Mérida	01	SECRETARIA DE SALUD	2005	05	MAYO	15	10	00	1	CON ATENCION MEDICA	O141	O141 Preeclampsia severa	3	OTRO MEDICO	31	Yucatán	050	050 MERIDA	2005	05	MAYO
1987	00	NO ESPECIFICADO	00	2	A	19	5	CASADO	08	Chihuahua	027	027 GUACHOCHI	0024	080270024 Ciénega de Norogachi (La Ciénega)	1	1 a 999 habitantes	02	NO OCUPADOS	2	PRIMARIA INCOMPLETA	01	NINGUNA	08	Chihuahua	019	019 CHIHUAHUA	0001	080190001 Chihuahua	01	SECRETARIA DE SALUD	2006	10	OCTUBRE	25	15	30	0	NO ESPECIFICADO	O995	O995 Enfermedades del sistema respiratorio que complican el embarazo, el parto y el puerperio	3	OTRO MEDICO	08	Chihuahua	019	019 CHIHUAHUA	2006	10	OCTUBRE
1969	05	MAYO	18	2	A	31	5	CASADO	22	Querétaro Arteaga	014	014 QUERETARO	0001	220140001 Santiago de Querétaro	15	500000 a 999999 habitantes	11	PROFESIONALES	7	PROFESIONAL	02	IMSS	22	Querétaro Arteaga	014	014 QUERETARO	0001	220140001 Santiago de Querétaro	08	OTRA UNIDAD PUBLICA	2002	04	ABRIL	30	00	40	1	CON ATENCION MEDICA	O149	O149 Preeclampsia, no especificada	3	OTRO MEDICO	22	Querétaro Arteaga	014	014 QUERETARO	2002	04	ABRIL
1964	11	NOVIEMBRE	26	2	A	37	5	CASADO	22	Querétaro Arteaga	014	014 QUERETARO	0001	220140001 Santiago de Querétaro	15	500000 a 999999 habitantes	02	NO OCUPADOS	7	PROFESIONAL	02	IMSS	22	Querétaro Arteaga	014	014 QUERETARO	0001	220140001 Santiago de Querétaro	08	OTRA UNIDAD PUBLICA	2002	11	NOVIEMBRE	08	14	20	1	CON ATENCION MEDICA	O149	O149 Preeclampsia, no especificada	3	OTRO MEDICO	22	Querétaro Arteaga	014	014 QUERETARO	2002	11	NOVIEMBRE
1968	04	ABRIL	29	2	A	34	5	CASADO	23	Quintana Roo	005	005 BENITO JUAREZ	0001	230050001 Cancún	14	250000 a 499999 habitantes	02	NO OCUPADOS	2	PRIMARIA INCOMPLETA	01	NINGUNA	23	Quintana Roo	005	005 BENITO JUAREZ	0001	230050001 Cancún	08	OTRA UNIDAD PUBLICA	2002	12	DICIEMBRE	21	14	05	1	CON ATENCION MEDICA	O159	O159 Eclampsia, en período no especificado	3	OTRO MEDICO	23	Quintana Roo	005	005 BENITO JUAREZ	2002	12	DICIEMBRE
1980	06	JUNIO	24	2	A	21	5	CASADO	24	San Luis Potosí	037	037 TAMAZUNCHALE	0021	240370021 Cerro Grande	1	1 a 999 habitantes	02	NO OCUPADOS	1	NINGUNA	01	NINGUNA	24	San Luis Potosí	037	037 TAMAZUNCHALE	0001	240370001 Tamazunchale	08	OTRA UNIDAD PUBLICA	2002	05	MAYO	07	03	30	1	CON ATENCION MEDICA	O149	O149 Preeclampsia, no especificada	1	MEDICO TRATANTE	24	San Luis Potosí	037	037 TAMAZUNCHALE	2002	05	MAYO
1965	00	NO ESPECIFICADO	00	2	A	41	5	CASADO	10	Durango	005	005 DURANGO	0001	100050001 Victoria de Durango	14	250000 a 499999 habitantes	02	NO OCUPADOS	7	PROFESIONAL	07	SEGURO POPULAR	10	Durango	005	005 DURANGO	0001	100050001 Victoria de Durango	01	SECRETARIA DE SALUD	2006	01	ENERO	19	02	10	1	CON ATENCION MEDICA	O994	O994 Enfermedades del sistema circulatorio que complican el embarazo, el parto y el purperio	3	OTRO MEDICO	10	Durango	005	005 DURANGO	2006	01	ENERO
1964	00	NO ESPECIFICADO	00	2	A	41	5	CASADO	12	Guerrero	043	043 METLATONOC	0000	120430000 No especificada	0	No Especificado.	02	NO OCUPADOS	1	NINGUNA	01	NINGUNA	12	Guerrero	043	043 METLATONOC	0000	120430000 No especificada	01	SECRETARIA DE SALUD	2005	07	JULIO	27	00	00	0	NO ESPECIFICADO	O648	O648 Trabajo de parto obstruido debido a otras presentaciones anormales del feto	0	NO ESPECIFICADO	12	Guerrero	043	043 METLATONOC	2006	07	JULIO
1976	01	ENERO	10	2	A	29	5	CASADO	12	Guerrero	033	033 HUAMUXTITLAN	0005	120330005 San Pedro Aytec	1	1 a 999 habitantes	02	NO OCUPADOS	2	PRIMARIA INCOMPLETA	01	NINGUNA	12	Guerrero	066	066 TLAPA DE COMONFORT	0001	120660001 Tlapa de Comonfort	01	SECRETARIA DE SALUD	2005	08	AGOSTO	23	03	30	1	CON ATENCION MEDICA	O864	O864 Pirexia de origen desconocido consecutiva al parto	3	OTRO MEDICO	12	Guerrero	066	066 TLAPA DE COMONFORT	2005	08	AGOSTO
1972	02	FEBRERO	18	2	A	30	5	CASADO	07	Chiapas	065	065 PALENQUE	0188	070650188 Adolfo López Mateos	1	1 a 999 habitantes	02	NO OCUPADOS	1	NINGUNA	01	NINGUNA	27	Tabasco	004	004 CENTRO	0001	270040001 Villahermosa	08	OTRA UNIDAD PUBLICA	2002	06	JUNIO	26	01	30	1	CON ATENCION MEDICA	O159	O159 Eclampsia, en período no especificado	3	OTRO MEDICO	27	Tabasco	004	004 CENTRO	2002	06	JUNIO
1971	09	SEPTIEMBRE	19	2	A	30	5	CASADO	28	Tamaulipas	032	032 REYNOSA	0001	280320001 Reynosa	14	250000 a 499999 habitantes	02	NO OCUPADOS	2	PRIMARIA INCOMPLETA	01	NINGUNA	28	Tamaulipas	032	032 REYNOSA	0001	280320001 Reynosa	08	OTRA UNIDAD PUBLICA	2002	05	MAYO	20	13	45	1	CON ATENCION MEDICA	O159	O159 Eclampsia, en período no especificado	3	OTRO MEDICO	28	Tamaulipas	032	032 REYNOSA	2002	05	MAYO
1973	06	JUNIO	01	2	A	29	5	CASADO	28	Tamaulipas	021	021 EL MANTE	0001	280210001 Ciudad Mante	12	75000 a 99999 habitantes	71	COMERCIANTES, EMP. DE COMERCIO Y AGEN. DE VENTAS	7	PROFESIONAL	02	IMSS	28	Tamaulipas	021	021 EL MANTE	0001	280210001 Ciudad Mante	08	OTRA UNIDAD PUBLICA	2002	09	SEPTIEMBRE	22	10	00	1	CON ATENCION MEDICA	O364	O364 Atención materna por muerte intrauterina	1	MEDICO TRATANTE	28	Tamaulipas	021	021 EL MANTE	2002	09	SEPTIEMBRE
1975	00	NO ESPECIFICADO	00	2	A	30	5	CASADO	25	Sinaloa	001	001 AHOME	0001	250010001 Los Mochis	13	100000 a 249999 habitantes	02	NO OCUPADOS	1	NINGUNA	01	NINGUNA	25	Sinaloa	001	001 AHOME	0001	250010001 Los Mochis	01	SECRETARIA DE SALUD	2005	04	ABRIL	04	13	05	1	CON ATENCION MEDICA	O266	O266 Trastornos del hígado en el embarazo, el parto y el puerperio	2	MEDICO LEGISTA	25	Sinaloa	011	011 GUASAVE	2005	04	ABRIL
1970	00	NO ESPECIFICADO	00	2	A	35	5	CASADO	24	San Luis Potosí	021	021 MEXQUITIC DE CARMONA	0049	240210049 Las Moras	1	1 a 999 habitantes	02	NO OCUPADOS	2	PRIMARIA INCOMPLETA	01	NINGUNA	24	San Luis Potosí	028	028 SAN LUIS POTOSI	0001	240280001 San Luis Potosí	01	SECRETARIA DE SALUD	2005	04	ABRIL	03	02	37	1	CON ATENCION MEDICA	O141	O141 Preeclampsia severa	3	OTRO MEDICO	24	San Luis Potosí	028	028 SAN LUIS POTOSI	2005	04	ABRIL
1981	00	NO ESPECIFICADO	00	2	A	24	5	CASADO	04	Campeche	003	003 CARMEN	0001	040030001 Ciudad del Carmen	13	100000 a 249999 habitantes	02	NO OCUPADOS	2	PRIMARIA INCOMPLETA	01	NINGUNA	27	Tabasco	004	004 CENTRO	0001	270040001 Villahermosa	01	SECRETARIA DE SALUD	2005	07	JULIO	21	12	30	1	CON ATENCION MEDICA	B208	B208 Enfermedad por VIH, resultante en otras enfermedades infecciosas o parasitarias	3	OTRO MEDICO	27	Tabasco	004	004 CENTRO	2005	07	JULIO
1974	00	NO ESPECIFICADO	00	2	A	31	5	CASADO	20	Oaxaca	320	320 SAN PEDRO MOLINOS	0001	203200001 San Pedro Molinos	1	1 a 999 habitantes	13	TRABAJADORES DE LA EDUCACION	7	PROFESIONAL	03	ISSSTE	20	Oaxaca	067	067 OAXACA DE JUAREZ	0001	200670001 Oaxaca de Juárez	04	ISSSTE	2005	02	FEBRERO	18	15	10	1	CON ATENCION MEDICA	O364	O364 Atención materna por muerte intrauterina	1	MEDICO TRATANTE	20	Oaxaca	067	067 OAXACA DE JUAREZ	2005	02	FEBRERO
1965	00	NO ESPECIFICADO	00	2	A	40	5	CASADO	21	Puebla	095	095 LA MAGDALENA TLATLAUQUITEPEC	0001	210950001 La Magdalena Tlatlauquitepec	1	1 a 999 habitantes	02	NO OCUPADOS	2	PRIMARIA INCOMPLETA	01	NINGUNA	21	Puebla	114	114 PUEBLA	0447	211140447 Agua Santa	01	SECRETARIA DE SALUD	2005	01	ENERO	08	11	35	1	CON ATENCION MEDICA	O064	O064 Aborto no especificado incompleto, sin complicación	3	OTRO MEDICO	21	Puebla	114	114 PUEBLA	2005	01	ENERO
1978	08	AGOSTO	00	2	A	27	0	SE IGNORA	18	Nayarit	019	019 LA YESCA	0001	180190001 La Yesca	1	1 a 999 habitantes	41	TRAB. ACT. AGRIC., GANAD., SILVIC. Y CAZA Y PESC	7	PROFESIONAL	01	NINGUNA	18	Nayarit	017	017 TEPIC	0001	180170001 Tepic	01	SECRETARIA DE SALUD	2005	08	AGOSTO	07	05	15	1	CON ATENCION MEDICA	O85X	O85X Sepsis puerperal	3	OTRO MEDICO	18	Nayarit	017	017 TEPIC	2005	11	NOVIEMBRE
1974	07	JULIO	14	2	A	31	5	CASADO	18	Nayarit	015	015 SANTIAGO IXCUINTLA	0035	180150035 Las Labores	1	1 a 999 habitantes	02	NO OCUPADOS	2	PRIMARIA INCOMPLETA	07	SEGURO POPULAR	18	Nayarit	017	017 TEPIC	0001	180170001 Tepic	01	SECRETARIA DE SALUD	2005	07	JULIO	18	07	55	1	CON ATENCION MEDICA	O994	O994 Enfermedades del sistema circulatorio que complican el embarazo, el parto y el purperio	3	OTRO MEDICO	18	Nayarit	015	015 SANTIAGO IXCUINTLA	2005	07	JULIO
1982	06	JUNIO	13	2	A	23	5	CASADO	18	Nayarit	010	010 ROSAMORADA	0001	180100001 Rosamorada	4	2500 a 4999 habitantes	02	NO OCUPADOS	2	PRIMARIA INCOMPLETA	07	SEGURO POPULAR	18	Nayarit	015	015 SANTIAGO IXCUINTLA	0001	180150001 Santiago Ixcuintla	01	SECRETARIA DE SALUD	2005	10	OCTUBRE	26	12	45	1	CON ATENCION MEDICA	O266	O266 Trastornos del hígado en el embarazo, el parto y el puerperio	3	OTRO MEDICO	18	Nayarit	015	015 SANTIAGO IXCUINTLA	2005	10	OCTUBRE
1983	00	NO ESPECIFICADO	00	2	A	22	5	CASADO	15	México	121	121 CUAUTITLAN IZCALLI	0001	151210001 Cuautitlán Izcalli	14	250000 a 499999 habitantes	02	NO OCUPADOS	4	SECUNDARIA INCOMPLETA	01	NINGUNA	15	México	104	104 TLALNEPANTLA DE BAZ	0001	151040001 Tlalnepantla	01	SECRETARIA DE SALUD	2005	01	ENERO	01	19	50	1	CON ATENCION MEDICA	O141	O141 Preeclampsia severa	3	OTRO MEDICO	15	México	104	104 TLALNEPANTLA DE BAZ	2005	01	ENERO
1979	04	ABRIL	30	2	A	26	0	SE IGNORA	30	Veracruz de Ignacio de la Llave	131	131 POZA RICA DE HIDALGO	0001	301310001 Poza Rica de Hidalgo	13	100000 a 249999 habitantes	00	NO ESPECIFICADO	7	PROFESIONAL	00	DERECHOHABIENCIA NO ESPECIFICADA	30	Veracruz de Ignacio de la Llave	131	131 POZA RICA DE HIDALGO	0001	301310001 Poza Rica de Hidalgo	01	SECRETARIA DE SALUD	2005	09	SEPTIEMBRE	21	20	40	1	CON ATENCION MEDICA	O96X	O96X Muerte materna debida a cualquier causa obstétrica que ocurre después de 42 días pero antes de un año del parto	3	OTRO MEDICO	30	Veracruz de Ignacio de la Llave	131	131 POZA RICA DE HIDALGO	2005	09	SEPTIEMBRE
1976	08	AGOSTO	15	2	A	27	5	CASADO	08	Chihuahua	012	012 CARICHI	0025	080120025 Ranchería Guahuachérare	1	1 a 999 habitantes	02	NO OCUPADOS	1	NINGUNA	01	NINGUNA	08	Chihuahua	017	017 CUAUHTEMOC	0001	080170001 Cuauhtémoc	08	OTRA UNIDAD PUBLICA	2003	08	AGOSTO	15	18	00	1	CON ATENCION MEDICA	O159	O159 Eclampsia, en período no especificado	1	MEDICO TRATANTE	08	Chihuahua	017	017 CUAUHTEMOC	2003	08	AGOSTO
1967	05	MAYO	00	2	A	35	5	CASADO	11	Guanajuato	040	040 TIERRA BLANCA	0057	110400057 Cano de San Isidro	1	1 a 999 habitantes	02	NO OCUPADOS	2	PRIMARIA INCOMPLETA	01	NINGUNA	22	Querétaro Arteaga	014	014 QUERETARO	0001	220140001 Santiago de Querétaro	08	OTRA UNIDAD PUBLICA	2002	05	MAYO	04	20	30	1	CON ATENCION MEDICA	O85X	O85X Sepsis puerperal	3	OTRO MEDICO	22	Querétaro Arteaga	014	014 QUERETARO	2002	05	MAYO
1958	04	ABRIL	25	2	A	45	5	CASADO	07	Chiapas	061	061 OCOZOCOAUTLA DE ESPINOSA	0260	070610260 Alfredo V. Bonfil	1	1 a 999 habitantes	02	NO OCUPADOS	2	PRIMARIA INCOMPLETA	01	NINGUNA	07	Chiapas	101	101 TUXTLA GUTIERREZ	0001	071010001 Tuxtla Gutiérrez	08	OTRA UNIDAD PUBLICA	2003	09	SEPTIEMBRE	25	11	00	1	CON ATENCION MEDICA	O159	O159 Eclampsia, en período no especificado	4	PERSONA AUTORIZADA POR LA SSA	07	Chiapas	101	101 TUXTLA GUTIERREZ	2003	09	SEPTIEMBRE
1967	00	NO ESPECIFICADO	00	2	A	36	5	CASADO	07	Chiapas	078	078 SAN CRISTOBAL DE LAS CASAS	0001	070780001 San Cristóbal de las Casas	13	100000 a 249999 habitantes	02	NO OCUPADOS	1	NINGUNA	01	NINGUNA	07	Chiapas	078	078 SAN CRISTOBAL DE LAS CASAS	0001	070780001 San Cristóbal de las Casas	08	OTRA UNIDAD PUBLICA	2003	02	FEBRERO	27	14	00	1	CON ATENCION MEDICA	O141	O141 Preeclampsia severa	3	OTRO MEDICO	07	Chiapas	078	078 SAN CRISTOBAL DE LAS CASAS	2003	02	FEBRERO
1968	00	NO ESPECIFICADO	00	2	A	34	5	CASADO	30	Veracruz de Ignacio de la Llave	193	193 VERACRUZ	0000	301930000 No especificado	0	No Especificado.	11	PROFESIONALES	7	PROFESIONAL	02	IMSS	30	Veracruz de Ignacio de la Llave	193	193 VERACRUZ	0001	301930001 Veracruz	08	OTRA UNIDAD PUBLICA	2002	03	MARZO	17	23	05	1	CON ATENCION MEDICA	O141	O141 Preeclampsia severa	1	MEDICO TRATANTE	30	Veracruz de Ignacio de la Llave	193	193 VERACRUZ	2002	03	MARZO
1979	04	ABRIL	01	2	A	23	5	CASADO	30	Veracruz de Ignacio de la Llave	149	149 SOTEAPAN	0001	301490001 Soteapan	4	2500 a 4999 habitantes	02	NO OCUPADOS	1	NINGUNA	01	NINGUNA	30	Veracruz de Ignacio de la Llave	039	039 COATZACOALCOS	0001	300390001 Coatzacoalcos	08	OTRA UNIDAD PUBLICA	2002	04	ABRIL	22	02	10	1	CON ATENCION MEDICA	O149	O149 Preeclampsia, no especificada	1	MEDICO TRATANTE	30	Veracruz de Ignacio de la Llave	039	039 COATZACOALCOS	2002	04	ABRIL
1968	06	JUNIO	18	2	A	34	5	CASADO	30	Veracruz de Ignacio de la Llave	124	124 PAPANTLA	0110	301240110 Tenixtepec	1	1 a 999 habitantes	02	NO OCUPADOS	2	PRIMARIA INCOMPLETA	00	DERECHOHABIENCIA NO ESPECIFICADA	30	Veracruz de Ignacio de la Llave	131	131 POZA RICA DE HIDALGO	0001	301310001 Poza Rica de Hidalgo	08	OTRA UNIDAD PUBLICA	2002	07	JULIO	30	18	20	1	CON ATENCION MEDICA	O141	O141 Preeclampsia severa	1	MEDICO TRATANTE	30	Veracruz de Ignacio de la Llave	131	131 POZA RICA DE HIDALGO	2002	07	JULIO
1964	00	NO ESPECIFICADO	00	2	A	38	5	CASADO	30	Veracruz de Ignacio de la Llave	032	032 CATEMACO	0040	300320040 Mario Souza	1	1 a 999 habitantes	02	NO OCUPADOS	2	PRIMARIA INCOMPLETA	01	NINGUNA	30	Veracruz de Ignacio de la Llave	141	141 SAN ANDRES TUXTLA	0109	301410109 Belén Grande	08	OTRA UNIDAD PUBLICA	2002	11	NOVIEMBRE	27	13	40	1	CON ATENCION MEDICA	O159	O159 Eclampsia, en período no especificado	3	OTRO MEDICO	30	Veracruz de Ignacio de la Llave	141	141 SAN ANDRES TUXTLA	2002	11	NOVIEMBRE
1981	01	ENERO	25	2	A	25	5	CASADO	07	Chiapas	054	054 MAZATAN	0001	070540001 Mazatán	5	5000 a 9999 habitantes	02	NO OCUPADOS	2	PRIMARIA INCOMPLETA	01	NINGUNA	07	Chiapas	089	089 TAPACHULA	0001	070890001 Tapachula de Córdova y Ordóñez	01	SECRETARIA DE SALUD	2006	12	DICIEMBRE	08	23	00	1	CON ATENCION MEDICA	O060	O060 Aborto no especificado incompleto, complicado con infección genital y pelviana	3	OTRO MEDICO	07	Chiapas	089	089 TAPACHULA	2006	12	DICIEMBRE
1975	00	NO ESPECIFICADO	00	2	A	32	5	CASADO	16	Michoacán de Ocampo	071	071 PURUANDIRO	0049	160710049 San Lorenzo	2	1000 a 1999 habitantes	02	NO OCUPADOS	1	NINGUNA	01	NINGUNA	16	Michoacán de Ocampo	053	053 MORELIA	0001	160530001 Morelia	01	SECRETARIA DE SALUD	2007	01	ENERO	31	14	20	1	CON ATENCION MEDICA	O150	O150 Eclampsia en el embarazo	3	OTRO MEDICO	16	Michoacán de Ocampo	053	053 MORELIA	2007	02	FEBRERO
1980	09	SEPTIEMBRE	08	2	A	27	5	CASADO	27	Tabasco	014	014 PARAISO	0001	270140001 Paraíso	8	20000 a 29999 habitantes	02	NO OCUPADOS	7	PROFESIONAL	07	SEGURO POPULAR	27	Tabasco	004	004 CENTRO	0001	270040001 Villahermosa	01	SECRETARIA DE SALUD	2007	10	OCTUBRE	31	15	00	1	CON ATENCION MEDICA	O150	O150 Eclampsia en el embarazo	3	OTRO MEDICO	27	Tabasco	004	004 CENTRO	2007	10	OCTUBRE
1972	00	NO ESPECIFICADO	00	2	A	34	5	CASADO	16	Michoacán de Ocampo	020	020 CUITZEO	0001	160200001 Cuitzeo del Porvenir	5	5000 a 9999 habitantes	02	NO OCUPADOS	2	PRIMARIA INCOMPLETA	01	NINGUNA	11	Guanajuato	041	041 URIANGATO	0001	110410001 Uriangato	01	SECRETARIA DE SALUD	2006	04	ABRIL	23	06	15	1	CON ATENCION MEDICA	O150	O150 Eclampsia en el embarazo	3	OTRO MEDICO	11	Guanajuato	041	041 URIANGATO	2006	04	ABRIL
1976	02	FEBRERO	25	2	A	30	5	CASADO	11	Guanajuato	038	038 TARANDACUAO	0001	110380001 Tarandacuao	5	5000 a 9999 habitantes	02	NO OCUPADOS	1	NINGUNA	01	NINGUNA	11	Guanajuato	002	002 ACAMBARO	0001	110020001 Acámbaro	01	SECRETARIA DE SALUD	2006	10	OCTUBRE	31	08	20	1	CON ATENCION MEDICA	O722	O722 Hemorragia postparto secundaria o tardía	3	OTRO MEDICO	11	Guanajuato	002	002 ACAMBARO	2006	11	NOVIEMBRE
1989	00	NO ESPECIFICADO	00	2	A	17	5	CASADO	30	Veracruz de Ignacio de la Llave	121	121 OZULUAMA DE MASCAREÑAS	0026	301210026 Cucharas	2	1000 a 1999 habitantes	02	NO OCUPADOS	4	SECUNDARIA INCOMPLETA	01	NINGUNA	28	Tamaulipas	038	038 TAMPICO	0001	280380001 Tampico	01	SECRETARIA DE SALUD	2006	04	ABRIL	19	22	30	1	CON ATENCION MEDICA	O992	O992 Enfermedades endocrinas, de la nutrición y del metabolismo que complican el embarazo, el parto y el puerperio	3	OTRO MEDICO	28	Tamaulipas	038	038 TAMPICO	2006	04	ABRIL
1973	00	NO ESPECIFICADO	00	2	A	35	5	CASADO	15	México	047	047 JIQUIPILCO	0062	150470062 Manzana Segunda	2	1000 a 1999 habitantes	13	TRABAJADORES DE LA EDUCACION	7	PROFESIONAL	08	OTRA	15	México	106	106 TOLUCA	0001	151060001 Toluca de Lerdo	08	OTRA UNIDAD PUBLICA	2008	05	MAYO	30	17	50	1	CON ATENCION MEDICA	O721	O721 Otras hemorragias postparto inmediatas	3	OTRO MEDICO	15	México	106	106 TOLUCA	2008	05	MAYO
1974	01	ENERO	24	2	A	34	5	CASADO	15	México	014	014 ATLACOMULCO	0001	150140001 Atlacomulco de Fabela	8	20000 a 29999 habitantes	02	NO OCUPADOS	2	PRIMARIA INCOMPLETA	01	NINGUNA	15	México	106	106 TOLUCA	0001	151060001 Toluca de Lerdo	01	SECRETARIA DE SALUD	2008	08	AGOSTO	06	14	30	1	CON ATENCION MEDICA	O152	O152 Eclampsia en el puerperio	3	OTRO MEDICO	15	México	106	106 TOLUCA	2008	08	AGOSTO
1969	07	JULIO	05	2	A	37	5	CASADO	24	San Luis Potosí	049	049 VILLA DE RAMOS	0001	240490001 Villa de Ramos	3	2000 a 2499 habitantes	99	OTROS TRAB. CON OCUP. NO CLAS. ANT., INSUF. ESP.	1	NINGUNA	01	NINGUNA	32	Zacatecas	017	017 GUADALUPE	0001	320170001 Guadalupe	01	SECRETARIA DE SALUD	2006	12	DICIEMBRE	22	15	50	1	CON ATENCION MEDICA	O150	O150 Eclampsia en el embarazo	3	OTRO MEDICO	32	Zacatecas	017	017 GUADALUPE	2006	12	DICIEMBRE
1972	00	NO ESPECIFICADO	00	2	A	35	5	CASADO	15	México	120	120 ZUMPANGO	0046	151200046 San Juan Zitlaltepec	7	15000 a 19999 habitantes	02	NO OCUPADOS	4	SECUNDARIA INCOMPLETA	01	NINGUNA	09	Distrito Federal	005	005 GUSTAVO A. MADERO	0001	090050001 Gustavo A. Madero	01	SECRETARIA DE SALUD	2007	07	JULIO	04	22	45	1	CON ATENCION MEDICA	O150	O150 Eclampsia en el embarazo	3	OTRO MEDICO	09	Distrito Federal	005	005 GUSTAVO A. MADERO	2007	07	JULIO
1989	00	NO ESPECIFICADO	00	2	A	19	5	CASADO	21	Puebla	191	191 TULCINGO	0001	211910001 Tulcingo de Valle	4	2500 a 4999 habitantes	02	NO OCUPADOS	2	PRIMARIA INCOMPLETA	07	SEGURO POPULAR	21	Puebla	003	003 ACATLAN	0118	210030118 La Palma	01	SECRETARIA DE SALUD	2008	05	MAYO	12	02	00	1	CON ATENCION MEDICA	O712	O712 Inversión del útero, postparto	3	OTRO MEDICO	21	Puebla	003	003 ACATLAN	2008	05	MAYO
1979	00	NO ESPECIFICADO	00	2	A	33	5	CASADO	10	Durango	007	007 GOMEZ PALACIO	0001	100070001 Gómez Palacio	14	250000 a 499999 habitantes	02	NO OCUPADOS	02	PRIMARIA INCOMPLETA	01	NINGUNA	10	Durango	007	007 GOMEZ PALACIO	0001	100070001 Gómez Palacio	01	SECRETARIA DE SALUD	2012	02	FEBRERO	22	01	00	1	CON ATENCION MEDICA	O141	O141 Preeclampsia severa	3	OTRO MEDICO	10	Durango	007	007 GOMEZ PALACIO	2012	02	FEBRERO
1984	06	JUNIO	27	2	A	28	5	CASADO	27	Tabasco	010	010 JALPA DE MENDEZ	0028	270100028 Reforma 1a. Sección	1	1 a 999 habitantes	02	NO OCUPADOS	02	PRIMARIA INCOMPLETA	07	SEGURO POPULAR	27	Tabasco	010	010 JALPA DE MENDEZ	0028	270100028 Reforma 1a. Sección	01	SECRETARIA DE SALUD	2012	07	JULIO	17	03	30	1	CON ATENCION MEDICA	O96X	O96X Muerte materna debida a cualquier causa obstétrica que ocurre después de 42 días pero antes de un año del parto	3	OTRO MEDICO	27	Tabasco	010	010 JALPA DE MENDEZ	2012	07	JULIO
1976	00	NO ESPECIFICADO	00	2	A	36	0	SE IGNORA	30	Veracruz de Ignacio de la Llave	039	039 COATZACOALCOS	0001	300390001 Coatzacoalcos	13	100000 a 249999 habitantes	02	NO OCUPADOS	04	SECUNDARIA INCOMPLETA	07	SEGURO POPULAR	30	Veracruz de Ignacio de la Llave	039	039 COATZACOALCOS	0001	300390001 Coatzacoalcos	01	SECRETARIA DE SALUD	2012	01	ENERO	10	11	00	1	CON ATENCION MEDICA	O995	O995 Enfermedades del sistema respiratorio que complican el embarazo, el parto y el puerperio	3	OTRO MEDICO	30	Veracruz de Ignacio de la Llave	039	039 COATZACOALCOS	2012	01	ENERO
1971	00	NO ESPECIFICADO	00	2	A	41	5	CASADO	30	Veracruz de Ignacio de la Llave	159	159 TEHUIPANGO	0034	301590034 Zacatlaixco	1	1 a 999 habitantes	02	NO OCUPADOS	01	NINGUNA	07	SEGURO POPULAR	30	Veracruz de Ignacio de la Llave	138	138 RIO BLANCO	0001	301380001 Río Blanco	01	SECRETARIA DE SALUD	2012	05	MAYO	02	23	25	1	CON ATENCION MEDICA	O141	O141 Preeclampsia severa	3	OTRO MEDICO	30	Veracruz de Ignacio de la Llave	138	138 RIO BLANCO	2012	05	MAYO
1973	00	NO ESPECIFICADO	00	2	A	39	5	CASADO	30	Veracruz de Ignacio de la Llave	155	155 TANTOYUCA	0179	301550179 Palo Verde	1	1 a 999 habitantes	02	NO OCUPADOS	02	PRIMARIA INCOMPLETA	01	NINGUNA	30	Veracruz de Ignacio de la Llave	155	155 TANTOYUCA	0157	301550157 La Morita	01	SECRETARIA DE SALUD	2012	05	MAYO	11	15	30	1	CON ATENCION MEDICA	O648	O648 Trabajo de parto obstruido debido a otras presentaciones anormales del feto	2	MEDICO LEGISTA	30	Veracruz de Ignacio de la Llave	155	155 TANTOYUCA	2012	06	JUNIO
1995	05	MAYO	11	2	A	17	5	CASADO	30	Veracruz de Ignacio de la Llave	104	104 MECAYAPAN	0008	301040008 Huazuntlán	4	2500 a 4999 habitantes	02	NO OCUPADOS	04	SECUNDARIA INCOMPLETA	07	SEGURO POPULAR	30	Veracruz de Ignacio de la Llave	193	193 VERACRUZ	0001	301930001 Veracruz	01	SECRETARIA DE SALUD	2012	09	SEPTIEMBRE	02	08	22	1	CON ATENCION MEDICA	O266	O266 Trastornos del hígado en el embarazo, el parto y el puerperio	3	OTRO MEDICO	30	Veracruz de Ignacio de la Llave	193	193 VERACRUZ	2012	09	SEPTIEMBRE
1974	02	FEBRERO	20	2	A	38	5	CASADO	16	Michoacán de Ocampo	053	053 MORELIA	0001	160530001 Morelia	15	500000 a 999999 habitantes	11	PROFESIONALES	07	PROFESIONAL	02	IMSS	16	Michoacán de Ocampo	053	053 MORELIA	0001	160530001 Morelia	02	IMSS OPORTUNIDADES	2012	04	ABRIL	12	01	15	1	CON ATENCION MEDICA	O141	O141 Preeclampsia severa	1	MEDICO TRATANTE	16	Michoacán de Ocampo	053	053 MORELIA	2012	04	ABRIL
1971	05	MAYO	31	2	A	41	5	CASADO	16	Michoacán de Ocampo	112	112 ZITACUARO	0018	161120018 La Dieta (2a. Manzana de Crescencio Morales)	1	1 a 999 habitantes	02	NO OCUPADOS	02	PRIMARIA INCOMPLETA	10	IMSS Oportunidades	16	Michoacán de Ocampo	053	053 MORELIA	0001	160530001 Morelia	01	SECRETARIA DE SALUD	2012	10	OCTUBRE	24	12	20	1	CON ATENCION MEDICA	O96X	O96X Muerte materna debida a cualquier causa obstétrica que ocurre después de 42 días pero antes de un año del parto	3	OTRO MEDICO	16	Michoacán de Ocampo	112	112 ZITACUARO	2012	10	OCTUBRE
1972	07	JULIO	22	2	A	40	0	SE IGNORA	17	Morelos	012	012 JOJUTLA	0004	170120004 Higuerón	4	2500 a 4999 habitantes	02	NO OCUPADOS	02	PRIMARIA INCOMPLETA	00	DERECHOHABIENCIA NO ESPECIFICADA	17	Morelos	007	007 CUERNAVACA	0001	170070001 Cuernavaca	01	SECRETARIA DE SALUD	2012	12	DICIEMBRE	28	08	27	1	CON ATENCION MEDICA	O141	O141 Preeclampsia severa	0	NO ESPECIFICADO	17	Morelos	007	007 CUERNAVACA	2012	12	DICIEMBRE
1989	00	NO ESPECIFICADO	00	2	A	23	5	CASADO	16	Michoacán de Ocampo	112	112 ZITACUARO	0001	161120001 Heróica Zitácuaro	12	75000 a 99999 habitantes	02	NO OCUPADOS	01	NINGUNA	07	SEGURO POPULAR	15	México	106	106 TOLUCA	0001	151060001 Toluca de Lerdo	01	SECRETARIA DE SALUD	2012	04	ABRIL	14	18	00	1	CON ATENCION MEDICA	O994	O994 Enfermedades del sistema circulatorio que complican el embarazo, el parto y el purperio	1	MEDICO TRATANTE	15	México	106	106 TOLUCA	2012	04	ABRIL
1982	00	NO ESPECIFICADO	00	2	A	30	5	CASADO	07	Chiapas	023	023 CHAMULA	0174	070230174 No especificado	1	1 a 999 habitantes	02	NO OCUPADOS	01	NINGUNA	07	SEGURO POPULAR	07	Chiapas	078	078 SAN CRISTOBAL DE LAS CASAS	0001	070780001 San Cristóbal de las Casas	01	SECRETARIA DE SALUD	2012	07	JULIO	25	02	45	1	CON ATENCION MEDICA	O141	O141 Preeclampsia severa	3	OTRO MEDICO	07	Chiapas	023	023 CHAMULA	2012	07	JULIO
1975	05	MAYO	21	2	A	37	5	CASADO	12	Guerrero	001	001 ACAPULCO DE JUAREZ	0001	120010001 Acapulco de Juárez	15	500000 a 999999 habitantes	02	NO OCUPADOS	07	PROFESIONAL	03	ISSSTE	12	Guerrero	001	001 ACAPULCO DE JUAREZ	0001	120010001 Acapulco de Juárez	04	ISSSTE	2012	09	SEPTIEMBRE	22	03	50	1	CON ATENCION MEDICA	O141	O141 Preeclampsia severa	3	OTRO MEDICO	12	Guerrero	001	001 ACAPULCO DE JUAREZ	2012	09	SEPTIEMBRE
1979	00	NO ESPECIFICADO	00	2	A	33	5	CASADO	21	Puebla	085	085 IZUCAR DE MATAMOROS	0016	210850016 La Galarza	4	2500 a 4999 habitantes	02	NO OCUPADOS	02	PRIMARIA INCOMPLETA	07	SEGURO POPULAR	21	Puebla	114	114 PUEBLA	0001	211140001 Heróica Puebla de Zaragoza	01	SECRETARIA DE SALUD	2012	06	JUNIO	05	21	20	1	CON ATENCION MEDICA	O141	O141 Preeclampsia severa	3	OTRO MEDICO	21	Puebla	114	114 PUEBLA	2012	06	JUNIO
1989	00	NO ESPECIFICADO	00	2	A	24	5	CASADO	08	Chihuahua	035	035 JANOS	0001	080350001 Janos	4	2500 a 4999 habitantes	11	PROFESIONALES	01	NINGUNA	07	SEGURO POPULAR	08	Chihuahua	037	037 JUAREZ	0001	080370001 Juárez	08	OTRA UNIDAD PUBLICA	2013	09	SEPTIEMBRE	07	14	10	1	CON ATENCION MEDICA	O96X	O96X Muerte materna debida a cualquier causa obstétrica que ocurre después de 42 días pero antes de un año del parto	3	OTRO MEDICO	08	Chihuahua	037	037 JUAREZ	2013	09	SEPTIEMBRE
1981	00	NO ESPECIFICADO	00	2	A	32	5	CASADO	07	Chiapas	107	107 VILLA CORZO	0000	071070000 No especificado	0	No Especificado.	99	OTROS TRAB. CON OCUP. NO CLAS. ANT., INSUF. ESP.	07	PROFESIONAL	03	ISSSTE	09	Distrito Federal	014	014 BENITO JUAREZ	0001	090140001 Benito Juárez	04	ISSSTE	2013	11	NOVIEMBRE	10	15	15	1	CON ATENCION MEDICA	O96X	O96X Muerte materna debida a cualquier causa obstétrica que ocurre después de 42 días pero antes de un año del parto	3	OTRO MEDICO	09	Distrito Federal	015	015 CUAUHTEMOC	2013	11	NOVIEMBRE
1968	00	NO ESPECIFICADO	00	2	A	36	0	SE IGNORA	09	Distrito Federal	012	012 TLALPAN	0001	090120001 Tlalpan	15	500000 a 999999 habitantes	02	NO OCUPADOS	2	PRIMARIA INCOMPLETA	01	NINGUNA	09	Distrito Federal	012	012 TLALPAN	0001	090120001 Tlalpan	08	OTRA UNIDAD PUBLICA	2004	01	ENERO	21	20	10	1	CON ATENCION MEDICA	O96X	O96X Muerte materna debida a cualquier causa obstétrica que ocurre después de 42 días pero antes de un año del parto	3	OTRO MEDICO	09	Distrito Federal	012	012 TLALPAN	2004	01	ENERO
1970	00	NO ESPECIFICADO	00	2	A	33	0	SE IGNORA	15	México	070	070 LA PAZ	0001	150700001 Los Reyes Acaquilpan	13	100000 a 249999 habitantes	71	COMERCIANTES, EMP. DE COMERCIO Y AGEN. DE VENTAS	2	PRIMARIA INCOMPLETA	01	NINGUNA	09	Distrito Federal	007	007 IZTAPALAPA	0000	090070000 No especificado	08	OTRA UNIDAD PUBLICA	2003	02	FEBRERO	14	20	00	1	CON ATENCION MEDICA	O85X	O85X Sepsis puerperal	3	OTRO MEDICO	09	Distrito Federal	007	007 IZTAPALAPA	2003	02	FEBRERO
1969	04	ABRIL	06	2	A	33	5	CASADO	15	México	118	118 ZINACANTEPEC	0067	151180067 Santa María del Monte	4	2500 a 4999 habitantes	02	NO OCUPADOS	2	PRIMARIA INCOMPLETA	01	NINGUNA	15	México	106	106 TOLUCA	0001	151060001 Toluca de Lerdo	08	OTRA UNIDAD PUBLICA	2002	11	NOVIEMBRE	27	22	00	1	CON ATENCION MEDICA	O159	O159 Eclampsia, en período no especificado	3	OTRO MEDICO	15	México	106	106 TOLUCA	2002	11	NOVIEMBRE
1986	00	NO ESPECIFICADO	00	2	A	20	0	SE IGNORA	30	Veracruz de Ignacio de la Llave	175	175 TIHUATLAN	0001	301750001 Tihuatlán	6	10000 a 14999 habitantes	00	NO ESPECIFICADO	7	PROFESIONAL	00	DERECHOHABIENCIA NO ESPECIFICADA	30	Veracruz de Ignacio de la Llave	131	131 POZA RICA DE HIDALGO	0001	301310001 Poza Rica de Hidalgo	01	SECRETARIA DE SALUD	2006	12	DICIEMBRE	12	99	99	1	CON ATENCION MEDICA	O649	O649 Trabajo de parto obstruido debido a presentación anormal del feto no especificada	0	NO ESPECIFICADO	30	Veracruz de Ignacio de la Llave	131	131 POZA RICA DE HIDALGO	2006	12	DICIEMBRE
1972	01	ENERO	21	2	A	31	5	CASADO	20	Oaxaca	559	559 SAN JUAN BAUTISTA VALLE NACIONAL	0026	205590026 San Antonio Ocote	1	1 a 999 habitantes	02	NO OCUPADOS	1	NINGUNA	01	NINGUNA	20	Oaxaca	184	184 SAN JUAN BAUTISTA TUXTEPEC	0001	201840001 San Juan Bautista Tuxtepec	08	OTRA UNIDAD PUBLICA	2003	08	AGOSTO	16	01	00	1	CON ATENCION MEDICA	O85X	O85X Sepsis puerperal	1	MEDICO TRATANTE	20	Oaxaca	184	184 SAN JUAN BAUTISTA TUXTEPEC	2003	08	AGOSTO
1968	04	ABRIL	02	2	A	35	5	CASADO	19	Nuevo León	021	021 GENERAL ESCOBEDO	0001	190210001 Ciudad General Escobedo	13	100000 a 249999 habitantes	82	TRABAJADORES EN SERVICIOS DOMESTICOS	7	PROFESIONAL	02	IMSS	19	Nuevo León	039	039 MONTERREY	0001	190390001 Monterrey	08	OTRA UNIDAD PUBLICA	2003	10	OCTUBRE	18	07	00	1	CON ATENCION MEDICA	O141	O141 Preeclampsia severa	1	MEDICO TRATANTE	19	Nuevo León	039	039 MONTERREY	2003	10	OCTUBRE
1983	00	NO ESPECIFICADO	00	2	A	20	5	CASADO	20	Oaxaca	406	406 SANTA MARIA CHILCHOTLA	0029	204060029 San Miguel Nuevo	1	1 a 999 habitantes	02	NO OCUPADOS	2	PRIMARIA INCOMPLETA	01	NINGUNA	20	Oaxaca	041	041 HUAUTLA DE JIMENEZ	0001	200410001 Huautla de Jiménez	08	OTRA UNIDAD PUBLICA	2003	06	JUNIO	18	23	00	1	CON ATENCION MEDICA	O159	O159 Eclampsia, en período no especificado	3	OTRO MEDICO	20	Oaxaca	041	041 HUAUTLA DE JIMENEZ	2003	06	JUNIO
1984	06	JUNIO	17	2	A	19	5	CASADO	15	México	119	119 ZUMPAHUACAN	0006	151190006 San Antonio Guadalupe (San Antonio)	1	1 a 999 habitantes	02	NO OCUPADOS	2	PRIMARIA INCOMPLETA	01	NINGUNA	15	México	106	106 TOLUCA	0001	151060001 Toluca de Lerdo	08	OTRA UNIDAD PUBLICA	2003	12	DICIEMBRE	06	00	00	1	CON ATENCION MEDICA	O268	O268 Otras complicaciones especificadas relacionadas con el embarazo	3	OTRO MEDICO	15	México	106	106 TOLUCA	2003	12	DICIEMBRE
1967	04	ABRIL	12	2	A	36	5	CASADO	30	Veracruz de Ignacio de la Llave	115	115 NOGALES	0000	301150000 No especificado	0	No Especificado.	02	NO OCUPADOS	2	PRIMARIA INCOMPLETA	01	NINGUNA	21	Puebla	114	114 PUEBLA	0001	211140001 Heróica Puebla de Zaragoza	08	OTRA UNIDAD PUBLICA	2003	05	MAYO	25	17	00	1	CON ATENCION MEDICA	O141	O141 Preeclampsia severa	3	OTRO MEDICO	21	Puebla	114	114 PUEBLA	2003	05	MAYO
0000	00	NO ESPECIFICADO	00	2	A	998	0	SE IGNORA	15	México	031	031 CHIMALHUACAN	0001	150310001 Chimalhuacán	14	250000 a 499999 habitantes	99	OTROS TRAB. CON OCUP. NO CLAS. ANT., INSUF. ESP.	7	PROFESIONAL	00	DERECHOHABIENCIA NO ESPECIFICADA	15	México	031	031 CHIMALHUACAN	0001	150310001 Chimalhuacán	08	OTRA UNIDAD PUBLICA	2003	11	NOVIEMBRE	19	99	99	2	SIN ATENCION MEDICA	O994	O994 Enfermedades del sistema circulatorio que complican el embarazo, el parto y el purperio	2	MEDICO LEGISTA	15	México	031	031 CHIMALHUACAN	2003	12	DICIEMBRE
1985	00	NO ESPECIFICADO	00	2	A	19	5	CASADO	09	Distrito Federal	003	003 COYOACAN	0001	090030001 Coyoacán	15	500000 a 999999 habitantes	02	NO OCUPADOS	2	PRIMARIA INCOMPLETA	01	NINGUNA	09	Distrito Federal	015	015 CUAUHTEMOC	0001	090150001 Cuauhtémoc	01	SECRETARIA DE SALUD	2004	04	ABRIL	07	10	50	1	CON ATENCION MEDICA	O141	O141 Preeclampsia severa	3	OTRO MEDICO	09	Distrito Federal	015	015 CUAUHTEMOC	2004	04	ABRIL
1962	00	NO ESPECIFICADO	00	2	A	41	5	CASADO	17	Morelos	004	004 AYALA	0000	170040000 No especificado	0	No Especificado.	11	PROFESIONALES	7	PROFESIONAL	03	ISSSTE	09	Distrito Federal	014	014 BENITO JUAREZ	0000	090140000 No especificado	08	OTRA UNIDAD PUBLICA	2003	02	FEBRERO	07	23	00	1	CON ATENCION MEDICA	O141	O141 Preeclampsia severa	3	OTRO MEDICO	09	Distrito Federal	010	010 ALVARO OBREGON	2003	02	FEBRERO
1975	05	MAYO	00	2	A	28	5	CASADO	09	Distrito Federal	010	010 ALVARO OBREGON	0000	090100000 No especificado	0	No Especificado.	02	NO OCUPADOS	7	PROFESIONAL	01	NINGUNA	09	Distrito Federal	012	012 TLALPAN	0000	090120000 No especificado	08	OTRA UNIDAD PUBLICA	2003	05	MAYO	07	19	00	1	CON ATENCION MEDICA	O141	O141 Preeclampsia severa	3	OTRO MEDICO	09	Distrito Federal	012	012 TLALPAN	2003	05	MAYO
1971	00	NO ESPECIFICADO	00	2	A	32	5	CASADO	09	Distrito Federal	007	007 IZTAPALAPA	0000	090070000 No especificado	0	No Especificado.	71	COMERCIANTES, EMP. DE COMERCIO Y AGEN. DE VENTAS	7	PROFESIONAL	01	NINGUNA	09	Distrito Federal	012	012 TLALPAN	0000	090120000 No especificado	08	OTRA UNIDAD PUBLICA	2003	06	JUNIO	18	09	00	1	CON ATENCION MEDICA	O141	O141 Preeclampsia severa	3	OTRO MEDICO	09	Distrito Federal	015	015 CUAUHTEMOC	2003	06	JUNIO
1976	02	FEBRERO	01	2	A	27	5	CASADO	15	México	037	037 HUIXQUILUCAN	0076	150370076 La Glorieta	1	1 a 999 habitantes	02	NO OCUPADOS	2	PRIMARIA INCOMPLETA	01	NINGUNA	09	Distrito Federal	015	015 CUAUHTEMOC	0000	090150000 No especificado	08	OTRA UNIDAD PUBLICA	2003	07	JULIO	16	21	00	1	CON ATENCION MEDICA	O149	O149 Preeclampsia, no especificada	3	OTRO MEDICO	09	Distrito Federal	015	015 CUAUHTEMOC	2003	07	JULIO
1970	06	JUNIO	17	2	A	33	5	CASADO	09	Distrito Federal	005	005 GUSTAVO A. MADERO	0000	090050000 No especificado	0	No Especificado.	02	NO OCUPADOS	7	PROFESIONAL	02	IMSS	09	Distrito Federal	002	002 AZCAPOTZALCO	0000	090020000 No especificado	08	OTRA UNIDAD PUBLICA	2003	09	SEPTIEMBRE	02	05	00	1	CON ATENCION MEDICA	O141	O141 Preeclampsia severa	3	OTRO MEDICO	09	Distrito Federal	015	015 CUAUHTEMOC	2003	09	SEPTIEMBRE
1963	09	SEPTIEMBRE	00	2	A	40	5	CASADO	09	Distrito Federal	015	015 CUAUHTEMOC	0000	090150000 No especificado	0	No Especificado.	11	PROFESIONALES	7	PROFESIONAL	03	ISSSTE	09	Distrito Federal	010	010 ALVARO OBREGON	0000	090100000 No especificado	08	OTRA UNIDAD PUBLICA	2003	09	SEPTIEMBRE	01	09	00	1	CON ATENCION MEDICA	O159	O159 Eclampsia, en período no especificado	3	OTRO MEDICO	09	Distrito Federal	010	010 ALVARO OBREGON	2003	09	SEPTIEMBRE
1981	00	NO ESPECIFICADO	00	2	A	22	5	CASADO	15	México	099	099 TEXCOCO	0001	150990001 Texcoco de Mora	13	100000 a 249999 habitantes	02	NO OCUPADOS	7	PROFESIONAL	02	IMSS	09	Distrito Federal	002	002 AZCAPOTZALCO	0000	090020000 No especificado	08	OTRA UNIDAD PUBLICA	2003	10	OCTUBRE	23	15	00	1	CON ATENCION MEDICA	O141	O141 Preeclampsia severa	3	OTRO MEDICO	09	Distrito Federal	015	015 CUAUHTEMOC	2003	10	OCTUBRE
1972	09	SEPTIEMBRE	08	2	A	31	5	CASADO	15	México	013	013 ATIZAPAN DE ZARAGOZA	0001	150130001 Ciudad López Mateos	14	250000 a 499999 habitantes	11	PROFESIONALES	7	PROFESIONAL	03	ISSSTE	09	Distrito Federal	016	016 MIGUEL HIDALGO	0000	090160000 No especificado	08	OTRA UNIDAD PUBLICA	2003	10	OCTUBRE	16	20	00	1	CON ATENCION MEDICA	O141	O141 Preeclampsia severa	1	MEDICO TRATANTE	09	Distrito Federal	010	010 ALVARO OBREGON	2003	10	OCTUBRE
1979	08	AGOSTO	21	2	A	24	5	CASADO	09	Distrito Federal	004	004 CUAJIMALPA DE MORELOS	0000	090040000 No especificado	0	No Especificado.	02	NO OCUPADOS	7	PROFESIONAL	03	ISSSTE	09	Distrito Federal	010	010 ALVARO OBREGON	0000	090100000 No especificado	08	OTRA UNIDAD PUBLICA	2003	11	NOVIEMBRE	02	12	00	1	CON ATENCION MEDICA	O141	O141 Preeclampsia severa	1	MEDICO TRATANTE	09	Distrito Federal	010	010 ALVARO OBREGON	2003	11	NOVIEMBRE
1962	00	NO ESPECIFICADO	00	2	A	42	5	CASADO	12	Guerrero	035	035 IGUALA DE LA INDEPENDENCIA	0000	120350000 No especificado	0	No Especificado.	52	ARTE. Y TRAB. FABRILES Y TRAB. DE REP. Y MANTTO.	1	NINGUNA	01	NINGUNA	12	Guerrero	035	035 IGUALA DE LA INDEPENDENCIA	0001	120350001 Iguala de la Independencia	01	SECRETARIA DE SALUD	2004	05	MAYO	12	13	45	1	CON ATENCION MEDICA	O141	O141 Preeclampsia severa	3	OTRO MEDICO	12	Guerrero	059	059 TEPECOACUILCO DE TRUJANO	2004	06	JUNIO
1972	02	FEBRERO	06	2	A	31	5	CASADO	29	Tlaxcala	001	001 AMAXAC DE GUERRERO	0000	290010000 No especificado	0	No Especificado.	02	NO OCUPADOS	1	NINGUNA	01	NINGUNA	09	Distrito Federal	015	015 CUAUHTEMOC	0000	090150000 No especificado	08	OTRA UNIDAD PUBLICA	2003	12	DICIEMBRE	03	13	00	1	CON ATENCION MEDICA	O159	O159 Eclampsia, en período no especificado	3	OTRO MEDICO	09	Distrito Federal	015	015 CUAUHTEMOC	2003	12	DICIEMBRE
1983	00	NO ESPECIFICADO	00	2	A	22	5	CASADO	12	Guerrero	019	019 COPALILLO	0001	120190001 Copalillo	5	5000 a 9999 habitantes	02	NO OCUPADOS	1	NINGUNA	01	NINGUNA	12	Guerrero	034	034 HUITZUCO DE LOS FIGUEROA	0001	120340001 Ciudad de Huitzuco	01	SECRETARIA DE SALUD	2005	06	JUNIO	29	08	05	1	CON ATENCION MEDICA	O721	O721 Otras hemorragias postparto inmediatas	1	MEDICO TRATANTE	12	Guerrero	024	024 CUALAC	2005	06	JUNIO
1977	03	MARZO	20	2	A	28	5	CASADO	15	México	047	047 JIQUIPILCO	0025	150470025 Primera Manzana de Santa Cruz Tepexpan	5	5000 a 9999 habitantes	02	NO OCUPADOS	7	PROFESIONAL	01	NINGUNA	15	México	042	042 IXTLAHUACA	0029	150420029 Barrio de San Pedro la Cabecera	08	OTRA UNIDAD PUBLICA	2005	05	MAYO	26	03	00	1	CON ATENCION MEDICA	O721	O721 Otras hemorragias postparto inmediatas	1	MEDICO TRATANTE	15	México	042	042 IXTLAHUACA	2005	05	MAYO
1969	06	JUNIO	20	2	A	35	5	CASADO	11	Guanajuato	045	045 XICHU	0001	110450001 Xichú	2	1000 a 1999 habitantes	13	TRABAJADORES DE LA EDUCACION	7	PROFESIONAL	03	ISSSTE	22	Querétaro Arteaga	014	014 QUERETARO	0001	220140001 Santiago de Querétaro	04	ISSSTE	2004	11	NOVIEMBRE	30	02	00	1	CON ATENCION MEDICA	O993	O993 Trastornos mentales y enfermedades del sistema nervioso que complican el embarazo, el parto y el puerperio	1	MEDICO TRATANTE	22	Querétaro Arteaga	014	014 QUERETARO	2004	11	NOVIEMBRE
1966	05	MAYO	11	2	A	38	5	CASADO	20	Oaxaca	026	026 CHALCATONGO DE HIDALGO	0001	200260001 Chalcatongo de Hidalgo	2	1000 a 1999 habitantes	02	NO OCUPADOS	2	PRIMARIA INCOMPLETA	01	NINGUNA	20	Oaxaca	067	067 OAXACA DE JUAREZ	0001	200670001 Oaxaca de Juárez	01	SECRETARIA DE SALUD	2004	10	OCTUBRE	19	17	52	1	CON ATENCION MEDICA	O150	O150 Eclampsia en el embarazo	3	OTRO MEDICO	20	Oaxaca	067	067 OAXACA DE JUAREZ	2004	10	OCTUBRE
1976	07	JULIO	17	2	A	27	5	CASADO	12	Guerrero	075	075 EDUARDO NERI	0001	120750001 Zumpango del Río	8	20000 a 29999 habitantes	02	NO OCUPADOS	7	PROFESIONAL	01	NINGUNA	12	Guerrero	029	029 CHILPANCINGO DE LOS BRAVO	0001	120290001 Chilpancingo de los Bravo	08	OTRA UNIDAD PUBLICA	2003	10	OCTUBRE	05	17	00	1	CON ATENCION MEDICA	O068	O068 Aborto no especificado completo o no especificado, con otras complicaciones especificadas y las no especificadas	1	MEDICO TRATANTE	12	Guerrero	075	075 EDUARDO NERI	2003	10	OCTUBRE
1974	00	NO ESPECIFICADO	00	2	A	31	5	CASADO	31	Yucatán	032	032 ESPITA	0001	310320001 Espita	5	5000 a 9999 habitantes	02	NO OCUPADOS	1	NINGUNA	01	NINGUNA	31	Yucatán	050	050 MERIDA	0001	310500001 Mérida	01	SECRETARIA DE SALUD	2005	05	MAYO	20	15	25	1	CON ATENCION MEDICA	O061	O061 Aborto no especificado incompleto, complicado por hemorragia excesiva o tardía	3	OTRO MEDICO	31	Yucatán	050	050 MERIDA	2005	05	MAYO
1976	06	JUNIO	04	2	A	30	5	CASADO	08	Chihuahua	067	067 VALLE DE ZARAGOZA	0001	080670001 Valle de Zaragoza	2	1000 a 1999 habitantes	02	NO OCUPADOS	4	SECUNDARIA INCOMPLETA	01	NINGUNA	08	Chihuahua	032	032 HIDALGO DEL PARRAL	0001	080320001 Hidalgo del Parral	01	SECRETARIA DE SALUD	2006	06	JUNIO	09	21	30	1	CON ATENCION MEDICA	O721	O721 Otras hemorragias postparto inmediatas	1	MEDICO TRATANTE	08	Chihuahua	032	032 HIDALGO DEL PARRAL	2006	06	JUNIO
1982	00	NO ESPECIFICADO	00	2	A	23	5	CASADO	27	Tabasco	008	008 HUIMANGUILLO	0295	270080295 Pejelagartero 1a. Sección (Los Pinos)	2	1000 a 1999 habitantes	02	NO OCUPADOS	2	PRIMARIA INCOMPLETA	01	NINGUNA	27	Tabasco	004	004 CENTRO	0001	270040001 Villahermosa	01	SECRETARIA DE SALUD	2005	02	FEBRERO	08	17	25	1	CON ATENCION MEDICA	O721	O721 Otras hemorragias postparto inmediatas	2	MEDICO LEGISTA	27	Tabasco	008	008 HUIMANGUILLO	2005	02	FEBRERO
1967	00	NO ESPECIFICADO	00	2	A	38	5	CASADO	21	Puebla	132	132 SAN MARTIN TEXMELUCAN	0001	211320001 San Martín Texmelucan de Labastida	11	50000 a 74999 habitantes	02	NO OCUPADOS	7	PROFESIONAL	01	NINGUNA	29	Tlaxcala	033	033 TLAXCALA	0001	290330001 Tlaxcala de Xicohténcatl	01	SECRETARIA DE SALUD	2005	01	ENERO	30	02	10	1	CON ATENCION MEDICA	O152	O152 Eclampsia en el puerperio	3	OTRO MEDICO	29	Tlaxcala	033	033 TLAXCALA	2005	01	ENERO
1962	07	JULIO	12	2	A	44	5	CASADO	09	Distrito Federal	007	007 IZTAPALAPA	0001	090070001 Iztapalapa	17	1500000 y más habitantes	02	NO OCUPADOS	2	PRIMARIA INCOMPLETA	01	NINGUNA	15	México	058	058 NEZAHUALCOYOTL	0001	150580001 Ciudad Nezahualcóyotl	01	SECRETARIA DE SALUD	2006	12	DICIEMBRE	26	02	45	1	CON ATENCION MEDICA	O150	O150 Eclampsia en el embarazo	3	OTRO MEDICO	15	México	058	058 NEZAHUALCOYOTL	2006	12	DICIEMBRE
1978	00	NO ESPECIFICADO	00	2	A	28	5	CASADO	16	Michoacán de Ocampo	032	032 ERONGARICUARO	0011	160320011 San Francisco Uricho (Uricho)	2	1000 a 1999 habitantes	62	TRABAJADORES DE APOYO EN ACTIVIDADES ADMVAS.	1	NINGUNA	01	NINGUNA	16	Michoacán de Ocampo	053	053 MORELIA	0001	160530001 Morelia	01	SECRETARIA DE SALUD	2006	05	MAYO	24	14	40	1	CON ATENCION MEDICA	O992	O992 Enfermedades endocrinas, de la nutrición y del metabolismo que complican el embarazo, el parto y el puerperio	3	OTRO MEDICO	16	Michoacán de Ocampo	053	053 MORELIA	2006	05	MAYO
1977	05	MAYO	11	2	A	26	5	CASADO	03	Baja California Sur	003	003 LA PAZ	0001	030030001 La Paz	13	100000 a 249999 habitantes	02	NO OCUPADOS	7	PROFESIONAL	02	IMSS	03	Baja California Sur	003	003 LA PAZ	0001	030030001 La Paz	08	OTRA UNIDAD PUBLICA	2003	11	NOVIEMBRE	16	23	00	1	CON ATENCION MEDICA	O85X	O85X Sepsis puerperal	3	OTRO MEDICO	03	Baja California Sur	003	003 LA PAZ	2003	11	NOVIEMBRE
1968	00	NO ESPECIFICADO	00	2	A	35	5	CASADO	04	Campeche	011	011 CANDELARIA	0342	040110342 Miguel Hidalgo y Costilla	1	1 a 999 habitantes	02	NO OCUPADOS	2	PRIMARIA INCOMPLETA	01	NINGUNA	04	Campeche	002	002 CAMPECHE	0001	040020001 Campeche	08	OTRA UNIDAD PUBLICA	2003	07	JULIO	03	22	00	1	CON ATENCION MEDICA	O141	O141 Preeclampsia severa	3	OTRO MEDICO	04	Campeche	011	011 CANDELARIA	2003	07	JULIO
1982	00	NO ESPECIFICADO	00	2	A	22	5	CASADO	21	Puebla	071	071 HUAUCHINANGO	0061	210710061 Colonia PEMEX (Hueyatlagco)	1	1 a 999 habitantes	02	NO OCUPADOS	7	PROFESIONAL	01	NINGUNA	21	Puebla	114	114 PUEBLA	0001	211140001 Heróica Puebla de Zaragoza	08	OTRA UNIDAD PUBLICA	2004	03	MARZO	30	19	20	1	CON ATENCION MEDICA	O159	O159 Eclampsia, en período no especificado	3	OTRO MEDICO	21	Puebla	114	114 PUEBLA	2004	03	MARZO
1970	01	ENERO	27	2	A	34	5	CASADO	30	Veracruz de Ignacio de la Llave	193	193 VERACRUZ	0212	301930212 Tarimoya	1	1 a 999 habitantes	02	NO OCUPADOS	1	NINGUNA	00	DERECHOHABIENCIA NO ESPECIFICADA	30	Veracruz de Ignacio de la Llave	193	193 VERACRUZ	0001	301930001 Veracruz	08	OTRA UNIDAD PUBLICA	2004	03	MARZO	29	10	00	0	NO ESPECIFICADO	O715	O715 Otros traumatismos obstétricos de los órganos pelvianos	2	MEDICO LEGISTA	30	Veracruz de Ignacio de la Llave	193	193 VERACRUZ	2004	03	MARZO
1969	04	ABRIL	13	2	A	35	5	CASADO	30	Veracruz de Ignacio de la Llave	086	086 JALACINGO	0012	300860012 José María Morelos y Pavón	1	1 a 999 habitantes	02	NO OCUPADOS	2	PRIMARIA INCOMPLETA	01	NINGUNA	30	Veracruz de Ignacio de la Llave	087	087 XALAPA	0001	300870001 Xalapa-Enríquez	01	SECRETARIA DE SALUD	2004	05	MAYO	17	18	40	1	CON ATENCION MEDICA	O151	O151 Eclampsia durante el trabajo de parto	3	OTRO MEDICO	30	Veracruz de Ignacio de la Llave	087	087 XALAPA	2004	05	MAYO
1977	06	JUNIO	06	2	A	28	5	CASADO	07	Chiapas	034	034 FRONTERA COMALAPA	0106	070340106 Sinaloa	1	1 a 999 habitantes	02	NO OCUPADOS	2	PRIMARIA INCOMPLETA	01	NINGUNA	07	Chiapas	019	019 COMITAN DE DOMINGUEZ	0001	070190001 Comitán de Domínguez	01	SECRETARIA DE SALUD	2005	06	JUNIO	15	06	30	1	CON ATENCION MEDICA	O141	O141 Preeclampsia severa	3	OTRO MEDICO	07	Chiapas	101	101 TUXTLA GUTIERREZ	2005	06	JUNIO
1990	04	ABRIL	02	2	A	15	5	CASADO	05	Coahuila de Zaragoza	030	030 SALTILLO	0114	050300114 El Derramadero	1	1 a 999 habitantes	02	NO OCUPADOS	4	SECUNDARIA INCOMPLETA	01	NINGUNA	05	Coahuila de Zaragoza	030	030 SALTILLO	0001	050300001 Saltillo	08	OTRA UNIDAD PUBLICA	2005	10	OCTUBRE	26	18	55	1	CON ATENCION MEDICA	O96X	O96X Muerte materna debida a cualquier causa obstétrica que ocurre después de 42 días pero antes de un año del parto	3	OTRO MEDICO	05	Coahuila de Zaragoza	027	027 RAMOS ARIZPE	2005	10	OCTUBRE
1978	06	JUNIO	00	2	A	27	5	CASADO	16	Michoacán de Ocampo	066	066 PATZCUARO	0001	160660001 Pátzcuaro	10	40000 a 49999 habitantes	02	NO OCUPADOS	2	PRIMARIA INCOMPLETA	01	NINGUNA	16	Michoacán de Ocampo	053	053 MORELIA	0001	160530001 Morelia	01	SECRETARIA DE SALUD	2005	06	JUNIO	20	03	34	1	CON ATENCION MEDICA	O141	O141 Preeclampsia severa	3	OTRO MEDICO	16	Michoacán de Ocampo	053	053 MORELIA	2005	06	JUNIO
1968	00	NO ESPECIFICADO	00	2	A	37	5	CASADO	08	Chihuahua	027	027 GUACHOCHI	1524	080271524 Mesa de la Soledad	1	1 a 999 habitantes	02	NO OCUPADOS	2	PRIMARIA INCOMPLETA	01	NINGUNA	08	Chihuahua	019	019 CHIHUAHUA	0001	080190001 Chihuahua	08	OTRA UNIDAD PUBLICA	2005	02	FEBRERO	18	11	05	1	CON ATENCION MEDICA	O266	O266 Trastornos del hígado en el embarazo, el parto y el puerperio	3	OTRO MEDICO	08	Chihuahua	019	019 CHIHUAHUA	2005	02	FEBRERO
1979	00	NO ESPECIFICADO	00	2	A	26	5	CASADO	21	Puebla	197	197 XICOTEPEC	0027	211970027 Tlaxcalantongo	3	2000 a 2499 habitantes	02	NO OCUPADOS	1	NINGUNA	01	NINGUNA	21	Puebla	197	197 XICOTEPEC	0029	211970029 Villa Ávila Camacho (La Ceiba)	02	IMSS OPORTUNIDADES	2005	04	ABRIL	25	03	50	1	CON ATENCION MEDICA	O721	O721 Otras hemorragias postparto inmediatas	3	OTRO MEDICO	21	Puebla	197	197 XICOTEPEC	2005	04	ABRIL
1986	00	NO ESPECIFICADO	00	2	A	22	5	CASADO	07	Chiapas	094	094 TEOPISCA	0062	070940062 Betania	3	2000 a 2499 habitantes	02	NO OCUPADOS	2	PRIMARIA INCOMPLETA	07	SEGURO POPULAR	07	Chiapas	078	078 SAN CRISTOBAL DE LAS CASAS	0085	070780085 Santa Lucía	01	SECRETARIA DE SALUD	2008	03	MARZO	26	19	30	1	CON ATENCION MEDICA	O721	O721 Otras hemorragias postparto inmediatas	3	OTRO MEDICO	07	Chiapas	094	094 TEOPISCA	2008	03	MARZO
1985	00	NO ESPECIFICADO	00	2	A	26	5	CASADO	07	Chiapas	034	034 FRONTERA COMALAPA	0067	070340067 Dr. Rodulfo Figueroa (Tierra Blanca)	3	2000 a 2499 habitantes	02	NO OCUPADOS	2	PRIMARIA INCOMPLETA	07	SEGURO POPULAR	07	Chiapas	019	019 COMITAN DE DOMINGUEZ	0001	070190001 Comitán de Domínguez	01	SECRETARIA DE SALUD	2011	02	FEBRERO	04	17	30	1	CON ATENCION MEDICA	C58X	C58X Tumor maligno de la placenta	1	MEDICO TRATANTE	07	Chiapas	034	034 FRONTERA COMALAPA	2011	02	FEBRERO
1980	05	MAYO	11	2	A	32	5	CASADO	02	Baja California	004	004 TIJUANA	0001	020040001 Tijuana	16	1000000 a 1499999 habitantes	71	COMERCIANTES, EMP. DE COMERCIO Y AGEN. DE VENTAS	02	PRIMARIA INCOMPLETA	07	SEGURO POPULAR	02	Baja California	004	004 TIJUANA	0001	020040001 Tijuana	01	SECRETARIA DE SALUD	2012	05	MAYO	27	23	10	1	CON ATENCION MEDICA	O150	O150 Eclampsia en el embarazo	3	OTRO MEDICO	02	Baja California	004	004 TIJUANA	2012	05	MAYO
1982	00	NO ESPECIFICADO	00	2	A	29	5	CASADO	11	Guanajuato	020	020 LEON	0001	110200001 León de los Aldama	16	1000000 a 1499999 habitantes	02	NO OCUPADOS	2	PRIMARIA INCOMPLETA	07	SEGURO POPULAR	11	Guanajuato	020	020 LEON	0001	110200001 León de los Aldama	01	SECRETARIA DE SALUD	2011	01	ENERO	30	04	10	1	CON ATENCION MEDICA	C58X	C58X Tumor maligno de la placenta	3	OTRO MEDICO	11	Guanajuato	020	020 LEON	2011	01	ENERO
1979	00	NO ESPECIFICADO	00	2	A	31	5	CASADO	07	Chiapas	072	072 PUEBLO NUEVO SOLISTAHUACAN	0061	070720061 San José Chapayal	3	2000 a 2499 habitantes	02	NO OCUPADOS	2	PRIMARIA INCOMPLETA	07	SEGURO POPULAR	07	Chiapas	101	101 TUXTLA GUTIERREZ	0001	071010001 Tuxtla Gutiérrez	01	SECRETARIA DE SALUD	2010	01	ENERO	17	21	50	1	CON ATENCION MEDICA	O150	O150 Eclampsia en el embarazo	3	OTRO MEDICO	07	Chiapas	072	072 PUEBLO NUEVO SOLISTAHUACAN	2010	01	ENERO
1985	01	ENERO	29	2	A	25	0	SE IGNORA	21	Puebla	003	003 ACATLAN	0001	210030001 Acatlán de Osorio	7	15000 a 19999 habitantes	02	NO OCUPADOS	7	PROFESIONAL	01	NINGUNA	21	Puebla	003	003 ACATLAN	0118	210030118 La Palma	01	SECRETARIA DE SALUD	2010	02	FEBRERO	01	20	25	1	CON ATENCION MEDICA	O061	O061 Aborto no especificado incompleto, complicado por hemorragia excesiva o tardía	3	OTRO MEDICO	21	Puebla	003	003 ACATLAN	2010	02	FEBRERO
1989	00	NO ESPECIFICADO	00	2	A	21	5	CASADO	20	Oaxaca	397	397 HEROICA CIUDAD DE TLAXIACO	0001	203970001 Heroica Ciudad de Tlaxiaco	7	15000 a 19999 habitantes	02	NO OCUPADOS	2	PRIMARIA INCOMPLETA	01	NINGUNA	20	Oaxaca	115	115 SAN BARTOLO COYOTEPEC	0004	201150004 La Guelavaca (El Tule)	01	SECRETARIA DE SALUD	2010	11	NOVIEMBRE	04	21	20	1	CON ATENCION MEDICA	C58X	C58X Tumor maligno de la placenta	3	OTRO MEDICO	20	Oaxaca	115	115 SAN BARTOLO COYOTEPEC	2010	11	NOVIEMBRE
1965	00	NO ESPECIFICADO	00	2	A	40	5	CASADO	21	Puebla	114	114 PUEBLA	0001	211140001 Heróica Puebla de Zaragoza	16	1000000 a 1499999 habitantes	02	NO OCUPADOS	2	PRIMARIA INCOMPLETA	01	NINGUNA	21	Puebla	114	114 PUEBLA	0447	211140447 Agua Santa	01	SECRETARIA DE SALUD	2005	04	ABRIL	06	05	40	1	CON ATENCION MEDICA	O150	O150 Eclampsia en el embarazo	3	OTRO MEDICO	21	Puebla	114	114 PUEBLA	2005	04	ABRIL
1970	05	MAYO	29	2	A	35	5	CASADO	31	Yucatán	058	058 PETO	0001	310580001 Peto	7	15000 a 19999 habitantes	02	NO OCUPADOS	1	NINGUNA	01	NINGUNA	31	Yucatán	056	056 OXKUTZCAB	0001	310560001 Oxkutzcab	02	IMSS OPORTUNIDADES	2005	09	SEPTIEMBRE	12	23	35	1	CON ATENCION MEDICA	O150	O150 Eclampsia en el embarazo	3	OTRO MEDICO	31	Yucatán	056	056 OXKUTZCAB	2005	09	SEPTIEMBRE
1968	10	OCTUBRE	01	2	A	33	5	CASADO	28	Tamaulipas	032	032 REYNOSA	0406	280320406 Alfredo V. Bonfil (Periquitos)	3	2000 a 2499 habitantes	02	NO OCUPADOS	1	NINGUNA	01	NINGUNA	28	Tamaulipas	032	032 REYNOSA	0001	280320001 Reynosa	08	OTRA UNIDAD PUBLICA	2002	05	MAYO	16	03	30	1	CON ATENCION MEDICA	O992	O992 Enfermedades endocrinas, de la nutrición y del metabolismo que complican el embarazo, el parto y el puerperio	1	MEDICO TRATANTE	28	Tamaulipas	032	032 REYNOSA	2002	05	MAYO
1969	12	DICIEMBRE	06	2	A	32	5	CASADO	21	Puebla	114	114 PUEBLA	0001	211140001 Heróica Puebla de Zaragoza	16	1000000 a 1499999 habitantes	13	TRABAJADORES DE LA EDUCACION	7	PROFESIONAL	03	ISSSTE	21	Puebla	114	114 PUEBLA	0001	211140001 Heróica Puebla de Zaragoza	08	OTRA UNIDAD PUBLICA	2002	04	ABRIL	17	04	50	2	SIN ATENCION MEDICA	O150	O150 Eclampsia en el embarazo	3	OTRO MEDICO	21	Puebla	114	114 PUEBLA	2002	04	ABRIL
1963	05	MAYO	00	2	A	40	5	CASADO	31	Yucatán	058	058 PETO	0001	310580001 Peto	7	15000 a 19999 habitantes	02	NO OCUPADOS	2	PRIMARIA INCOMPLETA	01	NINGUNA	31	Yucatán	056	056 OXKUTZCAB	0001	310560001 Oxkutzcab	08	OTRA UNIDAD PUBLICA	2003	05	MAYO	01	01	00	1	CON ATENCION MEDICA	O721	O721 Otras hemorragias postparto inmediatas	3	OTRO MEDICO	31	Yucatán	056	056 OXKUTZCAB	2003	05	MAYO
1970	03	MARZO	13	2	A	34	5	CASADO	15	México	058	058 NEZAHUALCOYOTL	0001	150580001 Ciudad Nezahualcóyotl	16	1000000 a 1499999 habitantes	02	NO OCUPADOS	4	SECUNDARIA INCOMPLETA	01	NINGUNA	09	Distrito Federal	005	005 GUSTAVO A. MADERO	0001	090050001 Gustavo A. Madero	01	SECRETARIA DE SALUD	2004	05	MAYO	18	09	05	1	CON ATENCION MEDICA	O150	O150 Eclampsia en el embarazo	1	MEDICO TRATANTE	09	Distrito Federal	005	005 GUSTAVO A. MADERO	2004	05	MAYO
1981	00	NO ESPECIFICADO	00	2	A	23	5	CASADO	16	Michoacán de Ocampo	048	048 LAGUNILLAS	0001	160480001 Lagunillas	3	2000 a 2499 habitantes	02	NO OCUPADOS	1	NINGUNA	01	NINGUNA	16	Michoacán de Ocampo	053	053 MORELIA	0001	160530001 Morelia	01	SECRETARIA DE SALUD	2004	01	ENERO	31	08	00	1	CON ATENCION MEDICA	O150	O150 Eclampsia en el embarazo	3	OTRO MEDICO	16	Michoacán de Ocampo	053	053 MORELIA	2004	02	FEBRERO
1984	02	FEBRERO	06	2	A	20	5	CASADO	17	Morelos	010	010 JANTETELCO	0003	170100003 Chalcatzingo	3	2000 a 2499 habitantes	02	NO OCUPADOS	4	SECUNDARIA INCOMPLETA	01	NINGUNA	17	Morelos	003	003 AXOCHIAPAN	0001	170030001 Axochiapan	01	SECRETARIA DE SALUD	2004	05	MAYO	04	23	45	1	CON ATENCION MEDICA	O721	O721 Otras hemorragias postparto inmediatas	3	OTRO MEDICO	17	Morelos	003	003 AXOCHIAPAN	2004	05	MAYO
1967	00	NO ESPECIFICADO	00	2	A	36	5	CASADO	11	Guanajuato	020	020 LEON	0001	110200001 León de los Aldama	16	1000000 a 1499999 habitantes	02	NO OCUPADOS	1	NINGUNA	02	IMSS	11	Guanajuato	020	020 LEON	0001	110200001 León de los Aldama	08	OTRA UNIDAD PUBLICA	2003	04	ABRIL	20	16	00	1	CON ATENCION MEDICA	O881	O881 Embolia de líquido amniótico	3	OTRO MEDICO	11	Guanajuato	020	020 LEON	2003	04	ABRIL
1969	02	FEBRERO	17	2	A	34	5	CASADO	11	Guanajuato	020	020 LEON	0001	110200001 León de los Aldama	16	1000000 a 1499999 habitantes	02	NO OCUPADOS	2	PRIMARIA INCOMPLETA	02	IMSS	11	Guanajuato	020	020 LEON	0001	110200001 León de los Aldama	08	OTRA UNIDAD PUBLICA	2003	05	MAYO	25	16	00	1	CON ATENCION MEDICA	O881	O881 Embolia de líquido amniótico	3	OTRO MEDICO	11	Guanajuato	020	020 LEON	2003	05	MAYO
1968	06	JUNIO	11	2	A	36	5	CASADO	21	Puebla	183	183 TLAOLA	0011	211830011 Chicahuaxtla	3	2000 a 2499 habitantes	02	NO OCUPADOS	1	NINGUNA	01	NINGUNA	21	Puebla	114	114 PUEBLA	0001	211140001 Heróica Puebla de Zaragoza	01	SECRETARIA DE SALUD	2004	09	SEPTIEMBRE	15	09	55	1	CON ATENCION MEDICA	O731	O731 Retención de fragmentos de la placenta o de las membranas, sin hemorragia	3	OTRO MEDICO	21	Puebla	114	114 PUEBLA	2004	09	SEPTIEMBRE
1969	02	FEBRERO	14	2	A	33	5	CASADO	14	Jalisco	044	044 IXTLAHUACAN DE LOS MEMBRILLOS	0001	140440001 Ixtlahuacán de los Membrillos	5	5000 a 9999 habitantes	02	NO OCUPADOS	2	PRIMARIA INCOMPLETA	01	NINGUNA	14	Jalisco	039	039 GUADALAJARA	0001	140390001 Guadalajara	08	OTRA UNIDAD PUBLICA	2002	04	ABRIL	12	06	40	1	CON ATENCION MEDICA	O150	O150 Eclampsia en el embarazo	3	OTRO MEDICO	14	Jalisco	039	039 GUADALAJARA	2002	04	ABRIL
1965	09	SEPTIEMBRE	06	2	A	36	5	CASADO	14	Jalisco	039	039 GUADALAJARA	0001	140390001 Guadalajara	17	1500000 y más habitantes	11	PROFESIONALES	7	PROFESIONAL	02	IMSS	14	Jalisco	039	039 GUADALAJARA	0001	140390001 Guadalajara	08	OTRA UNIDAD PUBLICA	2002	02	FEBRERO	10	14	40	1	CON ATENCION MEDICA	O754	O754 Otras complicaciones de la cirugía y otros procedimientos obstétricos	1	MEDICO TRATANTE	14	Jalisco	039	039 GUADALAJARA	2002	02	FEBRERO
1977	09	SEPTIEMBRE	25	2	A	24	5	CASADO	11	Guanajuato	015	015 GUANAJUATO	0001	110150001 Guanajuato	11	50000 a 74999 habitantes	02	NO OCUPADOS	7	PROFESIONAL	03	ISSSTE	11	Guanajuato	015	015 GUANAJUATO	0001	110150001 Guanajuato	08	OTRA UNIDAD PUBLICA	2002	09	SEPTIEMBRE	12	14	10	1	CON ATENCION MEDICA	O722	O722 Hemorragia postparto secundaria o tardía	3	OTRO MEDICO	11	Guanajuato	015	015 GUANAJUATO	2002	09	SEPTIEMBRE
1981	10	OCTUBRE	29	2	A	26	5	CASADO	07	Chiapas	046	046 JIQUIPILAS	0078	070460078 Quintana Roo	2	1000 a 1999 habitantes	02	NO OCUPADOS	2	PRIMARIA INCOMPLETA	00	DERECHOHABIENCIA NO ESPECIFICADA	07	Chiapas	101	101 TUXTLA GUTIERREZ	0001	071010001 Tuxtla Gutiérrez	01	SECRETARIA DE SALUD	2007	12	DICIEMBRE	20	05	55	1	CON ATENCION MEDICA	O721	O721 Otras hemorragias postparto inmediatas	3	OTRO MEDICO	07	Chiapas	101	101 TUXTLA GUTIERREZ	2007	12	DICIEMBRE
1962	05	MAYO	18	2	A	40	5	CASADO	08	Chihuahua	052	052 OJINAGA	0001	080520001 Manuel Ojinaga	8	20000 a 29999 habitantes	02	NO OCUPADOS	2	PRIMARIA INCOMPLETA	01	NINGUNA	08	Chihuahua	052	052 OJINAGA	0001	080520001 Manuel Ojinaga	08	OTRA UNIDAD PUBLICA	2002	08	AGOSTO	11	01	20	1	CON ATENCION MEDICA	O152	O152 Eclampsia en el puerperio	1	MEDICO TRATANTE	08	Chihuahua	052	052 OJINAGA	2002	08	AGOSTO
1962	08	AGOSTO	15	2	A	46	5	CASADO	13	Hidalgo	062	062 TEPEHUACAN DE GUERRERO	0010	130620010 Cuatolol	2	1000 a 1999 habitantes	02	NO OCUPADOS	1	NINGUNA	08	OTRA	13	Hidalgo	028	028 HUEJUTLA DE REYES	0001	130280001 Huejutla de Reyes	01	SECRETARIA DE SALUD	2009	07	JULIO	18	16	10	1	CON ATENCION MEDICA	O150	O150 Eclampsia en el embarazo	3	OTRO MEDICO	13	Hidalgo	028	028 HUEJUTLA DE REYES	2009	07	JULIO
1956	02	FEBRERO	04	2	A	46	5	CASADO	12	Guerrero	001	001 ACAPULCO DE JUAREZ	0153	120010153 San Isidro Gallinero (El Gallinero)	2	1000 a 1999 habitantes	02	NO OCUPADOS	2	PRIMARIA INCOMPLETA	01	NINGUNA	12	Guerrero	001	001 ACAPULCO DE JUAREZ	0001	120010001 Acapulco de Juárez	08	OTRA UNIDAD PUBLICA	2002	08	AGOSTO	01	02	10	1	CON ATENCION MEDICA	C58X	C58X Tumor maligno de la placenta	1	MEDICO TRATANTE	12	Guerrero	001	001 ACAPULCO DE JUAREZ	2002	08	AGOSTO
1964	10	OCTUBRE	04	2	A	38	5	CASADO	14	Jalisco	045	045 IXTLAHUACAN DEL RIO	0001	140450001 Ixtlahuacán del Río	5	5000 a 9999 habitantes	02	NO OCUPADOS	2	PRIMARIA INCOMPLETA	01	NINGUNA	14	Jalisco	039	039 GUADALAJARA	0001	140390001 Guadalajara	08	OTRA UNIDAD PUBLICA	2002	10	OCTUBRE	12	20	10	1	CON ATENCION MEDICA	O721	O721 Otras hemorragias postparto inmediatas	2	MEDICO LEGISTA	14	Jalisco	039	039 GUADALAJARA	2002	10	OCTUBRE
1971	04	ABRIL	09	2	A	35	5	CASADO	30	Veracruz de Ignacio de la Llave	155	155 TANTOYUCA	0001	301550001 Tantoyuca	8	20000 a 29999 habitantes	02	NO OCUPADOS	2	PRIMARIA INCOMPLETA	07	SEGURO POPULAR	30	Veracruz de Ignacio de la Llave	131	131 POZA RICA DE HIDALGO	0001	301310001 Poza Rica de Hidalgo	01	SECRETARIA DE SALUD	2006	06	JUNIO	03	21	30	1	CON ATENCION MEDICA	O152	O152 Eclampsia en el puerperio	1	MEDICO TRATANTE	30	Veracruz de Ignacio de la Llave	131	131 POZA RICA DE HIDALGO	2006	06	JUNIO
1967	01	ENERO	01	2	A	42	5	CASADO	12	Guerrero	062	062 TLACOACHISTLAHUACA	0008	120620008 Jicayán de Tovar	2	1000 a 1999 habitantes	41	TRAB. ACT. AGRIC., GANAD., SILVIC. Y CAZA Y PESC	1	NINGUNA	08	OTRA	20	Oaxaca	469	469 SANTIAGO JUXTLAHUACA	0048	204690048 Unión de Cárdenas	02	IMSS OPORTUNIDADES	2009	07	JULIO	01	16	30	1	CON ATENCION MEDICA	O150	O150 Eclampsia en el embarazo	3	OTRO MEDICO	20	Oaxaca	469	469 SANTIAGO JUXTLAHUACA	2009	07	JULIO
1972	11	NOVIEMBRE	28	2	A	36	5	CASADO	14	Jalisco	100	100 TOMATLAN	0001	141000001 Tomatlán	5	5000 a 9999 habitantes	02	NO OCUPADOS	4	SECUNDARIA INCOMPLETA	07	SEGURO POPULAR	14	Jalisco	039	039 GUADALAJARA	0001	140390001 Guadalajara	08	OTRA UNIDAD PUBLICA	2009	10	OCTUBRE	23	17	20	1	CON ATENCION MEDICA	O150	O150 Eclampsia en el embarazo	1	MEDICO TRATANTE	14	Jalisco	039	039 GUADALAJARA	2009	10	OCTUBRE
1974	04	ABRIL	27	2	A	35	5	CASADO	12	Guerrero	001	001 ACAPULCO DE JUAREZ	0107	120010107 Huamuchitos	2	1000 a 1999 habitantes	02	NO OCUPADOS	2	PRIMARIA INCOMPLETA	01	NINGUNA	12	Guerrero	001	001 ACAPULCO DE JUAREZ	0001	120010001 Acapulco de Juárez	01	SECRETARIA DE SALUD	2009	07	JULIO	19	18	15	1	CON ATENCION MEDICA	O150	O150 Eclampsia en el embarazo	3	OTRO MEDICO	12	Guerrero	001	001 ACAPULCO DE JUAREZ	2009	07	JULIO
1986	00	NO ESPECIFICADO	00	2	A	22	5	CASADO	16	Michoacán de Ocampo	053	053 MORELIA	0032	160530032 Atapaneo (Las Fosas de Atapaneo)	2	1000 a 1999 habitantes	02	NO OCUPADOS	2	PRIMARIA INCOMPLETA	01	NINGUNA	16	Michoacán de Ocampo	053	053 MORELIA	0001	160530001 Morelia	01	SECRETARIA DE SALUD	2008	07	JULIO	05	03	55	1	CON ATENCION MEDICA	O881	O881 Embolia de líquido amniótico	1	MEDICO TRATANTE	16	Michoacán de Ocampo	053	053 MORELIA	2008	07	JULIO
1980	06	JUNIO	07	2	A	28	5	CASADO	12	Guerrero	019	019 COPALILLO	0001	120190001 Copalillo	5	5000 a 9999 habitantes	02	NO OCUPADOS	1	NINGUNA	00	DERECHOHABIENCIA NO ESPECIFICADA	12	Guerrero	029	029 CHILPANCINGO DE LOS BRAVO	0001	120290001 Chilpancingo de los Bravo	08	OTRA UNIDAD PUBLICA	2009	04	ABRIL	24	19	40	1	CON ATENCION MEDICA	O721	O721 Otras hemorragias postparto inmediatas	3	OTRO MEDICO	12	Guerrero	019	019 COPALILLO	2009	04	ABRIL
1969	12	DICIEMBRE	00	2	A	35	5	CASADO	02	Baja California	004	004 TIJUANA	0001	020040001 Tijuana	16	1000000 a 1499999 habitantes	13	TRABAJADORES DE LA EDUCACION	7	PROFESIONAL	03	ISSSTE	02	Baja California	004	004 TIJUANA	0001	020040001 Tijuana	04	ISSSTE	2004	12	DICIEMBRE	08	01	40	1	CON ATENCION MEDICA	O066	O066 Aborto no especificado completo o no especificado, complicado por hemorragia excesiva o tardía	1	MEDICO TRATANTE	02	Baja California	004	004 TIJUANA	2004	12	DICIEMBRE
1981	08	AGOSTO	09	2	A	31	5	CASADO	20	Oaxaca	516	516 SANTO DOMINGO TEOJOMULCO	0001	205160001 Santo Domingo Teojomulco	3	2000 a 2499 habitantes	02	NO OCUPADOS	02	PRIMARIA INCOMPLETA	07	SEGURO POPULAR	20	Oaxaca	067	067 OAXACA DE JUAREZ	0001	200670001 Oaxaca de Juárez	01	SECRETARIA DE SALUD	2012	10	OCTUBRE	26	00	10	1	CON ATENCION MEDICA	O998	O998 Otras enfermedades especificadas y afecciones que complican el embarazo, el parto y el puerperio	3	OTRO MEDICO	20	Oaxaca	067	067 OAXACA DE JUAREZ	2012	10	OCTUBRE
1978	02	FEBRERO	26	2	A	34	5	CASADO	07	Chiapas	059	059 OCOSINGO	0374	070590374 Taniperla	3	2000 a 2499 habitantes	02	NO OCUPADOS	01	NINGUNA	07	SEGURO POPULAR	07	Chiapas	101	101 TUXTLA GUTIERREZ	0001	071010001 Tuxtla Gutiérrez	01	SECRETARIA DE SALUD	2012	09	SEPTIEMBRE	09	03	00	1	CON ATENCION MEDICA	O996	O996 Enfermedades del sistema digestivo que complican el embarazo, el parto y el puerperio	3	OTRO MEDICO	07	Chiapas	101	101 TUXTLA GUTIERREZ	2012	09	SEPTIEMBRE
1988	00	NO ESPECIFICADO	00	2	A	24	5	CASADO	08	Chihuahua	065	065 URIQUE	0042	080650042 San Rafael	3	2000 a 2499 habitantes	02	NO OCUPADOS	01	NINGUNA	01	NINGUNA	32	Zacatecas	010	010 FRESNILLO	0001	320100001 Fresnillo	01	SECRETARIA DE SALUD	2012	07	JULIO	22	10	00	1	CON ATENCION MEDICA	O980	O980 Tuberculosis que complica el embarazo, el parto y el puerperio	1	MEDICO TRATANTE	32	Zacatecas	010	010 FRESNILLO	2012	07	JULIO
1985	00	NO ESPECIFICADO	00	2	A	22	5	CASADO	09	Distrito Federal	012	012 TLALPAN	0027	090120027 San Miguel Topilejo	8	20000 a 29999 habitantes	02	NO OCUPADOS	2	PRIMARIA INCOMPLETA	01	NINGUNA	09	Distrito Federal	007	007 IZTAPALAPA	0001	090070001 Iztapalapa	01	SECRETARIA DE SALUD	2007	03	MARZO	24	00	30	1	CON ATENCION MEDICA	O868	O868 Otras infecciones puerperales especificadas	3	OTRO MEDICO	09	Distrito Federal	012	012 TLALPAN	2007	03	MARZO
1975	00	NO ESPECIFICADO	00	2	A	32	5	CASADO	09	Distrito Federal	009	009 MILPA ALTA	0036	090090036 Santa Ana Tlacotenco	5	5000 a 9999 habitantes	62	TRABAJADORES DE APOYO EN ACTIVIDADES ADMVAS.	7	PROFESIONAL	03	ISSSTE	09	Distrito Federal	005	005 GUSTAVO A. MADERO	0001	090050001 Gustavo A. Madero	01	SECRETARIA DE SALUD	2007	01	ENERO	03	18	00	1	CON ATENCION MEDICA	O150	O150 Eclampsia en el embarazo	1	MEDICO TRATANTE	09	Distrito Federal	009	009 MILPA ALTA	2007	01	ENERO
1959	00	NO ESPECIFICADO	00	2	A	48	5	CASADO	15	México	034	034 ECATZINGO	0001	150340001 Ecatzingo de Hidalgo	5	5000 a 9999 habitantes	02	NO OCUPADOS	2	PRIMARIA INCOMPLETA	01	NINGUNA	09	Distrito Federal	012	012 TLALPAN	0001	090120001 Tlalpan	01	SECRETARIA DE SALUD	2007	03	MARZO	21	21	40	1	CON ATENCION MEDICA	C58X	C58X Tumor maligno de la placenta	3	OTRO MEDICO	09	Distrito Federal	015	015 CUAUHTEMOC	2007	03	MARZO
1980	01	ENERO	19	2	A	31	5	CASADO	09	Distrito Federal	009	009 MILPA ALTA	0011	090090011 San Antonio Tecómitl	8	20000 a 29999 habitantes	11	PROFESIONALES	7	PROFESIONAL	01	NINGUNA	09	Distrito Federal	007	007 IZTAPALAPA	0001	090070001 Iztapalapa	08	OTRA UNIDAD PUBLICA	2011	09	SEPTIEMBRE	07	08	35	1	CON ATENCION MEDICA	O721	O721 Otras hemorragias postparto inmediatas	3	OTRO MEDICO	09	Distrito Federal	009	009 MILPA ALTA	2011	09	SEPTIEMBRE
1986	04	ABRIL	29	2	A	25	5	CASADO	15	México	002	002 ACOLMAN	0001	150020001 Acolman de Nezahualcóyotl	5	5000 a 9999 habitantes	02	NO OCUPADOS	1	NINGUNA	01	NINGUNA	15	México	033	033 ECATEPEC DE MORELOS	0001	150330001 Ecatepec de Morelos	01	SECRETARIA DE SALUD	2011	07	JULIO	03	12	15	1	CON ATENCION MEDICA	O150	O150 Eclampsia en el embarazo	3	OTRO MEDICO	15	México	033	033 ECATEPEC DE MORELOS	2011	07	JULIO
1969	00	NO ESPECIFICADO	00	2	A	42	5	CASADO	21	Puebla	104	104 NOPALUCAN	0011	211040011 El Rincón Citlaltépetl	5	5000 a 9999 habitantes	00	NO ESPECIFICADO	2	PRIMARIA INCOMPLETA	00	DERECHOHABIENCIA NO ESPECIFICADA	29	Tlaxcala	033	033 TLAXCALA	0001	290330001 Tlaxcala de Xicohténcatl	08	OTRA UNIDAD PUBLICA	2011	06	JUNIO	11	09	10	1	CON ATENCION MEDICA	O150	O150 Eclampsia en el embarazo	1	MEDICO TRATANTE	21	Puebla	104	104 NOPALUCAN	2011	06	JUNIO
1983	00	NO ESPECIFICADO	00	2	A	28	5	CASADO	25	Sinaloa	007	007 CHOIX	0001	250070001 Choix	5	5000 a 9999 habitantes	02	NO OCUPADOS	7	PROFESIONAL	01	NINGUNA	25	Sinaloa	001	001 AHOME	0001	250010001 Los Mochis	01	SECRETARIA DE SALUD	2011	03	MARZO	31	22	25	1	CON ATENCION MEDICA	O712	O712 Inversión del útero, postparto	2	MEDICO LEGISTA	25	Sinaloa	007	007 CHOIX	2011	04	ABRIL
1976	12	DICIEMBRE	12	2	A	33	5	CASADO	30	Veracruz de Ignacio de la Llave	135	135 RAFAEL DELGADO	0001	301350001 Rafael Delgado	5	5000 a 9999 habitantes	02	NO OCUPADOS	7	PROFESIONAL	02	IMSS	30	Veracruz de Ignacio de la Llave	118	118 ORIZABA	0001	301180001 Orizaba	08	OTRA UNIDAD PUBLICA	2009	05	MAYO	21	18	15	1	CON ATENCION MEDICA	O721	O721 Otras hemorragias postparto inmediatas	2	MEDICO LEGISTA	30	Veracruz de Ignacio de la Llave	044	044 CORDOBA	2009	05	MAYO
1986	00	NO ESPECIFICADO	00	2	A	24	5	CASADO	21	Puebla	164	164 TEPEACA	0003	211640003 Guadalupe Calderón	2	1000 a 1999 habitantes	02	NO OCUPADOS	7	PROFESIONAL	01	NINGUNA	21	Puebla	114	114 PUEBLA	0447	211140447 Agua Santa	01	SECRETARIA DE SALUD	2010	01	ENERO	16	12	40	1	CON ATENCION MEDICA	O150	O150 Eclampsia en el embarazo	3	OTRO MEDICO	21	Puebla	114	114 PUEBLA	2010	01	ENERO
1977	03	MARZO	30	2	A	32	5	CASADO	20	Oaxaca	085	085 SAN AGUSTIN LOXICHA	0001	200850001 San Agustín Loxicha	2	1000 a 1999 habitantes	02	NO OCUPADOS	2	PRIMARIA INCOMPLETA	07	SEGURO POPULAR	20	Oaxaca	085	085 SAN AGUSTIN LOXICHA	0001	200850001 San Agustín Loxicha	01	SECRETARIA DE SALUD	2009	05	MAYO	03	07	10	1	CON ATENCION MEDICA	O641	O641 Trabajo de parto obstruido debido a presentación de nalgas	3	OTRO MEDICO	20	Oaxaca	085	085 SAN AGUSTIN LOXICHA	2009	05	MAYO
1979	00	NO ESPECIFICADO	00	2	A	34	5	CASADO	13	Hidalgo	028	028 HUEJUTLA DE REYES	0066	130280066 Oxtomal I	2	1000 a 1999 habitantes	11	PROFESIONALES	02	PRIMARIA INCOMPLETA	01	NINGUNA	05	Coahuila de Zaragoza	035	035 TORREON	0001	050350001 Torreón	01	SECRETARIA DE SALUD	2013	05	MAYO	03	03	50	1	CON ATENCION MEDICA	O150	O150 Eclampsia en el embarazo	3	OTRO MEDICO	05	Coahuila de Zaragoza	035	035 TORREON	2013	05	MAYO
1981	03	MARZO	00	2	A	29	5	CASADO	07	Chiapas	011	011 BELLA VISTA	0019	070110019 Las Chicharras	2	1000 a 1999 habitantes	02	NO OCUPADOS	2	PRIMARIA INCOMPLETA	07	SEGURO POPULAR	07	Chiapas	019	019 COMITAN DE DOMINGUEZ	0001	070190001 Comitán de Domínguez	01	SECRETARIA DE SALUD	2010	03	MARZO	02	22	40	1	CON ATENCION MEDICA	O722	O722 Hemorragia postparto secundaria o tardía	3	OTRO MEDICO	07	Chiapas	011	011 BELLA VISTA	2010	03	MARZO
1980	01	ENERO	09	2	A	30	5	CASADO	07	Chiapas	093	093 TENEJAPA	0001	070930001 Tenejapa	2	1000 a 1999 habitantes	41	TRAB. ACT. AGRIC., GANAD., SILVIC. Y CAZA Y PESC	2	PRIMARIA INCOMPLETA	08	OTRA	07	Chiapas	101	101 TUXTLA GUTIERREZ	0001	071010001 Tuxtla Gutiérrez	08	OTRA UNIDAD PUBLICA	2010	12	DICIEMBRE	15	15	45	1	CON ATENCION MEDICA	O150	O150 Eclampsia en el embarazo	3	OTRO MEDICO	07	Chiapas	093	093 TENEJAPA	2010	12	DICIEMBRE
1976	00	NO ESPECIFICADO	00	2	A	34	5	CASADO	15	México	033	033 ECATEPEC DE MORELOS	0001	150330001 Ecatepec de Morelos	17	1500000 y más habitantes	02	NO OCUPADOS	2	PRIMARIA INCOMPLETA	07	SEGURO POPULAR	15	México	033	033 ECATEPEC DE MORELOS	0001	150330001 Ecatepec de Morelos	01	SECRETARIA DE SALUD	2010	06	JUNIO	24	06	50	1	CON ATENCION MEDICA	O150	O150 Eclampsia en el embarazo	3	OTRO MEDICO	15	México	033	033 ECATEPEC DE MORELOS	2010	06	JUNIO
1978	03	MARZO	23	2	A	32	5	CASADO	08	Chihuahua	027	027 GUACHOCHI	0090	080270090 Samachique	2	1000 a 1999 habitantes	02	NO OCUPADOS	1	NINGUNA	08	OTRA	08	Chihuahua	019	019 CHIHUAHUA	0001	080190001 Chihuahua	01	SECRETARIA DE SALUD	2010	10	OCTUBRE	10	19	00	1	CON ATENCION MEDICA	C58X	C58X Tumor maligno de la placenta	3	OTRO MEDICO	08	Chihuahua	019	019 CHIHUAHUA	2010	10	OCTUBRE
1977	00	NO ESPECIFICADO	00	2	A	33	5	CASADO	21	Puebla	001	001 ACAJETE	0004	210010004 La Magdalena Tetela Morelos	5	5000 a 9999 habitantes	02	NO OCUPADOS	2	PRIMARIA INCOMPLETA	07	SEGURO POPULAR	21	Puebla	114	114 PUEBLA	0001	211140001 Heróica Puebla de Zaragoza	01	SECRETARIA DE SALUD	2010	10	OCTUBRE	16	23	00	1	CON ATENCION MEDICA	O713	O713 Desgarro obstétrico del cuello uterino	3	OTRO MEDICO	21	Puebla	114	114 PUEBLA	2010	10	OCTUBRE
1984	04	ABRIL	21	2	A	20	5	CASADO	12	Guerrero	042	042 MARTIR DE CUILAPAN	0016	120420016 Zotoltitlán	2	1000 a 1999 habitantes	52	ARTE. Y TRAB. FABRILES Y TRAB. DE REP. Y MANTTO.	2	PRIMARIA INCOMPLETA	01	NINGUNA	12	Guerrero	029	029 CHILPANCINGO DE LOS BRAVO	0001	120290001 Chilpancingo de los Bravo	01	SECRETARIA DE SALUD	2004	12	DICIEMBRE	07	07	30	1	CON ATENCION MEDICA	O712	O712 Inversión del útero, postparto	1	MEDICO TRATANTE	12	Guerrero	042	042 MARTIR DE CUILAPAN	2004	12	DICIEMBRE
1974	00	NO ESPECIFICADO	00	2	A	31	5	CASADO	08	Chihuahua	027	027 GUACHOCHI	0001	080270001 Guachochi	5	5000 a 9999 habitantes	13	TRABAJADORES DE LA EDUCACION	7	PROFESIONAL	03	ISSSTE	08	Chihuahua	032	032 HIDALGO DEL PARRAL	0001	080320001 Hidalgo del Parral	04	ISSSTE	2005	02	FEBRERO	26	00	20	1	CON ATENCION MEDICA	O021	O021 Aborto retenido	1	MEDICO TRATANTE	08	Chihuahua	032	032 HIDALGO DEL PARRAL	2005	03	MARZO
1980	08	AGOSTO	12	2	A	33	5	CASADO	11	Guanajuato	022	022 OCAMPO	0001	110220001 Ocampo	5	5000 a 9999 habitantes	11	PROFESIONALES	02	PRIMARIA INCOMPLETA	07	SEGURO POPULAR	14	Jalisco	064	064 OJUELOS DE JALISCO	0001	140640001 Ojuelos de Jalisco	01	SECRETARIA DE SALUD	2013	08	AGOSTO	30	13	47	1	CON ATENCION MEDICA	O721	O721 Otras hemorragias postparto inmediatas	3	OTRO MEDICO	14	Jalisco	064	064 OJUELOS DE JALISCO	2013	08	AGOSTO
1981	00	NO ESPECIFICADO	00	2	A	31	5	CASADO	11	Guanajuato	015	015 GUANAJUATO	0001	110150001 Guanajuato	11	50000 a 74999 habitantes	14	TRAB. DEL ARTE, ESPECTACULOS Y DEPORTES	07	PROFESIONAL	07	SEGURO POPULAR	11	Guanajuato	027	027 SALAMANCA	0001	110270001 Salamanca	01	SECRETARIA DE SALUD	2012	09	SEPTIEMBRE	29	09	45	1	CON ATENCION MEDICA	O721	O721 Otras hemorragias postparto inmediatas	3	OTRO MEDICO	11	Guanajuato	027	027 SALAMANCA	2012	09	SEPTIEMBRE
1975	03	MARZO	29	2	A	37	5	CASADO	01	Aguascalientes	005	005 JESUS MARIA	0007	010050007 Los Arquitos	2	1000 a 1999 habitantes	02	NO OCUPADOS	04	SECUNDARIA INCOMPLETA	07	SEGURO POPULAR	01	Aguascalientes	001	001 AGUASCALIENTES	0001	010010001 Aguascalientes	01	SECRETARIA DE SALUD	2012	06	JUNIO	23	13	45	1	CON ATENCION MEDICA	O721	O721 Otras hemorragias postparto inmediatas	1	MEDICO TRATANTE	01	Aguascalientes	005	005 JESUS MARIA	2012	07	JULIO
1966	00	NO ESPECIFICADO	00	2	A	38	5	CASADO	09	Distrito Federal	015	015 CUAUHTEMOC	0001	090150001 Cuauhtémoc	15	500000 a 999999 habitantes	02	NO OCUPADOS	4	SECUNDARIA INCOMPLETA	01	NINGUNA	09	Distrito Federal	005	005 GUSTAVO A. MADERO	0001	090050001 Gustavo A. Madero	08	OTRA UNIDAD PUBLICA	2004	01	ENERO	16	00	30	1	CON ATENCION MEDICA	O150	O150 Eclampsia en el embarazo	3	OTRO MEDICO	09	Distrito Federal	015	015 CUAUHTEMOC	2004	01	ENERO
1971	00	NO ESPECIFICADO	00	2	A	32	5	CASADO	14	Jalisco	006	006 AMECA	0001	140060001 Ameca	9	30000 a 39999 habitantes	02	NO OCUPADOS	2	PRIMARIA INCOMPLETA	01	NINGUNA	14	Jalisco	039	039 GUADALAJARA	0001	140390001 Guadalajara	08	OTRA UNIDAD PUBLICA	2003	03	MARZO	10	19	00	1	CON ATENCION MEDICA	O152	O152 Eclampsia en el puerperio	3	OTRO MEDICO	14	Jalisco	039	039 GUADALAJARA	2003	03	MARZO
1972	00	NO ESPECIFICADO	00	2	A	32	5	CASADO	16	Michoacán de Ocampo	056	056 NAHUATZEN	0003	160560003 Comachuén	4	2500 a 4999 habitantes	02	NO OCUPADOS	2	PRIMARIA INCOMPLETA	01	NINGUNA	16	Michoacán de Ocampo	053	053 MORELIA	0001	160530001 Morelia	01	SECRETARIA DE SALUD	2004	01	ENERO	28	08	45	1	CON ATENCION MEDICA	O150	O150 Eclampsia en el embarazo	1	MEDICO TRATANTE	16	Michoacán de Ocampo	053	053 MORELIA	2004	01	ENERO
1968	00	NO ESPECIFICADO	00	2	A	36	0	SE IGNORA	07	Chiapas	059	059 OCOSINGO	0003	070590003 Perla de Acapulco	1	1 a 999 habitantes	00	NO ESPECIFICADO	1	NINGUNA	01	NINGUNA	07	Chiapas	059	059 OCOSINGO	0001	070590001 Ocosingo	08	OTRA UNIDAD PUBLICA	2004	02	FEBRERO	04	23	00	1	CON ATENCION MEDICA	O641	O641 Trabajo de parto obstruido debido a presentación de nalgas	3	OTRO MEDICO	07	Chiapas	059	059 OCOSINGO	2004	02	FEBRERO
1968	00	NO ESPECIFICADO	00	2	A	36	5	CASADO	12	Guerrero	052	052 SAN LUIS ACATLAN	0063	120520063 Hondura Tigre	1	1 a 999 habitantes	02	NO OCUPADOS	1	NINGUNA	01	NINGUNA	12	Guerrero	046	046 OMETEPEC	0001	120460001 Ometepec	01	SECRETARIA DE SALUD	2004	10	OCTUBRE	11	24	00	1	CON ATENCION MEDICA	O152	O152 Eclampsia en el puerperio	3	OTRO MEDICO	12	Guerrero	052	052 SAN LUIS ACATLAN	2004	11	NOVIEMBRE
1982	04	ABRIL	08	2	A	22	5	CASADO	07	Chiapas	017	017 CINTALAPA	0001	070170001 Cintalapa de Figueroa	9	30000 a 39999 habitantes	02	NO OCUPADOS	4	SECUNDARIA INCOMPLETA	08	OTRA	07	Chiapas	019	019 COMITAN DE DOMINGUEZ	0001	070190001 Comitán de Domínguez	01	SECRETARIA DE SALUD	2004	12	DICIEMBRE	17	00	45	1	CON ATENCION MEDICA	O881	O881 Embolia de líquido amniótico	1	MEDICO TRATANTE	07	Chiapas	019	019 COMITAN DE DOMINGUEZ	2004	12	DICIEMBRE
1970	00	NO ESPECIFICADO	00	2	A	34	5	CASADO	11	Guanajuato	002	002 ACAMBARO	0009	110020009 La Cañada	1	1 a 999 habitantes	82	TRABAJADORES EN SERVICIOS DOMESTICOS	2	PRIMARIA INCOMPLETA	01	NINGUNA	11	Guanajuato	041	041 URIANGATO	0000	110410000 No especificado ocurrencia	01	SECRETARIA DE SALUD	2004	02	FEBRERO	20	00	00	1	CON ATENCION MEDICA	O860	O860 Infección de herida quirúrgica obstétrica	3	OTRO MEDICO	11	Guanajuato	041	041 URIANGATO	2004	03	MARZO
1978	00	NO ESPECIFICADO	00	2	A	26	5	CASADO	07	Chiapas	051	051 MAPASTEPEC	0715	070510715 Santa Cruz	1	1 a 999 habitantes	02	NO OCUPADOS	2	PRIMARIA INCOMPLETA	01	NINGUNA	07	Chiapas	089	089 TAPACHULA	0001	070890001 Tapachula de Córdova y Ordóñez	01	SECRETARIA DE SALUD	2004	03	MARZO	31	24	00	1	CON ATENCION MEDICA	O721	O721 Otras hemorragias postparto inmediatas	3	OTRO MEDICO	07	Chiapas	089	089 TAPACHULA	2004	04	ABRIL
1970	05	MAYO	14	2	A	34	5	CASADO	05	Coahuila de Zaragoza	030	030 SALTILLO	0001	050300001 Saltillo	15	500000 a 999999 habitantes	11	PROFESIONALES	7	PROFESIONAL	02	IMSS	05	Coahuila de Zaragoza	030	030 SALTILLO	0001	050300001 Saltillo	08	OTRA UNIDAD PUBLICA	2004	07	JULIO	05	14	15	0	NO ESPECIFICADO	O150	O150 Eclampsia en el embarazo	0	NO ESPECIFICADO	05	Coahuila de Zaragoza	030	030 SALTILLO	2004	07	JULIO
1971	01	ENERO	21	2	A	33	5	CASADO	15	México	060	060 NICOLAS ROMERO	0001	150600001 Villa Nicolás Romero	13	100000 a 249999 habitantes	02	NO OCUPADOS	2	PRIMARIA INCOMPLETA	08	OTRA	15	México	054	054 METEPEC	0001	150540001 Metepec	08	OTRA UNIDAD PUBLICA	2004	05	MAYO	05	18	55	1	CON ATENCION MEDICA	O150	O150 Eclampsia en el embarazo	3	OTRO MEDICO	15	México	054	054 METEPEC	2004	05	MAYO
1962	05	MAYO	26	2	A	42	5	CASADO	15	México	062	062 OCOYOACAC	0020	150620020 San Jerónimo Acazulco	4	2500 a 4999 habitantes	02	NO OCUPADOS	2	PRIMARIA INCOMPLETA	01	NINGUNA	15	México	106	106 TOLUCA	0001	151060001 Toluca de Lerdo	01	SECRETARIA DE SALUD	2004	08	AGOSTO	10	23	00	1	CON ATENCION MEDICA	O721	O721 Otras hemorragias postparto inmediatas	1	MEDICO TRATANTE	15	México	106	106 TOLUCA	2004	08	AGOSTO
1986	02	FEBRERO	22	2	A	22	5	CASADO	07	Chiapas	052	052 LAS MARGARITAS	0001	070520001 Las Margaritas	7	15000 a 19999 habitantes	02	NO OCUPADOS	2	PRIMARIA INCOMPLETA	07	SEGURO POPULAR	07	Chiapas	019	019 COMITAN DE DOMINGUEZ	0000	070190000 No especificado	01	SECRETARIA DE SALUD	2008	04	ABRIL	15	00	30	1	CON ATENCION MEDICA	O998	O998 Otras enfermedades especificadas y afecciones que complican el embarazo, el parto y el puerperio	3	OTRO MEDICO	07	Chiapas	019	019 COMITAN DE DOMINGUEZ	2008	04	ABRIL
1972	00	NO ESPECIFICADO	00	2	A	39	5	CASADO	11	Guanajuato	020	020 LEON	0001	110200001 León de los Aldama	16	1000000 a 1499999 habitantes	02	NO OCUPADOS	2	PRIMARIA INCOMPLETA	07	SEGURO POPULAR	11	Guanajuato	020	020 LEON	0001	110200001 León de los Aldama	01	SECRETARIA DE SALUD	2011	03	MARZO	07	11	15	1	CON ATENCION MEDICA	O998	O998 Otras enfermedades especificadas y afecciones que complican el embarazo, el parto y el puerperio	3	OTRO MEDICO	11	Guanajuato	020	020 LEON	2011	03	MARZO
1975	00	NO ESPECIFICADO	00	2	A	36	5	CASADO	21	Puebla	114	114 PUEBLA	0001	211140001 Heróica Puebla de Zaragoza	16	1000000 a 1499999 habitantes	02	NO OCUPADOS	7	PROFESIONAL	08	OTRA	21	Puebla	114	114 PUEBLA	0001	211140001 Heróica Puebla de Zaragoza	08	OTRA UNIDAD PUBLICA	2011	02	FEBRERO	11	18	53	1	CON ATENCION MEDICA	O743	O743 Complicaciones del sistema nervioso central por la anestesia administrada durante el trabajo de parto y el parto	3	OTRO MEDICO	21	Puebla	114	114 PUEBLA	2011	02	FEBRERO
1971	00	NO ESPECIFICADO	00	2	A	40	5	CASADO	11	Guanajuato	020	020 LEON	0001	110200001 León de los Aldama	16	1000000 a 1499999 habitantes	13	TRABAJADORES DE LA EDUCACION	7	PROFESIONAL	03	ISSSTE	11	Guanajuato	020	020 LEON	0001	110200001 León de los Aldama	04	ISSSTE	2011	01	ENERO	07	16	25	1	CON ATENCION MEDICA	O720	O720 Hemorragia del tercer período del parto	3	OTRO MEDICO	11	Guanajuato	020	020 LEON	2011	01	ENERO
1977	00	NO ESPECIFICADO	00	2	A	35	5	CASADO	12	Guerrero	034	034 HUITZUCO DE LOS FIGUEROA	0001	120340001 Ciudad de Huitzuco	7	15000 a 19999 habitantes	02	NO OCUPADOS	01	NINGUNA	07	SEGURO POPULAR	12	Guerrero	035	035 IGUALA DE LA INDEPENDENCIA	0001	120350001 Iguala de la Independencia	01	SECRETARIA DE SALUD	2012	05	MAYO	13	02	00	0	NO ESPECIFICADO	O639	O639 Trabajo de parto prolongado, no especificado	3	OTRO MEDICO	12	Guerrero	079	079 JOSE JOAQUIN DE HERRERA	2012	05	MAYO
1997	09	SEPTIEMBRE	26	2	A	16	0	SE IGNORA	12	Guerrero	001	001 ACAPULCO DE JUAREZ	0164	120010164 Texca	3	2000 a 2499 habitantes	98	NO APLICA A MENORES DE 12 AÑOS	04	SECUNDARIA INCOMPLETA	07	SEGURO POPULAR	12	Guerrero	001	001 ACAPULCO DE JUAREZ	0001	120010001 Acapulco de Juárez	01	SECRETARIA DE SALUD	2013	11	NOVIEMBRE	17	17	49	1	CON ATENCION MEDICA	O998	O998 Otras enfermedades especificadas y afecciones que complican el embarazo, el parto y el puerperio	3	OTRO MEDICO	12	Guerrero	001	001 ACAPULCO DE JUAREZ	2013	11	NOVIEMBRE
1985	01	ENERO	10	2	A	20	5	CASADO	12	Guerrero	021	021 COYUCA DE BENITEZ	0008	120210008 Bajos del Ejido	5	5000 a 9999 habitantes	02	NO OCUPADOS	1	NINGUNA	01	NINGUNA	12	Guerrero	001	001 ACAPULCO DE JUAREZ	0001	120010001 Acapulco de Juárez	01	SECRETARIA DE SALUD	2005	03	MARZO	23	08	50	1	CON ATENCION MEDICA	O150	O150 Eclampsia en el embarazo	3	OTRO MEDICO	12	Guerrero	001	001 ACAPULCO DE JUAREZ	2005	03	MARZO
1978	00	NO ESPECIFICADO	00	2	A	31	5	CASADO	28	Tamaulipas	039	039 TULA	0044	280390044 Miguel Hidalgo (Colorado)	1	1 a 999 habitantes	02	NO OCUPADOS	2	PRIMARIA INCOMPLETA	07	SEGURO POPULAR	28	Tamaulipas	041	041 VICTORIA	0001	280410001 Ciudad Victoria	01	SECRETARIA DE SALUD	2009	05	MAYO	17	19	15	1	CON ATENCION MEDICA	O641	O641 Trabajo de parto obstruido debido a presentación de nalgas	1	MEDICO TRATANTE	28	Tamaulipas	039	039 TULA	2009	08	AGOSTO
1978	00	NO ESPECIFICADO	00	2	A	29	5	CASADO	30	Veracruz de Ignacio de la Llave	071	071 HUATUSCO	0051	300710051 San Isidro	1	1 a 999 habitantes	02	NO OCUPADOS	2	PRIMARIA INCOMPLETA	08	OTRA	30	Veracruz de Ignacio de la Llave	047	047 COSCOMATEPEC	0001	300470001 Coscomatepec de Bravo	02	IMSS OPORTUNIDADES	2007	03	MARZO	09	13	05	1	CON ATENCION MEDICA	O754	O754 Otras complicaciones de la cirugía y otros procedimientos obstétricos	3	OTRO MEDICO	30	Veracruz de Ignacio de la Llave	047	047 COSCOMATEPEC	2007	03	MARZO
1969	00	NO ESPECIFICADO	00	2	A	38	5	CASADO	20	Oaxaca	406	406 SANTA MARIA CHILCHOTLA	0053	204060053 El Mirador	1	1 a 999 habitantes	02	NO OCUPADOS	2	PRIMARIA INCOMPLETA	00	DERECHOHABIENCIA NO ESPECIFICADA	20	Oaxaca	041	041 HUAUTLA DE JIMENEZ	0001	200410001 Huautla de Jiménez	02	IMSS OPORTUNIDADES	2007	05	MAYO	03	10	10	1	CON ATENCION MEDICA	O150	O150 Eclampsia en el embarazo	3	OTRO MEDICO	20	Oaxaca	041	041 HUAUTLA DE JIMENEZ	2007	05	MAYO
1964	01	ENERO	23	2	A	45	5	CASADO	01	Aguascalientes	001	001 AGUASCALIENTES	0001	010010001 Aguascalientes	15	500000 a 999999 habitantes	02	NO OCUPADOS	2	PRIMARIA INCOMPLETA	01	NINGUNA	01	Aguascalientes	001	001 AGUASCALIENTES	0001	010010001 Aguascalientes	01	SECRETARIA DE SALUD	2009	08	AGOSTO	27	13	40	0	NO ESPECIFICADO	C58X	C58X Tumor maligno de la placenta	1	MEDICO TRATANTE	01	Aguascalientes	001	001 AGUASCALIENTES	2009	09	SEPTIEMBRE
1978	04	ABRIL	10	2	A	30	5	CASADO	30	Veracruz de Ignacio de la Llave	159	159 TEHUIPANGO	0017	301590017 Tonalapa	1	1 a 999 habitantes	02	NO OCUPADOS	2	PRIMARIA INCOMPLETA	07	SEGURO POPULAR	30	Veracruz de Ignacio de la Llave	184	184 TLAQUILPA	0026	301840026 Vista Hermosa	01	SECRETARIA DE SALUD	2008	08	AGOSTO	21	09	45	1	CON ATENCION MEDICA	O641	O641 Trabajo de parto obstruido debido a presentación de nalgas	3	OTRO MEDICO	30	Veracruz de Ignacio de la Llave	184	184 TLAQUILPA	2008	08	AGOSTO
1973	00	NO ESPECIFICADO	00	2	A	34	5	CASADO	30	Veracruz de Ignacio de la Llave	070	070 HIDALGOTITLAN	0028	300700028 Cahuapan (Anexo Niños Héroes)	1	1 a 999 habitantes	02	NO OCUPADOS	2	PRIMARIA INCOMPLETA	07	SEGURO POPULAR	30	Veracruz de Ignacio de la Llave	116	116 OLUTA	0001	301160001 Oluta	01	SECRETARIA DE SALUD	2007	07	JULIO	25	09	50	1	CON ATENCION MEDICA	O150	O150 Eclampsia en el embarazo	1	MEDICO TRATANTE	30	Veracruz de Ignacio de la Llave	116	116 OLUTA	2007	07	JULIO
1976	00	NO ESPECIFICADO	00	2	A	31	5	CASADO	32	Zacatecas	056	056 ZACATECAS	0001	320560001 Zacatecas	13	100000 a 249999 habitantes	13	TRABAJADORES DE LA EDUCACION	7	PROFESIONAL	03	ISSSTE	32	Zacatecas	056	056 ZACATECAS	0001	320560001 Zacatecas	04	ISSSTE	2007	06	JUNIO	12	08	10	1	CON ATENCION MEDICA	O021	O021 Aborto retenido	3	OTRO MEDICO	32	Zacatecas	056	056 ZACATECAS	2007	06	JUNIO
1962	01	ENERO	14	2	A	46	5	CASADO	07	Chiapas	077	077 SALTO DE AGUA	0418	070770418 Punta Brava 2a. Sección	1	1 a 999 habitantes	02	NO OCUPADOS	1	NINGUNA	01	NINGUNA	07	Chiapas	065	065 PALENQUE	0001	070650001 Palenque	01	SECRETARIA DE SALUD	2008	11	NOVIEMBRE	08	04	00	1	CON ATENCION MEDICA	O754	O754 Otras complicaciones de la cirugía y otros procedimientos obstétricos	3	OTRO MEDICO	07	Chiapas	065	065 PALENQUE	2008	11	NOVIEMBRE
1973	03	MARZO	06	2	A	35	0	SE IGNORA	32	Zacatecas	056	056 ZACATECAS	0001	320560001 Zacatecas	13	100000 a 249999 habitantes	02	NO OCUPADOS	7	PROFESIONAL	03	ISSSTE	32	Zacatecas	056	056 ZACATECAS	0001	320560001 Zacatecas	04	ISSSTE	2008	08	AGOSTO	17	10	40	1	CON ATENCION MEDICA	O152	O152 Eclampsia en el puerperio	3	OTRO MEDICO	32	Zacatecas	056	056 ZACATECAS	2008	08	AGOSTO
1983	01	ENERO	20	2	A	26	5	CASADO	12	Guerrero	020	020 COPANATOYAC	0028	120200028 Rancho Escondido	1	1 a 999 habitantes	02	NO OCUPADOS	1	NINGUNA	07	SEGURO POPULAR	12	Guerrero	066	066 TLAPA DE COMONFORT	0001	120660001 Tlapa de Comonfort	01	SECRETARIA DE SALUD	2009	06	JUNIO	29	03	55	1	CON ATENCION MEDICA	O721	O721 Otras hemorragias postparto inmediatas	3	OTRO MEDICO	12	Guerrero	020	020 COPANATOYAC	2009	07	JULIO
1985	01	ENERO	16	2	A	23	5	CASADO	12	Guerrero	043	043 METLATONOC	0196	120430196 Llano de la Parota (El Rancho)	1	1 a 999 habitantes	02	NO OCUPADOS	2	PRIMARIA INCOMPLETA	01	NINGUNA	12	Guerrero	066	066 TLAPA DE COMONFORT	0001	120660001 Tlapa de Comonfort	01	SECRETARIA DE SALUD	2008	01	ENERO	22	02	30	1	CON ATENCION MEDICA	O152	O152 Eclampsia en el puerperio	3	OTRO MEDICO	12	Guerrero	043	043 METLATONOC	2008	01	ENERO
1967	00	NO ESPECIFICADO	00	2	A	40	5	CASADO	11	Guanajuato	033	033 SAN LUIS DE LA PAZ	0076	110330076 Xoconoxtle	1	1 a 999 habitantes	02	NO OCUPADOS	2	PRIMARIA INCOMPLETA	01	NINGUNA	11	Guanajuato	007	007 CELAYA	0001	110070001 Celaya	01	SECRETARIA DE SALUD	2007	09	SEPTIEMBRE	15	19	30	1	CON ATENCION MEDICA	O150	O150 Eclampsia en el embarazo	3	OTRO MEDICO	11	Guanajuato	007	007 CELAYA	2007	09	SEPTIEMBRE
1984	05	MAYO	07	2	A	23	5	CASADO	15	México	086	086 TEMASCALTEPEC	0034	150860034 Telpintla	1	1 a 999 habitantes	02	NO OCUPADOS	4	SECUNDARIA INCOMPLETA	07	SEGURO POPULAR	15	México	106	106 TOLUCA	0001	151060001 Toluca de Lerdo	01	SECRETARIA DE SALUD	2007	05	MAYO	20	17	45	1	CON ATENCION MEDICA	O152	O152 Eclampsia en el puerperio	3	OTRO MEDICO	15	México	106	106 TOLUCA	2007	05	MAYO
1991	00	NO ESPECIFICADO	00	2	A	16	5	CASADO	09	Distrito Federal	006	006 IZTACALCO	0001	090060001 Iztacalco	14	250000 a 499999 habitantes	02	NO OCUPADOS	4	SECUNDARIA INCOMPLETA	01	NINGUNA	09	Distrito Federal	017	017 VENUSTIANO CARRANZA	0001	090170001 Venustiano Carranza	08	OTRA UNIDAD PUBLICA	2007	08	AGOSTO	20	12	05	1	CON ATENCION MEDICA	O721	O721 Otras hemorragias postparto inmediatas	2	MEDICO LEGISTA	09	Distrito Federal	006	006 IZTACALCO	2007	08	AGOSTO
1982	00	NO ESPECIFICADO	00	2	A	25	5	CASADO	15	México	104	104 TLALNEPANTLA DE BAZ	0001	151040001 Tlalnepantla	15	500000 a 999999 habitantes	11	PROFESIONALES	7	PROFESIONAL	08	OTRA	15	México	057	057 NAUCALPAN DE JUAREZ	0001	150570001 Naucalpan de Juárez	08	OTRA UNIDAD PUBLICA	2007	02	FEBRERO	13	13	50	1	CON ATENCION MEDICA	O150	O150 Eclampsia en el embarazo	3	OTRO MEDICO	15	México	057	057 NAUCALPAN DE JUAREZ	2007	02	FEBRERO
1978	05	MAYO	00	2	A	29	5	CASADO	21	Puebla	217	217 ZOQUITLAN	0001	212170001 Zoquitlán	4	2500 a 4999 habitantes	02	NO OCUPADOS	2	PRIMARIA INCOMPLETA	07	SEGURO POPULAR	21	Puebla	156	156 TEHUACAN	0001	211560001 Tehuacán	01	SECRETARIA DE SALUD	2007	10	OCTUBRE	24	22	50	1	CON ATENCION MEDICA	O150	O150 Eclampsia en el embarazo	3	OTRO MEDICO	21	Puebla	217	217 ZOQUITLAN	2007	10	OCTUBRE
1973	06	JUNIO	01	2	A	33	5	CASADO	13	Hidalgo	046	046 SAN FELIPE ORIZATLAN	0108	130460108 Zapotitla	1	1 a 999 habitantes	02	NO OCUPADOS	2	PRIMARIA INCOMPLETA	01	NINGUNA	24	San Luis Potosí	028	028 SAN LUIS POTOSI	0001	240280001 San Luis Potosí	01	SECRETARIA DE SALUD	2006	10	OCTUBRE	08	12	00	1	CON ATENCION MEDICA	O152	O152 Eclampsia en el puerperio	3	OTRO MEDICO	24	San Luis Potosí	028	028 SAN LUIS POTOSI	2006	10	OCTUBRE
1968	06	JUNIO	29	2	A	38	5	CASADO	20	Oaxaca	029	029 ELOXOCHITLAN DE FLORES MAGON	0009	200290009 Agua Iglesia	1	1 a 999 habitantes	02	NO OCUPADOS	1	NINGUNA	01	NINGUNA	20	Oaxaca	041	041 HUAUTLA DE JIMENEZ	0001	200410001 Huautla de Jiménez	02	IMSS OPORTUNIDADES	2006	09	SEPTIEMBRE	21	01	30	1	CON ATENCION MEDICA	O721	O721 Otras hemorragias postparto inmediatas	1	MEDICO TRATANTE	20	Oaxaca	041	041 HUAUTLA DE JIMENEZ	2006	09	SEPTIEMBRE
1988	00	NO ESPECIFICADO	00	2	A	19	5	CASADO	16	Michoacán de Ocampo	082	082 TACAMBARO	0013	160820013 Buenavista	1	1 a 999 habitantes	02	NO OCUPADOS	2	PRIMARIA INCOMPLETA	01	NINGUNA	16	Michoacán de Ocampo	053	053 MORELIA	0001	160530001 Morelia	01	SECRETARIA DE SALUD	2007	06	JUNIO	25	10	51	1	CON ATENCION MEDICA	O721	O721 Otras hemorragias postparto inmediatas	1	MEDICO TRATANTE	16	Michoacán de Ocampo	053	053 MORELIA	2007	06	JUNIO
1971	03	MARZO	01	2	A	35	5	CASADO	15	México	111	111 VILLA DE ALLENDE	0053	151110053 Loma de San Pablo	1	1 a 999 habitantes	02	NO OCUPADOS	2	PRIMARIA INCOMPLETA	01	NINGUNA	15	México	110	110 VALLE DE BRAVO	0036	151100036 San Antonio	01	SECRETARIA DE SALUD	2006	03	MARZO	27	05	40	1	CON ATENCION MEDICA	O712	O712 Inversión del útero, postparto	2	MEDICO LEGISTA	15	México	110	110 VALLE DE BRAVO	2006	03	MARZO
1978	00	NO ESPECIFICADO	00	2	A	28	5	CASADO	15	México	087	087 TEMOAYA	0021	150870021 San Diego Alcalá	4	2500 a 4999 habitantes	02	NO OCUPADOS	2	PRIMARIA INCOMPLETA	07	SEGURO POPULAR	15	México	106	106 TOLUCA	0001	151060001 Toluca de Lerdo	01	SECRETARIA DE SALUD	2006	02	FEBRERO	20	02	50	1	CON ATENCION MEDICA	O713	O713 Desgarro obstétrico del cuello uterino	1	MEDICO TRATANTE	15	México	106	106 TOLUCA	2006	02	FEBRERO
1982	10	OCTUBRE	29	2	A	20	5	CASADO	15	México	106	106 TOLUCA	0001	151060001 Toluca de Lerdo	14	250000 a 499999 habitantes	02	NO OCUPADOS	2	PRIMARIA INCOMPLETA	02	IMSS	15	México	106	106 TOLUCA	0001	151060001 Toluca de Lerdo	08	OTRA UNIDAD PUBLICA	2002	11	NOVIEMBRE	05	01	30	1	CON ATENCION MEDICA	O152	O152 Eclampsia en el puerperio	3	OTRO MEDICO	15	México	106	106 TOLUCA	2002	11	NOVIEMBRE
2002	02	FEBRERO	21	2	A	24	5	CASADO	08	Chihuahua	057	057 SAN FRANCISCO DE BORJA	0000	080570000 No especificado	0	No Especificado.	02	NO OCUPADOS	2	PRIMARIA INCOMPLETA	01	NINGUNA	08	Chihuahua	057	057 SAN FRANCISCO DE BORJA	0000	080570000 No especificado	08	OTRA UNIDAD PUBLICA	2002	01	ENERO	25	06	00	2	SIN ATENCION MEDICA	O721	O721 Otras hemorragias postparto inmediatas	2	MEDICO LEGISTA	08	Chihuahua	057	057 SAN FRANCISCO DE BORJA	2002	01	ENERO
1963	01	ENERO	06	2	A	39	5	CASADO	07	Chiapas	070	070 EL PORVENIR	0003	070700003 El Cambil	1	1 a 999 habitantes	02	NO OCUPADOS	2	PRIMARIA INCOMPLETA	01	NINGUNA	07	Chiapas	057	057 MOTOZINTLA	0001	070570001 Motozintla de Mendoza	08	OTRA UNIDAD PUBLICA	2002	12	DICIEMBRE	03	14	50	1	CON ATENCION MEDICA	O069	O069 Aborto no especificado completo o no especificado, sin complicación	3	OTRO MEDICO	07	Chiapas	057	057 MOTOZINTLA	2002	12	DICIEMBRE
1974	00	NO ESPECIFICADO	00	2	A	32	0	SE IGNORA	20	Oaxaca	385	385 SANTA CRUZ XOXOCOTLAN	0001	203850001 Santa Cruz Xoxocotlán	10	40000 a 49999 habitantes	11	PROFESIONALES	7	PROFESIONAL	00	DERECHOHABIENCIA NO ESPECIFICADA	20	Oaxaca	115	115 SAN BARTOLO COYOTEPEC	0001	201150001 San Bartolo Coyotepec	01	SECRETARIA DE SALUD	2006	08	AGOSTO	03	23	05	1	CON ATENCION MEDICA	O150	O150 Eclampsia en el embarazo	3	OTRO MEDICO	20	Oaxaca	115	115 SAN BARTOLO COYOTEPEC	2006	08	AGOSTO
1982	01	ENERO	06	2	A	20	5	CASADO	12	Guerrero	040	040 LEONARDO BRAVO	0019	120400019 Yextla	4	2500 a 4999 habitantes	02	NO OCUPADOS	2	PRIMARIA INCOMPLETA	01	NINGUNA	12	Guerrero	029	029 CHILPANCINGO DE LOS BRAVO	0001	120290001 Chilpancingo de los Bravo	08	OTRA UNIDAD PUBLICA	2002	02	FEBRERO	16	06	00	1	CON ATENCION MEDICA	O993	O993 Trastornos mentales y enfermedades del sistema nervioso que complican el embarazo, el parto y el puerperio	3	OTRO MEDICO	12	Guerrero	040	040 LEONARDO BRAVO	2002	05	MAYO
1966	12	DICIEMBRE	26	2	A	35	5	CASADO	07	Chiapas	057	057 MOTOZINTLA	0233	070570233 El Anonal	1	1 a 999 habitantes	02	NO OCUPADOS	2	PRIMARIA INCOMPLETA	01	NINGUNA	07	Chiapas	089	089 TAPACHULA	0001	070890001 Tapachula de Córdova y Ordóñez	08	OTRA UNIDAD PUBLICA	2002	03	MARZO	02	11	05	1	CON ATENCION MEDICA	O909	O909 Complicación puerperal, no especificada	3	OTRO MEDICO	07	Chiapas	089	089 TAPACHULA	2002	03	MARZO
1967	00	NO ESPECIFICADO	00	2	A	39	5	CASADO	20	Oaxaca	234	234 SAN LUCAS ZOQUIAPAM	0005	202340005 San Isidro Zoquiápam	1	1 a 999 habitantes	02	NO OCUPADOS	1	NINGUNA	01	NINGUNA	20	Oaxaca	041	041 HUAUTLA DE JIMENEZ	0001	200410001 Huautla de Jiménez	02	IMSS OPORTUNIDADES	2006	03	MARZO	26	22	30	1	CON ATENCION MEDICA	O150	O150 Eclampsia en el embarazo	3	OTRO MEDICO	20	Oaxaca	041	041 HUAUTLA DE JIMENEZ	2006	03	MARZO
1965	05	MAYO	15	2	A	32	5	CASADO	22	Querétaro Arteaga	011	011 EL MARQUES	0007	220110007 Santa María de los Baños	2	1000 a 1999 habitantes	02	NO OCUPADOS	1	NINGUNA	01	NINGUNA	22	Querétaro Arteaga	014	014 QUERETARO	0001	220140001 Santiago de Querétaro	08	OTRA UNIDAD PUBLICA	2002	11	NOVIEMBRE	03	15	10	1	CON ATENCION MEDICA	O722	O722 Hemorragia postparto secundaria o tardía	3	OTRO MEDICO	22	Querétaro Arteaga	014	014 QUERETARO	2002	11	NOVIEMBRE
1976	04	ABRIL	18	2	A	26	0	SE IGNORA	23	Quintana Roo	007	007 LAZARO CARDENAS	0001	230070001 Kantunilkín	5	5000 a 9999 habitantes	02	NO OCUPADOS	2	PRIMARIA INCOMPLETA	01	NINGUNA	31	Yucatán	096	096 TIZIMIN	0001	310960001 Tizimín	08	OTRA UNIDAD PUBLICA	2002	04	ABRIL	29	07	10	1	CON ATENCION MEDICA	O152	O152 Eclampsia en el puerperio	3	OTRO MEDICO	23	Quintana Roo	007	007 LAZARO CARDENAS	2002	05	MAYO
1972	01	ENERO	20	2	A	38	5	CASADO	25	Sinaloa	017	017 SINALOA	0001	250170001 Sinaloa de Leyva	5	5000 a 9999 habitantes	99	OTROS TRAB. CON OCUP. NO CLAS. ANT., INSUF. ESP.	1	NINGUNA	01	NINGUNA	25	Sinaloa	001	001 AHOME	0001	250010001 Los Mochis	01	SECRETARIA DE SALUD	2010	07	JULIO	19	18	30	1	CON ATENCION MEDICA	O152	O152 Eclampsia en el puerperio	1	MEDICO TRATANTE	25	Sinaloa	017	017 SINALOA	2010	07	JULIO
1978	01	ENERO	02	2	A	30	5	CASADO	07	Chiapas	031	031 CHILON	0216	070310216 Tacuba Nueva	2	1000 a 1999 habitantes	02	NO OCUPADOS	2	PRIMARIA INCOMPLETA	01	NINGUNA	07	Chiapas	059	059 OCOSINGO	0022	070590022 Betania	02	IMSS OPORTUNIDADES	2008	08	AGOSTO	12	15	45	1	CON ATENCION MEDICA	O721	O721 Otras hemorragias postparto inmediatas	3	OTRO MEDICO	07	Chiapas	059	059 OCOSINGO	2008	08	AGOSTO
1974	00	NO ESPECIFICADO	00	2	A	34	5	CASADO	11	Guanajuato	002	002 ACAMBARO	0001	110020001 Acámbaro	11	50000 a 74999 habitantes	02	NO OCUPADOS	2	PRIMARIA INCOMPLETA	07	SEGURO POPULAR	11	Guanajuato	020	020 LEON	0001	110200001 León de los Aldama	01	SECRETARIA DE SALUD	2008	03	MARZO	22	09	40	1	CON ATENCION MEDICA	O150	O150 Eclampsia en el embarazo	3	OTRO MEDICO	11	Guanajuato	020	020 LEON	2008	03	MARZO
1985	09	SEPTIEMBRE	21	2	A	24	5	CASADO	08	Chihuahua	062	062 SAUCILLO	0001	080620001 Saucillo	5	5000 a 9999 habitantes	71	COMERCIANTES, EMP. DE COMERCIO Y AGEN. DE VENTAS	7	PROFESIONAL	01	NINGUNA	08	Chihuahua	019	019 CHIHUAHUA	0001	080190001 Chihuahua	08	OTRA UNIDAD PUBLICA	2009	11	NOVIEMBRE	14	02	45	1	CON ATENCION MEDICA	O068	O068 Aborto no especificado completo o no especificado, con otras complicaciones especificadas y las no especificadas	2	MEDICO LEGISTA	08	Chihuahua	019	019 CHIHUAHUA	2009	11	NOVIEMBRE
1972	00	NO ESPECIFICADO	00	2	A	35	5	CASADO	32	Zacatecas	038	038 PINOS	0112	320380112 El Obraje	2	1000 a 1999 habitantes	13	TRABAJADORES DE LA EDUCACION	7	PROFESIONAL	02	IMSS	32	Zacatecas	038	038 PINOS	0001	320380001 Pinos	02	IMSS OPORTUNIDADES	2007	06	JUNIO	15	03	40	1	CON ATENCION MEDICA	O722	O722 Hemorragia postparto secundaria o tardía	3	OTRO MEDICO	32	Zacatecas	038	038 PINOS	2007	06	JUNIO
1971	00	NO ESPECIFICADO	00	2	A	37	5	CASADO	07	Chiapas	071	071 VILLA COMALTITLAN	0001	070710001 Villa Comaltitlán	5	5000 a 9999 habitantes	02	NO OCUPADOS	2	PRIMARIA INCOMPLETA	07	SEGURO POPULAR	07	Chiapas	089	089 TAPACHULA	0000	070890000 No especificado	01	SECRETARIA DE SALUD	2008	07	JULIO	23	05	00	1	CON ATENCION MEDICA	O150	O150 Eclampsia en el embarazo	3	OTRO MEDICO	07	Chiapas	071	071 VILLA COMALTITLAN	2008	07	JULIO
1965	08	AGOSTO	09	2	A	36	5	CASADO	15	México	076	076 SAN MATEO ATENCO	0001	150760001 San Mateo Atenco	11	50000 a 74999 habitantes	02	NO OCUPADOS	2	PRIMARIA INCOMPLETA	01	NINGUNA	15	México	106	106 TOLUCA	0001	151060001 Toluca de Lerdo	08	OTRA UNIDAD PUBLICA	2002	07	JULIO	30	05	35	1	CON ATENCION MEDICA	O140	O140 Preeclampsia moderada	3	OTRO MEDICO	15	México	106	106 TOLUCA	2002	07	JULIO
1972	10	OCTUBRE	05	2	A	29	5	CASADO	20	Oaxaca	482	482 SANTIAGO PINOTEPA NACIONAL	0005	204820005 El Carrizo	2	1000 a 1999 habitantes	02	NO OCUPADOS	2	PRIMARIA INCOMPLETA	01	NINGUNA	20	Oaxaca	482	482 SANTIAGO PINOTEPA NACIONAL	0001	204820001 Santiago Pinotepa Nacional	08	OTRA UNIDAD PUBLICA	2001	11	NOVIEMBRE	02	00	00	0	NO ESPECIFICADO	O140	O140 Preeclampsia moderada	1	MEDICO TRATANTE	20	Oaxaca	482	482 SANTIAGO PINOTEPA NACIONAL	2002	11	NOVIEMBRE
1983	07	JULIO	00	2	A	24	5	CASADO	14	Jalisco	039	039 GUADALAJARA	0001	140390001 Guadalajara	17	1500000 y más habitantes	02	NO OCUPADOS	7	PROFESIONAL	07	SEGURO POPULAR	14	Jalisco	039	039 GUADALAJARA	0001	140390001 Guadalajara	08	OTRA UNIDAD PUBLICA	2007	07	JULIO	05	04	15	1	CON ATENCION MEDICA	O992	O992 Enfermedades endocrinas, de la nutrición y del metabolismo que complican el embarazo, el parto y el puerperio	3	OTRO MEDICO	14	Jalisco	039	039 GUADALAJARA	2007	07	JULIO
1990	00	NO ESPECIFICADO	00	2	A	18	5	CASADO	20	Oaxaca	085	085 SAN AGUSTIN LOXICHA	0001	200850001 San Agustín Loxicha	2	1000 a 1999 habitantes	02	NO OCUPADOS	2	PRIMARIA INCOMPLETA	01	NINGUNA	20	Oaxaca	067	067 OAXACA DE JUAREZ	0001	200670001 Oaxaca de Juárez	01	SECRETARIA DE SALUD	2008	01	ENERO	07	12	33	1	CON ATENCION MEDICA	O993	O993 Trastornos mentales y enfermedades del sistema nervioso que complican el embarazo, el parto y el puerperio	3	OTRO MEDICO	20	Oaxaca	067	067 OAXACA DE JUAREZ	2008	01	ENERO
1968	05	MAYO	11	2	A	40	5	CASADO	02	Baja California	005	005 PLAYAS DE ROSARITO	0001	020050001 Playas de Rosarito	11	50000 a 74999 habitantes	02	NO OCUPADOS	4	SECUNDARIA INCOMPLETA	07	SEGURO POPULAR	02	Baja California	005	005 PLAYAS DE ROSARITO	0001	020050001 Playas de Rosarito	08	OTRA UNIDAD PUBLICA	2008	06	JUNIO	05	00	15	1	CON ATENCION MEDICA	O721	O721 Otras hemorragias postparto inmediatas	3	OTRO MEDICO	02	Baja California	005	005 PLAYAS DE ROSARITO	2008	06	JUNIO
1978	07	JULIO	11	2	A	30	5	CASADO	23	Quintana Roo	006	006 JOSE MARIA MORELOS	0272	230060272 X-Cabil	2	1000 a 1999 habitantes	02	NO OCUPADOS	2	PRIMARIA INCOMPLETA	07	SEGURO POPULAR	23	Quintana Roo	002	002 FELIPE CARRILLO PUERTO	0001	230020001 Felipe Carrillo Puerto	01	SECRETARIA DE SALUD	2008	12	DICIEMBRE	10	23	20	1	CON ATENCION MEDICA	O721	O721 Otras hemorragias postparto inmediatas	3	OTRO MEDICO	23	Quintana Roo	006	006 JOSE MARIA MORELOS	2008	12	DICIEMBRE
1976	04	ABRIL	25	2	A	32	5	CASADO	27	Tabasco	010	010 JALPA DE MENDEZ	0025	270100025 Nicolás Bravo	2	1000 a 1999 habitantes	02	NO OCUPADOS	2	PRIMARIA INCOMPLETA	08	OTRA	27	Tabasco	004	004 CENTRO	0001	270040001 Villahermosa	08	OTRA UNIDAD PUBLICA	2008	10	OCTUBRE	17	11	00	1	CON ATENCION MEDICA	O150	O150 Eclampsia en el embarazo	3	OTRO MEDICO	27	Tabasco	004	004 CENTRO	2008	10	OCTUBRE
1972	03	MARZO	25	2	A	34	5	CASADO	15	México	033	033 ECATEPEC DE MORELOS	0001	150330001 Ecatepec de Morelos	17	1500000 y más habitantes	02	NO OCUPADOS	1	NINGUNA	01	NINGUNA	15	México	033	033 ECATEPEC DE MORELOS	0001	150330001 Ecatepec de Morelos	01	SECRETARIA DE SALUD	2006	08	AGOSTO	24	02	25	1	CON ATENCION MEDICA	O754	O754 Otras complicaciones de la cirugía y otros procedimientos obstétricos	3	OTRO MEDICO	15	México	033	033 ECATEPEC DE MORELOS	2006	08	AGOSTO
1976	03	MARZO	28	2	A	33	5	CASADO	20	Oaxaca	385	385 SANTA CRUZ XOXOCOTLAN	0001	203850001 Santa Cruz Xoxocotlán	11	50000 a 74999 habitantes	13	TRABAJADORES DE LA EDUCACION	7	PROFESIONAL	08	OTRA	20	Oaxaca	067	067 OAXACA DE JUAREZ	0001	200670001 Oaxaca de Juárez	04	ISSSTE	2009	11	NOVIEMBRE	30	12	25	1	CON ATENCION MEDICA	O721	O721 Otras hemorragias postparto inmediatas	3	OTRO MEDICO	20	Oaxaca	067	067 OAXACA DE JUAREZ	2009	12	DICIEMBRE
1970	09	SEPTIEMBRE	16	2	A	39	5	CASADO	07	Chiapas	091	091 TAPILULA	0001	070910001 Tapilula	5	5000 a 9999 habitantes	02	NO OCUPADOS	1	NINGUNA	07	SEGURO POPULAR	27	Tabasco	004	004 CENTRO	0001	270040001 Villahermosa	01	SECRETARIA DE SALUD	2009	09	SEPTIEMBRE	22	23	15	1	CON ATENCION MEDICA	O900	O900 Dehiscencia de sutura de cesárea	3	OTRO MEDICO	27	Tabasco	004	004 CENTRO	2009	09	SEPTIEMBRE
1978	03	MARZO	31	2	A	31	5	CASADO	20	Oaxaca	030	030 EL ESPINAL	0001	200300001 El Espinal	5	5000 a 9999 habitantes	62	TRABAJADORES DE APOYO EN ACTIVIDADES ADMVAS.	7	PROFESIONAL	03	ISSSTE	20	Oaxaca	515	515 SANTO DOMINGO TEHUANTEPEC	0001	205150001 Santo Domingo Tehuantepec	04	ISSSTE	2009	06	JUNIO	13	02	10	1	CON ATENCION MEDICA	O152	O152 Eclampsia en el puerperio	3	OTRO MEDICO	20	Oaxaca	515	515 SANTO DOMINGO TEHUANTEPEC	2009	06	JUNIO
1975	04	ABRIL	28	2	A	34	5	CASADO	30	Veracruz de Ignacio de la Llave	071	071 HUATUSCO	0001	300710001 Huatusco de Chicuellar	8	20000 a 29999 habitantes	02	NO OCUPADOS	2	PRIMARIA INCOMPLETA	07	SEGURO POPULAR	30	Veracruz de Ignacio de la Llave	071	071 HUATUSCO	0001	300710001 Huatusco de Chicuellar	01	SECRETARIA DE SALUD	2009	06	JUNIO	17	17	50	1	CON ATENCION MEDICA	O061	O061 Aborto no especificado incompleto, complicado por hemorragia excesiva o tardía	3	OTRO MEDICO	30	Veracruz de Ignacio de la Llave	071	071 HUATUSCO	2009	06	JUNIO
1993	06	JUNIO	00	2	A	12	0	SE IGNORA	30	Veracruz de Ignacio de la Llave	141	141 SAN ANDRES TUXTLA	0069	301410069 La Redonda	1	1 a 999 habitantes	02	NO OCUPADOS	4	SECUNDARIA INCOMPLETA	01	NINGUNA	30	Veracruz de Ignacio de la Llave	193	193 VERACRUZ	0001	301930001 Veracruz	01	SECRETARIA DE SALUD	2005	06	JUNIO	20	20	33	0	NO ESPECIFICADO	C58X	C58X Tumor maligno de la placenta	3	OTRO MEDICO	30	Veracruz de Ignacio de la Llave	193	193 VERACRUZ	2005	06	JUNIO
1966	02	FEBRERO	02	2	A	36	5	CASADO	30	Veracruz de Ignacio de la Llave	149	149 SOTEAPAN	0001	301490001 Soteapan	4	2500 a 4999 habitantes	02	NO OCUPADOS	1	NINGUNA	01	NINGUNA	30	Veracruz de Ignacio de la Llave	108	108 MINATITLAN	0001	301080001 Minatitlán	08	OTRA UNIDAD PUBLICA	2002	02	FEBRERO	26	12	25	2	SIN ATENCION MEDICA	O721	O721 Otras hemorragias postparto inmediatas	3	OTRO MEDICO	30	Veracruz de Ignacio de la Llave	108	108 MINATITLAN	2002	02	FEBRERO
1967	05	MAYO	00	2	A	35	5	CASADO	30	Veracruz de Ignacio de la Llave	201	201 ZONGOLICA	0041	302010041 Tepenacaxtla	1	1 a 999 habitantes	02	NO OCUPADOS	1	NINGUNA	01	NINGUNA	30	Veracruz de Ignacio de la Llave	193	193 VERACRUZ	0001	301930001 Veracruz	08	OTRA UNIDAD PUBLICA	2002	05	MAYO	11	11	25	1	CON ATENCION MEDICA	O909	O909 Complicación puerperal, no especificada	3	OTRO MEDICO	30	Veracruz de Ignacio de la Llave	193	193 VERACRUZ	2002	05	MAYO
1966	00	NO ESPECIFICADO	00	2	A	37	5	CASADO	11	Guanajuato	009	009 COMONFORT	0028	110090028 Ojo de Agua del Potrero (Ojo de Agua)	1	1 a 999 habitantes	02	NO OCUPADOS	2	PRIMARIA INCOMPLETA	01	NINGUNA	11	Guanajuato	007	007 CELAYA	0001	110070001 Celaya	08	OTRA UNIDAD PUBLICA	2003	02	FEBRERO	14	07	00	1	CON ATENCION MEDICA	O721	O721 Otras hemorragias postparto inmediatas	1	MEDICO TRATANTE	11	Guanajuato	007	007 CELAYA	2003	02	FEBRERO
1967	08	AGOSTO	28	2	A	37	5	CASADO	21	Puebla	175	175 TIANGUISMANALCO	0001	211750001 Tianguismanalco	4	2500 a 4999 habitantes	02	NO OCUPADOS	2	PRIMARIA INCOMPLETA	01	NINGUNA	21	Puebla	019	019 ATLIXCO	0001	210190001 Atlixco	08	OTRA UNIDAD PUBLICA	2004	10	OCTUBRE	24	22	40	1	CON ATENCION MEDICA	O150	O150 Eclampsia en el embarazo	1	MEDICO TRATANTE	21	Puebla	019	019 ATLIXCO	2004	10	OCTUBRE
1970	00	NO ESPECIFICADO	00	2	A	34	5	CASADO	22	Querétaro Arteaga	004	004 CADEREYTA DE MONTES	0001	220040001 Cadereyta de Montes	6	10000 a 14999 habitantes	02	NO OCUPADOS	1	NINGUNA	01	NINGUNA	22	Querétaro Arteaga	014	014 QUERETARO	0001	220140001 Santiago de Querétaro	08	OTRA UNIDAD PUBLICA	2004	01	ENERO	02	15	25	1	CON ATENCION MEDICA	O721	O721 Otras hemorragias postparto inmediatas	3	OTRO MEDICO	22	Querétaro Arteaga	014	014 QUERETARO	2004	01	ENERO
1974	08	AGOSTO	04	2	A	30	5	CASADO	23	Quintana Roo	004	004 OTHON P. BLANCO	0001	230040001 Chetumal	13	100000 a 249999 habitantes	02	NO OCUPADOS	2	PRIMARIA INCOMPLETA	01	NINGUNA	23	Quintana Roo	004	004 OTHON P. BLANCO	0001	230040001 Chetumal	01	SECRETARIA DE SALUD	2004	08	AGOSTO	29	23	15	1	CON ATENCION MEDICA	O721	O721 Otras hemorragias postparto inmediatas	1	MEDICO TRATANTE	23	Quintana Roo	004	004 OTHON P. BLANCO	2004	08	AGOSTO
1979	06	JUNIO	01	2	A	25	5	CASADO	25	Sinaloa	001	001 AHOME	0001	250010001 Los Mochis	13	100000 a 249999 habitantes	02	NO OCUPADOS	4	SECUNDARIA INCOMPLETA	02	IMSS	25	Sinaloa	001	001 AHOME	0001	250010001 Los Mochis	02	IMSS OPORTUNIDADES	2004	10	OCTUBRE	08	18	30	1	CON ATENCION MEDICA	O881	O881 Embolia de líquido amniótico	2	MEDICO LEGISTA	25	Sinaloa	001	001 AHOME	2004	10	OCTUBRE
1970	05	MAYO	22	2	A	34	5	CASADO	24	San Luis Potosí	037	037 TAMAZUNCHALE	0063	240370063 Pemucho	1	1 a 999 habitantes	02	NO OCUPADOS	1	NINGUNA	01	NINGUNA	24	San Luis Potosí	037	037 TAMAZUNCHALE	0001	240370001 Tamazunchale	02	IMSS OPORTUNIDADES	2004	09	SEPTIEMBRE	04	10	00	1	CON ATENCION MEDICA	O150	O150 Eclampsia en el embarazo	2	MEDICO LEGISTA	24	San Luis Potosí	037	037 TAMAZUNCHALE	2004	09	SEPTIEMBRE
1981	00	NO ESPECIFICADO	00	2	A	23	5	CASADO	24	San Luis Potosí	057	057 MATLAPA	0003	240570003 Ahuehueyo Primero Centro	1	1 a 999 habitantes	02	NO OCUPADOS	1	NINGUNA	08	OTRA	24	San Luis Potosí	013	013 CIUDAD VALLES	0001	240130001 Ciudad Valles	01	SECRETARIA DE SALUD	2004	10	OCTUBRE	14	13	30	1	CON ATENCION MEDICA	O152	O152 Eclampsia en el puerperio	3	OTRO MEDICO	24	San Luis Potosí	013	013 CIUDAD VALLES	2004	10	OCTUBRE
1974	00	NO ESPECIFICADO	00	2	A	38	5	CASADO	11	Guanajuato	028	028 SALVATIERRA	0001	110280001 Salvatierra	9	30000 a 39999 habitantes	02	NO OCUPADOS	02	PRIMARIA INCOMPLETA	07	SEGURO POPULAR	11	Guanajuato	028	028 SALVATIERRA	0001	110280001 Salvatierra	01	SECRETARIA DE SALUD	2012	02	FEBRERO	04	10	15	1	CON ATENCION MEDICA	O152	O152 Eclampsia en el puerperio	3	OTRO MEDICO	11	Guanajuato	028	028 SALVATIERRA	2012	02	FEBRERO
1974	03	MARZO	24	2	A	38	5	CASADO	16	Michoacán de Ocampo	030	030 ECUANDUREO	0001	160300001 Ecuandureo	4	2500 a 4999 habitantes	02	NO OCUPADOS	04	SECUNDARIA INCOMPLETA	07	SEGURO POPULAR	16	Michoacán de Ocampo	108	108 ZAMORA	0001	161080001 Zamora de Hidalgo	01	SECRETARIA DE SALUD	2012	03	MARZO	30	07	55	1	CON ATENCION MEDICA	O721	O721 Otras hemorragias postparto inmediatas	3	OTRO MEDICO	16	Michoacán de Ocampo	108	108 ZAMORA	2012	03	MARZO
1995	00	NO ESPECIFICADO	00	2	A	17	5	CASADO	21	Puebla	036	036 COYOMEAPAN	0004	210360004 Atempa	1	1 a 999 habitantes	02	NO OCUPADOS	02	PRIMARIA INCOMPLETA	07	SEGURO POPULAR	21	Puebla	156	156 TEHUACAN	0001	211560001 Tehuacán	01	SECRETARIA DE SALUD	2012	04	ABRIL	22	07	10	1	CON ATENCION MEDICA	O993	O993 Trastornos mentales y enfermedades del sistema nervioso que complican el embarazo, el parto y el puerperio	3	OTRO MEDICO	21	Puebla	156	156 TEHUACAN	2012	04	ABRIL
1978	04	ABRIL	07	2	A	34	5	CASADO	21	Puebla	211	211 ZARAGOZA	0001	212110001 Zaragoza	6	10000 a 14999 habitantes	13	TRABAJADORES DE LA EDUCACION	07	PROFESIONAL	03	ISSSTE	21	Puebla	114	114 PUEBLA	0001	211140001 Heróica Puebla de Zaragoza	04	ISSSTE	2012	12	DICIEMBRE	15	04	30	1	CON ATENCION MEDICA	O150	O150 Eclampsia en el embarazo	3	OTRO MEDICO	21	Puebla	114	114 PUEBLA	2012	12	DICIEMBRE
1970	00	NO ESPECIFICADO	00	2	A	37	5	CASADO	07	Chiapas	089	089 TAPACHULA	0001	070890001 Tapachula de Córdova y Ordóñez	13	100000 a 249999 habitantes	02	NO OCUPADOS	1	NINGUNA	00	DERECHOHABIENCIA NO ESPECIFICADA	07	Chiapas	089	089 TAPACHULA	0987	070890987 Los Cerritos	01	SECRETARIA DE SALUD	2007	07	JULIO	22	07	00	1	CON ATENCION MEDICA	O152	O152 Eclampsia en el puerperio	3	OTRO MEDICO	07	Chiapas	089	089 TAPACHULA	2007	07	JULIO
1974	08	AGOSTO	01	2	A	33	5	CASADO	10	Durango	014	014 MEZQUITAL	0901	100140901 Pino Redondo	1	1 a 999 habitantes	02	NO OCUPADOS	1	NINGUNA	01	NINGUNA	10	Durango	005	005 DURANGO	0001	100050001 Victoria de Durango	01	SECRETARIA DE SALUD	2007	09	SEPTIEMBRE	13	21	00	1	CON ATENCION MEDICA	O152	O152 Eclampsia en el puerperio	3	OTRO MEDICO	10	Durango	005	005 DURANGO	2007	09	SEPTIEMBRE
1965	01	ENERO	02	2	A	37	5	CASADO	12	Guerrero	028	028 CHILAPA DE ALVAREZ	0000	120280000 No especificado	0	No Especificado.	02	NO OCUPADOS	1	NINGUNA	00	DERECHOHABIENCIA NO ESPECIFICADA	12	Guerrero	028	028 CHILAPA DE ALVAREZ	0000	120280000 No especificado	08	OTRA UNIDAD PUBLICA	2002	12	DICIEMBRE	28	06	00	0	NO ESPECIFICADO	O721	O721 Otras hemorragias postparto inmediatas	3	OTRO MEDICO	12	Guerrero	028	028 CHILAPA DE ALVAREZ	2002	02	FEBRERO
1968	10	OCTUBRE	08	2	A	38	5	CASADO	14	Jalisco	064	064 OJUELOS DE JALISCO	0025	140640025 La Granja	1	1 a 999 habitantes	02	NO OCUPADOS	2	PRIMARIA INCOMPLETA	07	SEGURO POPULAR	24	San Luis Potosí	028	028 SAN LUIS POTOSI	0001	240280001 San Luis Potosí	01	SECRETARIA DE SALUD	2006	11	NOVIEMBRE	16	01	20	1	CON ATENCION MEDICA	O908	O908 Otras complicaciones puerperales, no clasificadas en otra parte	3	OTRO MEDICO	24	San Luis Potosí	028	028 SAN LUIS POTOSI	2006	11	NOVIEMBRE
1971	08	AGOSTO	24	2	A	30	5	CASADO	16	Michoacán de Ocampo	103	103 VENUSTIANO CARRANZA	0009	161030009 La Zábila	1	1 a 999 habitantes	02	NO OCUPADOS	2	PRIMARIA INCOMPLETA	00	DERECHOHABIENCIA NO ESPECIFICADA	14	Jalisco	039	039 GUADALAJARA	0001	140390001 Guadalajara	08	OTRA UNIDAD PUBLICA	2002	04	ABRIL	07	04	36	1	CON ATENCION MEDICA	O40X	O40X Polihidramnios	3	OTRO MEDICO	14	Jalisco	039	039 GUADALAJARA	2002	04	ABRIL
1971	00	NO ESPECIFICADO	00	2	A	36	5	CASADO	20	Oaxaca	116	116 SAN BARTOLOME AYAUTLA	0001	201160001 San Bartolomé Ayautla	4	2500 a 4999 habitantes	02	NO OCUPADOS	1	NINGUNA	00	DERECHOHABIENCIA NO ESPECIFICADA	20	Oaxaca	116	116 SAN BARTOLOME AYAUTLA	0001	201160001 San Bartolomé Ayautla	02	IMSS OPORTUNIDADES	2007	02	FEBRERO	14	08	00	2	SIN ATENCION MEDICA	O721	O721 Otras hemorragias postparto inmediatas	3	OTRO MEDICO	20	Oaxaca	116	116 SAN BARTOLOME AYAUTLA	2007	02	FEBRERO
1972	00	NO ESPECIFICADO	00	2	A	35	5	CASADO	16	Michoacán de Ocampo	064	064 PARACUARO	0002	160640002 Antúnez (Campo Agrícola Experimental)	1	1 a 999 habitantes	13	TRABAJADORES DE LA EDUCACION	7	PROFESIONAL	03	ISSSTE	16	Michoacán de Ocampo	053	053 MORELIA	0001	160530001 Morelia	04	ISSSTE	2007	07	JULIO	22	01	45	1	CON ATENCION MEDICA	O881	O881 Embolia de líquido amniótico	1	MEDICO TRATANTE	16	Michoacán de Ocampo	053	053 MORELIA	2007	07	JULIO
1970	01	ENERO	01	2	A	36	5	CASADO	20	Oaxaca	040	040 HUAUTEPEC	0008	200400008 Agua Colorada	1	1 a 999 habitantes	02	NO OCUPADOS	1	NINGUNA	01	NINGUNA	20	Oaxaca	067	067 OAXACA DE JUAREZ	0001	200670001 Oaxaca de Juárez	01	SECRETARIA DE SALUD	2006	02	FEBRERO	26	02	53	1	CON ATENCION MEDICA	O150	O150 Eclampsia en el embarazo	3	OTRO MEDICO	20	Oaxaca	067	067 OAXACA DE JUAREZ	2006	02	FEBRERO
1981	12	DICIEMBRE	15	2	A	27	5	CASADO	15	México	106	106 TOLUCA	0099	151060099 Tlachaloya Segunda Sección	4	2500 a 4999 habitantes	02	NO OCUPADOS	2	PRIMARIA INCOMPLETA	01	NINGUNA	15	México	106	106 TOLUCA	0099	151060099 Tlachaloya Segunda Sección	01	SECRETARIA DE SALUD	2009	01	ENERO	15	01	42	1	CON ATENCION MEDICA	O150	O150 Eclampsia en el embarazo	1	MEDICO TRATANTE	15	México	106	106 TOLUCA	2009	01	ENERO
1984	01	ENERO	08	2	A	25	5	CASADO	16	Michoacán de Ocampo	006	006 APATZINGAN	0001	160060001 Apatzingán de la Constitución	12	75000 a 99999 habitantes	02	NO OCUPADOS	2	PRIMARIA INCOMPLETA	01	NINGUNA	15	México	110	110 VALLE DE BRAVO	0036	151100036 San Antonio	01	SECRETARIA DE SALUD	2009	04	ABRIL	20	15	00	1	CON ATENCION MEDICA	C58X	C58X Tumor maligno de la placenta	1	MEDICO TRATANTE	15	México	110	110 VALLE DE BRAVO	2009	04	ABRIL
1978	08	AGOSTO	08	2	A	30	5	CASADO	15	México	029	029 CHICOLOAPAN	0001	150290001 Chicoloapan de Juárez	13	100000 a 249999 habitantes	02	NO OCUPADOS	2	PRIMARIA INCOMPLETA	01	NINGUNA	15	México	033	033 ECATEPEC DE MORELOS	0001	150330001 Ecatepec de Morelos	01	SECRETARIA DE SALUD	2009	05	MAYO	19	01	05	1	CON ATENCION MEDICA	O150	O150 Eclampsia en el embarazo	3	OTRO MEDICO	15	México	033	033 ECATEPEC DE MORELOS	2009	05	MAYO
1987	02	FEBRERO	10	2	A	21	5	CASADO	17	Morelos	006	006 CUAUTLA	0001	170060001 Cuautla	13	100000 a 249999 habitantes	71	COMERCIANTES, EMP. DE COMERCIO Y AGEN. DE VENTAS	4	SECUNDARIA INCOMPLETA	01	NINGUNA	17	Morelos	006	006 CUAUTLA	0001	170060001 Cuautla	01	SECRETARIA DE SALUD	2008	05	MAYO	13	16	10	1	CON ATENCION MEDICA	O721	O721 Otras hemorragias postparto inmediatas	3	OTRO MEDICO	17	Morelos	006	006 CUAUTLA	2008	05	MAYO
1976	01	ENERO	22	2	A	30	5	CASADO	30	Veracruz de Ignacio de la Llave	193	193 VERACRUZ	0001	301930001 Veracruz	14	250000 a 499999 habitantes	13	TRABAJADORES DE LA EDUCACION	7	PROFESIONAL	03	ISSSTE	30	Veracruz de Ignacio de la Llave	193	193 VERACRUZ	0001	301930001 Veracruz	04	ISSSTE	2006	09	SEPTIEMBRE	28	21	45	1	CON ATENCION MEDICA	O150	O150 Eclampsia en el embarazo	3	OTRO MEDICO	30	Veracruz de Ignacio de la Llave	193	193 VERACRUZ	2006	09	SEPTIEMBRE
1975	00	NO ESPECIFICADO	00	2	A	31	5	CASADO	22	Querétaro Arteaga	014	014 QUERETARO	0001	220140001 Santiago de Querétaro	15	500000 a 999999 habitantes	11	PROFESIONALES	7	PROFESIONAL	03	ISSSTE	09	Distrito Federal	005	005 GUSTAVO A. MADERO	0001	090050001 Gustavo A. Madero	04	ISSSTE	2006	01	ENERO	02	07	05	1	CON ATENCION MEDICA	O992	O992 Enfermedades endocrinas, de la nutrición y del metabolismo que complican el embarazo, el parto y el puerperio	3	OTRO MEDICO	09	Distrito Federal	015	015 CUAUHTEMOC	2006	01	ENERO
1970	00	NO ESPECIFICADO	00	2	A	37	5	CASADO	26	Sonora	017	017 CABORCA	0411	260170411 Ures	1	1 a 999 habitantes	02	NO OCUPADOS	2	PRIMARIA INCOMPLETA	01	NINGUNA	26	Sonora	017	017 CABORCA	0001	260170001 Heroica Caborca	01	SECRETARIA DE SALUD	2007	06	JUNIO	24	20	19	1	CON ATENCION MEDICA	O721	O721 Otras hemorragias postparto inmediatas	1	MEDICO TRATANTE	26	Sonora	017	017 CABORCA	2007	06	JUNIO
1987	00	NO ESPECIFICADO	00	2	A	21	5	CASADO	10	Durango	039	039 NUEVO IDEAL	0018	100390018 Doctor Castillo del Valle (Las Huertas)	1	1 a 999 habitantes	02	NO OCUPADOS	4	SECUNDARIA INCOMPLETA	01	NINGUNA	10	Durango	005	005 DURANGO	0001	100050001 Victoria de Durango	01	SECRETARIA DE SALUD	2008	01	ENERO	10	23	00	1	CON ATENCION MEDICA	O150	O150 Eclampsia en el embarazo	1	MEDICO TRATANTE	10	Durango	005	005 DURANGO	2008	01	ENERO
1975	09	SEPTIEMBRE	18	2	A	34	5	CASADO	14	Jalisco	010	010 ATEMAJAC DE BRIZUELA	0033	140100033 Yolosta	1	1 a 999 habitantes	02	NO OCUPADOS	2	PRIMARIA INCOMPLETA	07	SEGURO POPULAR	14	Jalisco	039	039 GUADALAJARA	0001	140390001 Guadalajara	08	OTRA UNIDAD PUBLICA	2009	12	DICIEMBRE	29	19	25	1	CON ATENCION MEDICA	O150	O150 Eclampsia en el embarazo	1	MEDICO TRATANTE	14	Jalisco	039	039 GUADALAJARA	2009	12	DICIEMBRE
1989	00	NO ESPECIFICADO	00	2	A	18	5	CASADO	17	Morelos	007	007 CUERNAVACA	0001	170070001 Cuernavaca	14	250000 a 499999 habitantes	02	NO OCUPADOS	7	PROFESIONAL	01	NINGUNA	17	Morelos	007	007 CUERNAVACA	0001	170070001 Cuernavaca	01	SECRETARIA DE SALUD	2007	03	MARZO	16	18	50	1	CON ATENCION MEDICA	O721	O721 Otras hemorragias postparto inmediatas	3	OTRO MEDICO	17	Morelos	007	007 CUERNAVACA	2007	03	MARZO
1976	00	NO ESPECIFICADO	00	2	A	31	5	CASADO	17	Morelos	004	004 AYALA	0054	170040054 Colonia Ejidal Rafael Merino	1	1 a 999 habitantes	02	NO OCUPADOS	1	NINGUNA	07	SEGURO POPULAR	17	Morelos	007	007 CUERNAVACA	0001	170070001 Cuernavaca	01	SECRETARIA DE SALUD	2007	08	AGOSTO	14	19	20	1	CON ATENCION MEDICA	O230	O230 Infección del riñón en el embarazo	3	OTRO MEDICO	17	Morelos	007	007 CUERNAVACA	2007	08	AGOSTO
1967	01	ENERO	24	2	A	40	5	CASADO	30	Veracruz de Ignacio de la Llave	203	203 ZOZOCOLCO DE HIDALGO	0019	302030019 Tres Cruces Uno	1	1 a 999 habitantes	02	NO OCUPADOS	1	NINGUNA	07	SEGURO POPULAR	30	Veracruz de Ignacio de la Llave	131	131 POZA RICA DE HIDALGO	0001	301310001 Poza Rica de Hidalgo	01	SECRETARIA DE SALUD	2007	05	MAYO	29	07	10	1	CON ATENCION MEDICA	O150	O150 Eclampsia en el embarazo	3	OTRO MEDICO	30	Veracruz de Ignacio de la Llave	131	131 POZA RICA DE HIDALGO	2007	06	JUNIO
1983	00	NO ESPECIFICADO	00	2	A	25	5	CASADO	14	Jalisco	027	027 CUAUTITLAN DE GARCIA BARRAGAN	0103	140270103 San Miguel	1	1 a 999 habitantes	02	NO OCUPADOS	2	PRIMARIA INCOMPLETA	07	SEGURO POPULAR	14	Jalisco	015	015 AUTLAN DE NAVARRO	0001	140150001 Autlán de Navarro	01	SECRETARIA DE SALUD	2008	03	MARZO	13	03	30	1	CON ATENCION MEDICA	O150	O150 Eclampsia en el embarazo	3	OTRO MEDICO	14	Jalisco	015	015 AUTLAN DE NAVARRO	2008	03	MARZO
1976	00	NO ESPECIFICADO	00	2	A	32	5	CASADO	09	Distrito Federal	011	011 TLAHUAC	0001	090110001 Tláhuac	14	250000 a 499999 habitantes	02	NO OCUPADOS	4	SECUNDARIA INCOMPLETA	01	NINGUNA	09	Distrito Federal	009	009 MILPA ALTA	0001	090090001 Villa Milpa Alta	08	OTRA UNIDAD PUBLICA	2008	05	MAYO	11	03	15	1	CON ATENCION MEDICA	O150	O150 Eclampsia en el embarazo	1	MEDICO TRATANTE	09	Distrito Federal	011	011 TLAHUAC	2008	05	MAYO
1962	00	NO ESPECIFICADO	00	2	A	46	5	CASADO	14	Jalisco	048	048 JESUS MARIA	0038	140480038 La Gila	1	1 a 999 habitantes	02	NO OCUPADOS	2	PRIMARIA INCOMPLETA	07	SEGURO POPULAR	14	Jalisco	039	039 GUADALAJARA	0001	140390001 Guadalajara	08	OTRA UNIDAD PUBLICA	2008	05	MAYO	19	03	00	1	CON ATENCION MEDICA	O100	O100 Hipertensión esencial preexistente que complica el embarazo, el parto y el puerperio	1	MEDICO TRATANTE	14	Jalisco	039	039 GUADALAJARA	2008	05	MAYO
1972	11	NOVIEMBRE	15	2	A	36	5	CASADO	25	Sinaloa	006	006 CULIACAN	0001	250060001 Culiacán Rosales	15	500000 a 999999 habitantes	13	TRABAJADORES DE LA EDUCACION	7	PROFESIONAL	03	ISSSTE	25	Sinaloa	006	006 CULIACAN	0001	250060001 Culiacán Rosales	04	ISSSTE	2008	12	DICIEMBRE	25	14	00	1	CON ATENCION MEDICA	O993	O993 Trastornos mentales y enfermedades del sistema nervioso que complican el embarazo, el parto y el puerperio	1	MEDICO TRATANTE	25	Sinaloa	006	006 CULIACAN	2008	12	DICIEMBRE
1965	08	AGOSTO	22	2	A	43	5	CASADO	21	Puebla	208	208 ZACATLAN	0001	212080001 Zacatlán	9	30000 a 39999 habitantes	02	NO OCUPADOS	1	NINGUNA	01	NINGUNA	21	Puebla	208	208 ZACATLAN	0001	212080001 Zacatlán	02	IMSS OPORTUNIDADES	2008	09	SEPTIEMBRE	06	03	00	1	CON ATENCION MEDICA	O713	O713 Desgarro obstétrico del cuello uterino	3	OTRO MEDICO	21	Puebla	053	053 CHIGNAHUAPAN	2008	09	SEPTIEMBRE
1984	00	NO ESPECIFICADO	00	2	A	24	5	CASADO	15	México	104	104 TLALNEPANTLA DE BAZ	0001	151040001 Tlalnepantla	15	500000 a 999999 habitantes	02	NO OCUPADOS	4	SECUNDARIA INCOMPLETA	01	NINGUNA	09	Distrito Federal	005	005 GUSTAVO A. MADERO	0001	090050001 Gustavo A. Madero	01	SECRETARIA DE SALUD	2008	08	AGOSTO	23	02	30	1	CON ATENCION MEDICA	O061	O061 Aborto no especificado incompleto, complicado por hemorragia excesiva o tardía	1	MEDICO TRATANTE	09	Distrito Federal	015	015 CUAUHTEMOC	2008	08	AGOSTO
1978	00	NO ESPECIFICADO	00	2	A	30	5	CASADO	12	Guerrero	043	043 METLATONOC	0009	120430009 El Coyul	1	1 a 999 habitantes	02	NO OCUPADOS	1	NINGUNA	01	NINGUNA	08	Chihuahua	021	021 DELICIAS	0001	080210001 Delicias	08	OTRA UNIDAD PUBLICA	2008	08	AGOSTO	14	10	50	1	CON ATENCION MEDICA	O152	O152 Eclampsia en el puerperio	3	OTRO MEDICO	08	Chihuahua	021	021 DELICIAS	2008	08	AGOSTO
1979	00	NO ESPECIFICADO	00	2	A	27	5	CASADO	31	Yucatán	048	048 MAXCANU	0004	310480004 Chan Chocholá (Santa Eduviges Chan Chocholá)	1	1 a 999 habitantes	02	NO OCUPADOS	4	SECUNDARIA INCOMPLETA	02	IMSS	31	Yucatán	048	048 MAXCANU	0001	310480001 Maxcanú	02	IMSS OPORTUNIDADES	2006	07	JULIO	05	19	16	1	CON ATENCION MEDICA	O150	O150 Eclampsia en el embarazo	3	OTRO MEDICO	31	Yucatán	048	048 MAXCANU	2006	07	JULIO
1976	05	MAYO	00	2	A	30	5	CASADO	25	Sinaloa	006	006 CULIACAN	0001	250060001 Culiacán Rosales	15	500000 a 999999 habitantes	02	NO OCUPADOS	7	PROFESIONAL	03	ISSSTE	25	Sinaloa	006	006 CULIACAN	0001	250060001 Culiacán Rosales	04	ISSSTE	2006	05	MAYO	18	03	05	1	CON ATENCION MEDICA	O993	O993 Trastornos mentales y enfermedades del sistema nervioso que complican el embarazo, el parto y el puerperio	3	OTRO MEDICO	25	Sinaloa	006	006 CULIACAN	2006	05	MAYO
1967	09	SEPTIEMBRE	02	2	A	39	5	CASADO	32	Zacatecas	001	001 APOZOL	0051	320010051 San Miguel (Atotonilco)	1	1 a 999 habitantes	02	NO OCUPADOS	2	PRIMARIA INCOMPLETA	00	DERECHOHABIENCIA NO ESPECIFICADA	32	Zacatecas	017	017 GUADALUPE	0001	320170001 Guadalupe	01	SECRETARIA DE SALUD	2006	12	DICIEMBRE	19	22	25	1	CON ATENCION MEDICA	O150	O150 Eclampsia en el embarazo	3	OTRO MEDICO	32	Zacatecas	001	001 APOZOL	2006	12	DICIEMBRE
1972	04	ABRIL	15	2	A	39	5	CASADO	12	Guerrero	066	066 TLAPA DE COMONFORT	0001	120660001 Tlapa de Comonfort	10	40000 a 49999 habitantes	02	NO OCUPADOS	2	PRIMARIA INCOMPLETA	07	SEGURO POPULAR	12	Guerrero	066	066 TLAPA DE COMONFORT	0001	120660001 Tlapa de Comonfort	08	OTRA UNIDAD PUBLICA	2011	08	AGOSTO	22	13	10	1	CON ATENCION MEDICA	O150	O150 Eclampsia en el embarazo	3	OTRO MEDICO	12	Guerrero	066	066 TLAPA DE COMONFORT	2011	08	AGOSTO
1984	02	FEBRERO	04	2	A	27	5	CASADO	15	México	122	122 VALLE DE CHALCO SOLIDARIDAD	0001	151220001 Xico	14	250000 a 499999 habitantes	02	NO OCUPADOS	2	PRIMARIA INCOMPLETA	07	SEGURO POPULAR	15	México	122	122 VALLE DE CHALCO SOLIDARIDAD	0001	151220001 Xico	01	SECRETARIA DE SALUD	2011	12	DICIEMBRE	11	06	50	1	CON ATENCION MEDICA	O900	O900 Dehiscencia de sutura de cesárea	1	MEDICO TRATANTE	15	México	122	122 VALLE DE CHALCO SOLIDARIDAD	2011	12	DICIEMBRE
1974	01	ENERO	23	2	A	35	5	CASADO	28	Tamaulipas	009	009 CIUDAD MADERO	0001	280090001 Ciudad Madero	13	100000 a 249999 habitantes	81	TRAB. EN SERV. PERSONALES EN ESTABLECIMIENTOS	1	NINGUNA	02	IMSS	28	Tamaulipas	009	009 CIUDAD MADERO	0001	280090001 Ciudad Madero	02	IMSS OPORTUNIDADES	2009	07	JULIO	22	04	05	1	CON ATENCION MEDICA	O060	O060 Aborto no especificado incompleto, complicado con infección genital y pelviana	3	OTRO MEDICO	28	Tamaulipas	009	009 CIUDAD MADERO	2009	07	JULIO
1974	04	ABRIL	02	2	A	36	5	CASADO	29	Tlaxcala	039	039 XALOZTOC	0008	290390008 Colonia José López Portillo	1	1 a 999 habitantes	02	NO OCUPADOS	2	PRIMARIA INCOMPLETA	07	SEGURO POPULAR	29	Tlaxcala	038	038 TZOMPANTEPEC	0002	290380002 San Andrés Ahuashuatepec	01	SECRETARIA DE SALUD	2010	10	OCTUBRE	19	22	38	1	CON ATENCION MEDICA	O152	O152 Eclampsia en el puerperio	3	OTRO MEDICO	29	Tlaxcala	038	038 TZOMPANTEPEC	2010	10	OCTUBRE
1990	08	AGOSTO	03	2	A	20	5	CASADO	30	Veracruz de Ignacio de la Llave	123	123 PANUCO	0075	301230075 Nuevo Chicayán	1	1 a 999 habitantes	02	NO OCUPADOS	4	SECUNDARIA INCOMPLETA	01	NINGUNA	30	Veracruz de Ignacio de la Llave	087	087 XALAPA	0001	300870001 Xalapa-Enríquez	01	SECRETARIA DE SALUD	2010	09	SEPTIEMBRE	29	20	00	1	CON ATENCION MEDICA	C58X	C58X Tumor maligno de la placenta	3	OTRO MEDICO	30	Veracruz de Ignacio de la Llave	087	087 XALAPA	2010	09	SEPTIEMBRE
1989	06	JUNIO	01	2	A	20	5	CASADO	31	Yucatán	050	050 MERIDA	0001	310500001 Mérida	15	500000 a 999999 habitantes	02	NO OCUPADOS	4	SECUNDARIA INCOMPLETA	01	NINGUNA	31	Yucatán	050	050 MERIDA	0001	310500001 Mérida	01	SECRETARIA DE SALUD	2009	09	SEPTIEMBRE	08	19	40	1	CON ATENCION MEDICA	O721	O721 Otras hemorragias postparto inmediatas	3	OTRO MEDICO	31	Yucatán	050	050 MERIDA	2009	09	SEPTIEMBRE
1983	12	DICIEMBRE	06	2	A	25	5	CASADO	20	Oaxaca	413	413 SANTA MARIA HUATULCO	0021	204130021 Bahía de Santa Cruz Huatulco	1	1 a 999 habitantes	13	TRABAJADORES DE LA EDUCACION	7	PROFESIONAL	03	ISSSTE	20	Oaxaca	067	067 OAXACA DE JUAREZ	0001	200670001 Oaxaca de Juárez	04	ISSSTE	2009	09	SEPTIEMBRE	16	12	08	1	CON ATENCION MEDICA	O152	O152 Eclampsia en el puerperio	3	OTRO MEDICO	20	Oaxaca	067	067 OAXACA DE JUAREZ	2009	09	SEPTIEMBRE
1975	00	NO ESPECIFICADO	00	2	A	35	5	CASADO	30	Veracruz de Ignacio de la Llave	127	127 LA PERLA	0001	301270001 La Perla	4	2500 a 4999 habitantes	02	NO OCUPADOS	2	PRIMARIA INCOMPLETA	07	SEGURO POPULAR	30	Veracruz de Ignacio de la Llave	138	138 RIO BLANCO	0001	301380001 Río Blanco	01	SECRETARIA DE SALUD	2010	03	MARZO	06	17	40	1	CON ATENCION MEDICA	O220	O220 Venas varicosas de los miembros inferiores en el embarazo	3	OTRO MEDICO	30	Veracruz de Ignacio de la Llave	138	138 RIO BLANCO	2010	03	MARZO
1965	11	NOVIEMBRE	20	2	A	43	5	CASADO	31	Yucatán	032	032 ESPITA	0009	310320009 Xuilub	1	1 a 999 habitantes	82	TRABAJADORES EN SERVICIOS DOMESTICOS	1	NINGUNA	07	SEGURO POPULAR	31	Yucatán	096	096 TIZIMIN	0001	310960001 Tizimín	01	SECRETARIA DE SALUD	2009	06	JUNIO	13	04	00	2	SIN ATENCION MEDICA	O150	O150 Eclampsia en el embarazo	2	MEDICO LEGISTA	31	Yucatán	096	096 TIZIMIN	2009	06	JUNIO
1971	00	NO ESPECIFICADO	00	2	A	39	5	CASADO	22	Querétaro Arteaga	014	014 QUERETARO	0001	220140001 Santiago de Querétaro	15	500000 a 999999 habitantes	02	NO OCUPADOS	7	PROFESIONAL	01	NINGUNA	22	Querétaro Arteaga	014	014 QUERETARO	0001	220140001 Santiago de Querétaro	01	SECRETARIA DE SALUD	2010	10	OCTUBRE	17	02	43	1	CON ATENCION MEDICA	O150	O150 Eclampsia en el embarazo	3	OTRO MEDICO	22	Querétaro Arteaga	014	014 QUERETARO	2010	10	OCTUBRE
1985	04	ABRIL	17	2	A	25	5	CASADO	28	Tamaulipas	009	009 CIUDAD MADERO	0001	280090001 Ciudad Madero	13	100000 a 249999 habitantes	13	TRABAJADORES DE LA EDUCACION	7	PROFESIONAL	07	SEGURO POPULAR	28	Tamaulipas	009	009 CIUDAD MADERO	0001	280090001 Ciudad Madero	01	SECRETARIA DE SALUD	2010	10	OCTUBRE	20	19	00	1	CON ATENCION MEDICA	O150	O150 Eclampsia en el embarazo	3	OTRO MEDICO	28	Tamaulipas	009	009 CIUDAD MADERO	2010	10	OCTUBRE
1982	05	MAYO	02	2	A	28	5	CASADO	28	Tamaulipas	038	038 TAMPICO	0001	280380001 Tampico	14	250000 a 499999 habitantes	13	TRABAJADORES DE LA EDUCACION	7	PROFESIONAL	03	ISSSTE	28	Tamaulipas	038	038 TAMPICO	0001	280380001 Tampico	04	ISSSTE	2010	08	AGOSTO	19	13	25	1	CON ATENCION MEDICA	O152	O152 Eclampsia en el puerperio	1	MEDICO TRATANTE	28	Tamaulipas	038	038 TAMPICO	2010	08	AGOSTO
1978	09	SEPTIEMBRE	20	2	A	30	5	CASADO	21	Puebla	019	019 ATLIXCO	0120	210190120 Ricardo Flores Magón (Fracción San Félix)	1	1 a 999 habitantes	11	PROFESIONALES	7	PROFESIONAL	03	ISSSTE	21	Puebla	114	114 PUEBLA	0001	211140001 Heróica Puebla de Zaragoza	04	ISSSTE	2009	04	ABRIL	01	03	45	1	CON ATENCION MEDICA	O068	O068 Aborto no especificado completo o no especificado, con otras complicaciones especificadas y las no especificadas	1	MEDICO TRATANTE	21	Puebla	114	114 PUEBLA	2009	04	ABRIL
1975	07	JULIO	06	2	A	34	5	CASADO	30	Veracruz de Ignacio de la Llave	106	106 MIAHUATLAN	0005	301060005 Carolino Anaya	1	1 a 999 habitantes	02	NO OCUPADOS	4	SECUNDARIA INCOMPLETA	07	SEGURO POPULAR	30	Veracruz de Ignacio de la Llave	087	087 XALAPA	0001	300870001 Xalapa-Enríquez	01	SECRETARIA DE SALUD	2009	02	FEBRERO	13	10	00	1	CON ATENCION MEDICA	O150	O150 Eclampsia en el embarazo	3	OTRO MEDICO	30	Veracruz de Ignacio de la Llave	087	087 XALAPA	2009	02	FEBRERO
1982	01	ENERO	05	2	A	27	5	CASADO	32	Zacatecas	004	004 BENITO JUAREZ	0002	320040002 Los Campos	1	1 a 999 habitantes	11	PROFESIONALES	7	PROFESIONAL	00	DERECHOHABIENCIA NO ESPECIFICADA	32	Zacatecas	017	017 GUADALUPE	0001	320170001 Guadalupe	01	SECRETARIA DE SALUD	2009	12	DICIEMBRE	04	10	18	1	CON ATENCION MEDICA	O152	O152 Eclampsia en el puerperio	3	OTRO MEDICO	32	Zacatecas	004	004 BENITO JUAREZ	2009	12	DICIEMBRE
1973	00	NO ESPECIFICADO	00	2	A	30	5	CASADO	16	Michoacán de Ocampo	050	050 MARAVATIO	0001	160500001 Maravatío de Ocampo	8	20000 a 29999 habitantes	99	OTROS TRAB. CON OCUP. NO CLAS. ANT., INSUF. ESP.	2	PRIMARIA INCOMPLETA	01	NINGUNA	16	Michoacán de Ocampo	053	053 MORELIA	0001	160530001 Morelia	08	OTRA UNIDAD PUBLICA	2003	05	MAYO	04	00	00	1	CON ATENCION MEDICA	O722	O722 Hemorragia postparto secundaria o tardía	1	MEDICO TRATANTE	16	Michoacán de Ocampo	053	053 MORELIA	2003	05	MAYO
1983	02	FEBRERO	05	2	A	29	5	CASADO	29	Tlaxcala	041	041 PAPALOTLA DE XICOHTENCATL	0001	290410001 Papalotla	8	20000 a 29999 habitantes	13	TRABAJADORES DE LA EDUCACION	07	PROFESIONAL	03	ISSSTE	29	Tlaxcala	033	033 TLAXCALA	0012	290330012 San Gabriel Cuauhtla	04	ISSSTE	2012	07	JULIO	10	00	50	1	CON ATENCION MEDICA	O712	O712 Inversión del útero, postparto	3	OTRO MEDICO	29	Tlaxcala	041	041 PAPALOTLA DE XICOHTENCATL	2012	07	JULIO
1984	00	NO ESPECIFICADO	00	2	A	28	5	CASADO	30	Veracruz de Ignacio de la Llave	088	088 JALCOMULCO	0002	300880002 Santa María Tatetla	2	1000 a 1999 habitantes	02	NO OCUPADOS	04	SECUNDARIA INCOMPLETA	07	SEGURO POPULAR	30	Veracruz de Ignacio de la Llave	087	087 XALAPA	0001	300870001 Xalapa-Enríquez	01	SECRETARIA DE SALUD	2012	07	JULIO	06	00	35	1	CON ATENCION MEDICA	O150	O150 Eclampsia en el embarazo	3	OTRO MEDICO	30	Veracruz de Ignacio de la Llave	087	087 XALAPA	2012	07	JULIO
1967	08	AGOSTO	03	2	A	37	5	CASADO	15	México	033	033 ECATEPEC DE MORELOS	0001	150330001 Ecatepec de Morelos	17	1500000 y más habitantes	02	NO OCUPADOS	4	SECUNDARIA INCOMPLETA	01	NINGUNA	15	México	020	020 COACALCO DE BERRIOZABAL	0001	150200001 San Francisco Coacalco	08	OTRA UNIDAD PUBLICA	2004	10	OCTUBRE	21	17	15	1	CON ATENCION MEDICA	O150	O150 Eclampsia en el embarazo	2	MEDICO LEGISTA	15	México	020	020 COACALCO DE BERRIOZABAL	2004	10	OCTUBRE
1988	00	NO ESPECIFICADO	00	2	A	16	5	CASADO	16	Michoacán de Ocampo	069	069 LA PIEDAD	0001	160690001 La Piedad de Cabadas	11	50000 a 74999 habitantes	02	NO OCUPADOS	2	PRIMARIA INCOMPLETA	00	DERECHOHABIENCIA NO ESPECIFICADA	16	Michoacán de Ocampo	069	069 LA PIEDAD	0001	160690001 La Piedad de Cabadas	01	SECRETARIA DE SALUD	2004	01	ENERO	10	08	50	1	CON ATENCION MEDICA	O721	O721 Otras hemorragias postparto inmediatas	1	MEDICO TRATANTE	16	Michoacán de Ocampo	069	069 LA PIEDAD	2004	01	ENERO
1977	00	NO ESPECIFICADO	00	2	A	26	5	CASADO	16	Michoacán de Ocampo	012	012 BUENAVISTA	0001	160120001 Buenavista Tomatlán	5	5000 a 9999 habitantes	02	NO OCUPADOS	2	PRIMARIA INCOMPLETA	01	NINGUNA	14	Jalisco	039	039 GUADALAJARA	0001	140390001 Guadalajara	08	OTRA UNIDAD PUBLICA	2003	04	ABRIL	05	04	00	1	CON ATENCION MEDICA	O721	O721 Otras hemorragias postparto inmediatas	1	MEDICO TRATANTE	14	Jalisco	039	039 GUADALAJARA	2003	04	ABRIL
1984	00	NO ESPECIFICADO	00	2	A	20	5	CASADO	15	México	109	109 TULTITLAN	0001	151090001 Tultitlán de Mariano Escobedo	8	20000 a 29999 habitantes	02	NO OCUPADOS	7	PROFESIONAL	01	NINGUNA	15	México	024	024 CUAUTITLAN	0001	150240001 Cuautitlán	08	OTRA UNIDAD PUBLICA	2004	01	ENERO	01	11	00	1	CON ATENCION MEDICA	O721	O721 Otras hemorragias postparto inmediatas	2	MEDICO LEGISTA	15	México	024	024 CUAUTITLAN	2004	01	ENERO
1978	01	ENERO	13	2	A	25	5	CASADO	12	Guerrero	012	012 AYUTLA DE LOS LIBRES	0001	120120001 Ayutla de los Libres	5	5000 a 9999 habitantes	02	NO OCUPADOS	7	PROFESIONAL	01	NINGUNA	12	Guerrero	001	001 ACAPULCO DE JUAREZ	0001	120010001 Acapulco de Juárez	08	OTRA UNIDAD PUBLICA	2003	02	FEBRERO	01	23	00	1	CON ATENCION MEDICA	O712	O712 Inversión del útero, postparto	3	OTRO MEDICO	12	Guerrero	001	001 ACAPULCO DE JUAREZ	2003	02	FEBRERO
1981	02	FEBRERO	24	2	A	22	5	CASADO	11	Guanajuato	014	014 DOLORES HIDALGO	0001	110140001 Dolores Hidalgo Cuna de la Independencia Nal.	11	50000 a 74999 habitantes	02	NO OCUPADOS	2	PRIMARIA INCOMPLETA	02	IMSS	11	Guanajuato	014	014 DOLORES HIDALGO	0001	110140001 Dolores Hidalgo Cuna de la Independencia Nal.	08	OTRA UNIDAD PUBLICA	2003	09	SEPTIEMBRE	11	06	00	1	CON ATENCION MEDICA	C58X	C58X Tumor maligno de la placenta	3	OTRO MEDICO	11	Guanajuato	014	014 DOLORES HIDALGO	2003	09	SEPTIEMBRE
1959	01	ENERO	25	2	A	44	5	CASADO	15	México	042	042 IXTLAHUACA	0034	150420034 Emiliano Zapata (Santo Domingo)	5	5000 a 9999 habitantes	02	NO OCUPADOS	1	NINGUNA	01	NINGUNA	15	México	106	106 TOLUCA	0001	151060001 Toluca de Lerdo	08	OTRA UNIDAD PUBLICA	2003	07	JULIO	22	04	00	1	CON ATENCION MEDICA	O721	O721 Otras hemorragias postparto inmediatas	1	MEDICO TRATANTE	15	México	106	106 TOLUCA	2003	07	JULIO
1963	00	NO ESPECIFICADO	00	2	A	40	5	CASADO	30	Veracruz de Ignacio de la Llave	067	067 FILOMENO MATA	0001	300670001 Filomeno Mata	5	5000 a 9999 habitantes	82	TRABAJADORES EN SERVICIOS DOMESTICOS	1	NINGUNA	01	NINGUNA	30	Veracruz de Ignacio de la Llave	131	131 POZA RICA DE HIDALGO	0001	301310001 Poza Rica de Hidalgo	08	OTRA UNIDAD PUBLICA	2003	01	ENERO	30	08	00	1	CON ATENCION MEDICA	O860	O860 Infección de herida quirúrgica obstétrica	3	OTRO MEDICO	30	Veracruz de Ignacio de la Llave	131	131 POZA RICA DE HIDALGO	2003	01	ENERO
1962	00	NO ESPECIFICADO	00	2	A	44	5	CASADO	12	Guerrero	032	032 GENERAL HELIODORO CASTILLO	0001	120320001 Tlacotepec	5	5000 a 9999 habitantes	02	NO OCUPADOS	2	PRIMARIA INCOMPLETA	01	NINGUNA	12	Guerrero	029	029 CHILPANCINGO DE LOS BRAVO	0001	120290001 Chilpancingo de los Bravo	08	OTRA UNIDAD PUBLICA	2006	01	ENERO	27	18	00	1	CON ATENCION MEDICA	O150	O150 Eclampsia en el embarazo	1	MEDICO TRATANTE	12	Guerrero	029	029 CHILPANCINGO DE LOS BRAVO	2006	01	ENERO
1983	00	NO ESPECIFICADO	00	2	A	23	5	CASADO	07	Chiapas	014	014 EL BOSQUE	0032	070140032 Plátanos	2	1000 a 1999 habitantes	02	NO OCUPADOS	2	PRIMARIA INCOMPLETA	01	NINGUNA	07	Chiapas	101	101 TUXTLA GUTIERREZ	0001	071010001 Tuxtla Gutiérrez	01	SECRETARIA DE SALUD	2006	02	FEBRERO	28	12	10	1	CON ATENCION MEDICA	O993	O993 Trastornos mentales y enfermedades del sistema nervioso que complican el embarazo, el parto y el puerperio	3	OTRO MEDICO	07	Chiapas	014	014 EL BOSQUE	2006	03	MARZO
1987	04	ABRIL	00	2	A	19	5	CASADO	07	Chiapas	077	077 SALTO DE AGUA	0012	070770012 Belisario Domínguez	2	1000 a 1999 habitantes	02	NO OCUPADOS	2	PRIMARIA INCOMPLETA	01	NINGUNA	07	Chiapas	065	065 PALENQUE	0001	070650001 Palenque	01	SECRETARIA DE SALUD	2006	04	ABRIL	20	17	20	1	CON ATENCION MEDICA	O150	O150 Eclampsia en el embarazo	1	MEDICO TRATANTE	07	Chiapas	065	065 PALENQUE	2006	04	ABRIL
1980	08	AGOSTO	13	2	A	26	5	CASADO	19	Nuevo León	046	046 SAN NICOLAS DE LOS GARZA	0001	190460001 San Nicolás de los Garza	14	250000 a 499999 habitantes	00	NO ESPECIFICADO	7	PROFESIONAL	01	NINGUNA	19	Nuevo León	039	039 MONTERREY	0001	190390001 Monterrey	08	OTRA UNIDAD PUBLICA	2006	10	OCTUBRE	26	99	99	1	CON ATENCION MEDICA	O993	O993 Trastornos mentales y enfermedades del sistema nervioso que complican el embarazo, el parto y el puerperio	2	MEDICO LEGISTA	19	Nuevo León	039	039 MONTERREY	2006	11	NOVIEMBRE
1972	02	FEBRERO	27	2	A	34	5	CASADO	30	Veracruz de Ignacio de la Llave	201	201 ZONGOLICA	0012	302010012 Cotlaixco	1	1 a 999 habitantes	02	NO OCUPADOS	1	NINGUNA	08	OTRA	30	Veracruz de Ignacio de la Llave	201	201 ZONGOLICA	0001	302010001 Zongolica	02	IMSS OPORTUNIDADES	2006	05	MAYO	05	10	40	1	CON ATENCION MEDICA	O150	O150 Eclampsia en el embarazo	3	OTRO MEDICO	30	Veracruz de Ignacio de la Llave	201	201 ZONGOLICA	2006	05	MAYO
1961	00	NO ESPECIFICADO	00	2	A	41	5	CASADO	30	Veracruz de Ignacio de la Llave	115	115 NOGALES	0001	301150001 Nogales	8	20000 a 29999 habitantes	02	NO OCUPADOS	2	PRIMARIA INCOMPLETA	02	IMSS	30	Veracruz de Ignacio de la Llave	118	118 ORIZABA	0001	301180001 Orizaba	08	OTRA UNIDAD PUBLICA	2002	07	JULIO	26	17	05	1	CON ATENCION MEDICA	C58X	C58X Tumor maligno de la placenta	3	OTRO MEDICO	30	Veracruz de Ignacio de la Llave	118	118 ORIZABA	2002	07	JULIO
1973	08	AGOSTO	07	2	A	32	5	CASADO	15	México	042	042 IXTLAHUACA	0001	150420001 Ixtlahuaca de Rayón	5	5000 a 9999 habitantes	02	NO OCUPADOS	1	NINGUNA	01	NINGUNA	15	México	106	106 TOLUCA	0001	151060001 Toluca de Lerdo	01	SECRETARIA DE SALUD	2005	10	OCTUBRE	20	00	50	1	CON ATENCION MEDICA	O721	O721 Otras hemorragias postparto inmediatas	1	MEDICO TRATANTE	15	México	106	106 TOLUCA	2005	10	OCTUBRE
1984	00	NO ESPECIFICADO	00	2	A	21	5	CASADO	25	Sinaloa	018	018 NAVOLATO	0001	250180001 Navolato	8	20000 a 29999 habitantes	02	NO OCUPADOS	7	PROFESIONAL	07	SEGURO POPULAR	25	Sinaloa	006	006 CULIACAN	0001	250060001 Culiacán Rosales	01	SECRETARIA DE SALUD	2005	08	AGOSTO	26	06	00	1	CON ATENCION MEDICA	O150	O150 Eclampsia en el embarazo	3	OTRO MEDICO	25	Sinaloa	018	018 NAVOLATO	2005	08	AGOSTO
1976	06	JUNIO	09	2	A	29	5	CASADO	22	Querétaro Arteaga	009	009 JALPAN DE SERRA	0001	220090001 Jalpan de Serra	5	5000 a 9999 habitantes	02	NO OCUPADOS	2	PRIMARIA INCOMPLETA	01	NINGUNA	24	San Luis Potosí	028	028 SAN LUIS POTOSI	0001	240280001 San Luis Potosí	01	SECRETARIA DE SALUD	2005	11	NOVIEMBRE	14	01	15	1	CON ATENCION MEDICA	O150	O150 Eclampsia en el embarazo	3	OTRO MEDICO	24	San Luis Potosí	028	028 SAN LUIS POTOSI	2005	11	NOVIEMBRE
1960	00	NO ESPECIFICADO	00	2	A	43	5	CASADO	06	Colima	001	001 ARMERIA	0045	060010045 Augusto Gómez Villanueva (Coalatilla)	2	1000 a 1999 habitantes	02	NO OCUPADOS	2	PRIMARIA INCOMPLETA	06	SECRETARIA DE MARINA	06	Colima	009	009 TECOMAN	0001	060090001 Tecomán	08	OTRA UNIDAD PUBLICA	2003	09	SEPTIEMBRE	24	06	00	1	CON ATENCION MEDICA	O721	O721 Otras hemorragias postparto inmediatas	2	MEDICO LEGISTA	06	Colima	009	009 TECOMAN	2003	09	SEPTIEMBRE
1977	04	ABRIL	12	2	A	26	5	CASADO	10	Durango	005	005 DURANGO	0277	100050277 Santiago Bayacora	2	1000 a 1999 habitantes	02	NO OCUPADOS	2	PRIMARIA INCOMPLETA	01	NINGUNA	10	Durango	005	005 DURANGO	0001	100050001 Victoria de Durango	08	OTRA UNIDAD PUBLICA	2003	09	SEPTIEMBRE	02	13	00	1	CON ATENCION MEDICA	O150	O150 Eclampsia en el embarazo	2	MEDICO LEGISTA	10	Durango	005	005 DURANGO	2003	09	SEPTIEMBRE
1989	06	JUNIO	04	2	A	19	5	CASADO	07	Chiapas	101	101 TUXTLA GUTIERREZ	0001	071010001 Tuxtla Gutiérrez	14	250000 a 499999 habitantes	02	NO OCUPADOS	4	SECUNDARIA INCOMPLETA	02	IMSS	07	Chiapas	101	101 TUXTLA GUTIERREZ	0001	071010001 Tuxtla Gutiérrez	02	IMSS OPORTUNIDADES	2009	02	FEBRERO	16	12	45	1	CON ATENCION MEDICA	O152	O152 Eclampsia en el puerperio	3	OTRO MEDICO	07	Chiapas	101	101 TUXTLA GUTIERREZ	2009	02	FEBRERO
1973	00	NO ESPECIFICADO	00	2	A	32	5	CASADO	14	Jalisco	039	039 GUADALAJARA	0001	140390001 Guadalajara	17	1500000 y más habitantes	02	NO OCUPADOS	2	PRIMARIA INCOMPLETA	01	NINGUNA	14	Jalisco	039	039 GUADALAJARA	0001	140390001 Guadalajara	08	OTRA UNIDAD PUBLICA	2005	08	AGOSTO	21	22	00	1	CON ATENCION MEDICA	O721	O721 Otras hemorragias postparto inmediatas	3	OTRO MEDICO	14	Jalisco	039	039 GUADALAJARA	2005	08	AGOSTO
1971	02	FEBRERO	16	2	A	34	5	CASADO	12	Guerrero	056	056 TECOANAPA	0005	120560005 Buenavista de Allende (Buenavista)	2	1000 a 1999 habitantes	13	TRABAJADORES DE LA EDUCACION	7	PROFESIONAL	03	ISSSTE	12	Guerrero	001	001 ACAPULCO DE JUAREZ	0001	120010001 Acapulco de Juárez	04	ISSSTE	2005	03	MARZO	01	21	10	1	CON ATENCION MEDICA	O061	O061 Aborto no especificado incompleto, complicado por hemorragia excesiva o tardía	1	MEDICO TRATANTE	12	Guerrero	001	001 ACAPULCO DE JUAREZ	2005	03	MARZO
1974	00	NO ESPECIFICADO	00	2	A	39	5	CASADO	10	Durango	005	005 DURANGO	0001	100050001 Victoria de Durango	15	500000 a 999999 habitantes	03		07	PROFESIONAL	03	ISSSTE	10	Durango	005	005 DURANGO	0001	100050001 Victoria de Durango	04	ISSSTE	2013	06	JUNIO	02	06	35	1	CON ATENCION MEDICA	O429	O429 Ruptura prematura de las membranas, sin otra especificación	2	MEDICO LEGISTA	10	Durango	005	005 DURANGO	2013	06	JUNIO
1971	08	AGOSTO	03	2	A	42	5	CASADO	15	México	114	114 VILLA VICTORIA	0001	151140001 Villa Victoria	4	2500 a 4999 habitantes	02	NO OCUPADOS	07	PROFESIONAL	08	OTRA	15	México	106	106 TOLUCA	0001	151060001 Toluca de Lerdo	08	OTRA UNIDAD PUBLICA	2013	08	AGOSTO	23	08	40	1	CON ATENCION MEDICA	O881	O881 Embolia de líquido amniótico	3	OTRO MEDICO	15	México	106	106 TOLUCA	2013	08	AGOSTO
1966	10	OCTUBRE	00	2	A	47	5	CASADO	12	Guerrero	066	066 TLAPA DE COMONFORT	0001	120660001 Tlapa de Comonfort	10	40000 a 49999 habitantes	11	PROFESIONALES	01	NINGUNA	07	SEGURO POPULAR	12	Guerrero	066	066 TLAPA DE COMONFORT	0001	120660001 Tlapa de Comonfort	01	SECRETARIA DE SALUD	2013	10	OCTUBRE	10	15	30	1	CON ATENCION MEDICA	O061	O061 Aborto no especificado incompleto, complicado por hemorragia excesiva o tardía	3	OTRO MEDICO	12	Guerrero	066	066 TLAPA DE COMONFORT	2013	10	OCTUBRE
1974	00	NO ESPECIFICADO	00	2	A	39	5	CASADO	08	Chihuahua	060	060 SANTA BARBARA	0011	080600011 Cabras	1	1 a 999 habitantes	02	NO OCUPADOS	07	PROFESIONAL	03	ISSSTE	08	Chihuahua	032	032 HIDALGO DEL PARRAL	0001	080320001 Hidalgo del Parral	04	ISSSTE	2013	02	FEBRERO	04	09	40	1	CON ATENCION MEDICA	O150	O150 Eclampsia en el embarazo	2	MEDICO LEGISTA	08	Chihuahua	032	032 HIDALGO DEL PARRAL	2013	02	FEBRERO
1984	00	NO ESPECIFICADO	00	2	A	29	5	CASADO	17	Morelos	018	018 TEMIXCO	0004	170180004 Cuentepec	4	2500 a 4999 habitantes	11	PROFESIONALES	02	PRIMARIA INCOMPLETA	07	SEGURO POPULAR	17	Morelos	018	018 TEMIXCO	0001	170180001 Temixco	01	SECRETARIA DE SALUD	2013	08	AGOSTO	21	07	45	1	CON ATENCION MEDICA	O881	O881 Embolia de líquido amniótico	3	OTRO MEDICO	17	Morelos	018	018 TEMIXCO	2013	08	AGOSTO
1978	06	JUNIO	05	2	A	25	5	CASADO	32	Zacatecas	051	051 VILLA DE COS	0008	320510008 González Ortega (Bañón)	4	2500 a 4999 habitantes	02	NO OCUPADOS	2	PRIMARIA INCOMPLETA	01	NINGUNA	32	Zacatecas	017	017 GUADALUPE	0001	320170001 Guadalupe	08	OTRA UNIDAD PUBLICA	2003	09	SEPTIEMBRE	07	10	00	1	CON ATENCION MEDICA	O993	O993 Trastornos mentales y enfermedades del sistema nervioso que complican el embarazo, el parto y el puerperio	3	OTRO MEDICO	32	Zacatecas	051	051 VILLA DE COS	2003	09	SEPTIEMBRE
1968	07	JULIO	11	2	A	35	5	CASADO	32	Zacatecas	004	004 BENITO JUAREZ	0027	320040027 Tonilco	1	1 a 999 habitantes	02	NO OCUPADOS	2	PRIMARIA INCOMPLETA	01	NINGUNA	32	Zacatecas	017	017 GUADALUPE	0001	320170001 Guadalupe	08	OTRA UNIDAD PUBLICA	2003	10	OCTUBRE	06	20	00	1	CON ATENCION MEDICA	O721	O721 Otras hemorragias postparto inmediatas	3	OTRO MEDICO	32	Zacatecas	004	004 BENITO JUAREZ	2003	10	OCTUBRE
1977	00	NO ESPECIFICADO	00	2	A	27	5	CASADO	04	Campeche	002	002 CAMPECHE	0070	040020070 Bethania	1	1 a 999 habitantes	02	NO OCUPADOS	4	SECUNDARIA INCOMPLETA	01	NINGUNA	04	Campeche	002	002 CAMPECHE	0001	040020001 Campeche	01	SECRETARIA DE SALUD	2004	09	SEPTIEMBRE	01	13	30	1	CON ATENCION MEDICA	O150	O150 Eclampsia en el embarazo	1	MEDICO TRATANTE	04	Campeche	002	002 CAMPECHE	2004	09	SEPTIEMBRE
1968	00	NO ESPECIFICADO	00	2	A	37	5	CASADO	20	Oaxaca	149	149 SAN FRANCISCO SOLA	0001	201490001 San Francisco Sola	1	1 a 999 habitantes	02	NO OCUPADOS	7	PROFESIONAL	03	ISSSTE	20	Oaxaca	067	067 OAXACA DE JUAREZ	0001	200670001 Oaxaca de Juárez	04	ISSSTE	2005	05	MAYO	05	17	17	1	CON ATENCION MEDICA	O150	O150 Eclampsia en el embarazo	3	OTRO MEDICO	20	Oaxaca	067	067 OAXACA DE JUAREZ	2005	05	MAYO
1976	00	NO ESPECIFICADO	00	2	A	29	5	CASADO	20	Oaxaca	071	071 PLUMA HIDALGO	0001	200710001 Pluma Hidalgo	1	1 a 999 habitantes	11	PROFESIONALES	7	PROFESIONAL	03	ISSSTE	20	Oaxaca	071	071 PLUMA HIDALGO	0001	200710001 Pluma Hidalgo	01	SECRETARIA DE SALUD	2005	01	ENERO	08	17	50	1	CON ATENCION MEDICA	O721	O721 Otras hemorragias postparto inmediatas	1	MEDICO TRATANTE	20	Oaxaca	482	482 SANTIAGO PINOTEPA NACIONAL	2005	01	ENERO
1971	01	ENERO	07	2	A	34	5	CASADO	15	México	074	074 SAN FELIPE DEL PROGRESO	0008	150740008 Calvario del Carmen	4	2500 a 4999 habitantes	02	NO OCUPADOS	2	PRIMARIA INCOMPLETA	07	SEGURO POPULAR	15	México	106	106 TOLUCA	0001	151060001 Toluca de Lerdo	01	SECRETARIA DE SALUD	2005	11	NOVIEMBRE	28	02	20	1	CON ATENCION MEDICA	O721	O721 Otras hemorragias postparto inmediatas	1	MEDICO TRATANTE	15	México	106	106 TOLUCA	2005	11	NOVIEMBRE
1976	00	NO ESPECIFICADO	00	2	A	29	5	CASADO	15	México	057	057 NAUCALPAN DE JUAREZ	0001	150570001 Naucalpan de Juárez	15	500000 a 999999 habitantes	02	NO OCUPADOS	7	PROFESIONAL	02	IMSS	15	México	057	057 NAUCALPAN DE JUAREZ	0001	150570001 Naucalpan de Juárez	08	OTRA UNIDAD PUBLICA	2005	10	OCTUBRE	17	21	50	1	CON ATENCION MEDICA	O056	O056 Otro aborto completo o no especificado, complicado por hemorragia excesiva o tardía	2	MEDICO LEGISTA	15	México	057	057 NAUCALPAN DE JUAREZ	2005	10	OCTUBRE
1981	11	NOVIEMBRE	00	2	A	24	5	CASADO	07	Chiapas	013	013 BOCHIL	0001	070130001 Bochil	5	5000 a 9999 habitantes	02	NO OCUPADOS	5	SECUNDARIA COMPLETA	01	NINGUNA	07	Chiapas	013	013 BOCHIL	0001	070130001 Bochil	02	IMSS OPORTUNIDADES	2005	11	NOVIEMBRE	05	15	40	1	CON ATENCION MEDICA	O980	O980 Tuberculosis que complica el embarazo, el parto y el puerperio	1	MEDICO TRATANTE	07	Chiapas	013	013 BOCHIL	2005	11	NOVIEMBRE
1991	00	NO ESPECIFICADO	00	2	A	22	5	CASADO	12	Guerrero	062	062 TLACOACHISTLAHUACA	0021	120620021 Yoloxóchitl (Santiago Yoloxóchitl)	1	1 a 999 habitantes	11	PROFESIONALES	01	NINGUNA	01	NINGUNA	12	Guerrero	046	046 OMETEPEC	0001	120460001 Ometepec	01	SECRETARIA DE SALUD	2013	08	AGOSTO	01	22	40	1	CON ATENCION MEDICA	O152	O152 Eclampsia en el puerperio	3	OTRO MEDICO	12	Guerrero	046	046 OMETEPEC	2013	08	AGOSTO
1974	07	JULIO	09	2	A	39	5	CASADO	20	Oaxaca	386	386 SANTA CRUZ ZENZONTEPEC	0107	203860107 El Zapote	1	1 a 999 habitantes	98	NO APLICA A MENORES DE 12 AÑOS	02	PRIMARIA INCOMPLETA	10	IMSS Oportunidades	20	Oaxaca	067	067 OAXACA DE JUAREZ	0001	200670001 Oaxaca de Juárez	01	SECRETARIA DE SALUD	2013	08	AGOSTO	08	21	42	1	CON ATENCION MEDICA	O150	O150 Eclampsia en el embarazo	1	MEDICO TRATANTE	20	Oaxaca	067	067 OAXACA DE JUAREZ	2013	08	AGOSTO
1979	01	ENERO	27	2	A	34	5	CASADO	04	Campeche	001	001 CALKINI	0001	040010001 Calkiní	6	10000 a 14999 habitantes	98	NO APLICA A MENORES DE 12 AÑOS	04	SECUNDARIA INCOMPLETA	07	SEGURO POPULAR	04	Campeche	002	002 CAMPECHE	0001	040020001 Campeche	01	SECRETARIA DE SALUD	2013	08	AGOSTO	13	06	10	1	CON ATENCION MEDICA	O060	O060 Aborto no especificado incompleto, complicado con infección genital y pelviana	3	OTRO MEDICO	04	Campeche	002	002 CAMPECHE	2013	08	AGOSTO
1980	00	NO ESPECIFICADO	00	2	A	32	5	CASADO	28	Tamaulipas	003	003 ALTAMIRA	0241	280030241 El Verdín	1	1 a 999 habitantes	02	NO OCUPADOS	02	PRIMARIA INCOMPLETA	01	NINGUNA	28	Tamaulipas	038	038 TAMPICO	0001	280380001 Tampico	01	SECRETARIA DE SALUD	2012	02	FEBRERO	05	12	30	1	CON ATENCION MEDICA	O150	O150 Eclampsia en el embarazo	3	OTRO MEDICO	28	Tamaulipas	038	038 TAMPICO	2012	02	FEBRERO
1965	00	NO ESPECIFICADO	00	2	A	38	5	CASADO	32	Zacatecas	052	052 VILLA GARCIA	0101	320520101 El Tepeyac	1	1 a 999 habitantes	02	NO OCUPADOS	2	PRIMARIA INCOMPLETA	01	NINGUNA	32	Zacatecas	017	017 GUADALUPE	0000	320170000 No especificado ocurrencia	08	OTRA UNIDAD PUBLICA	2003	06	JUNIO	10	03	00	1	CON ATENCION MEDICA	O721	O721 Otras hemorragias postparto inmediatas	3	OTRO MEDICO	32	Zacatecas	052	052 VILLA GARCIA	2003	06	JUNIO
1967	00	NO ESPECIFICADO	00	2	A	36	5	CASADO	09	Distrito Federal	002	002 AZCAPOTZALCO	0001	090020001 Azcapotzalco	14	250000 a 499999 habitantes	02	NO OCUPADOS	1	NINGUNA	02	IMSS	15	México	104	104 TLALNEPANTLA DE BAZ	0001	151040001 Tlalnepantla	08	OTRA UNIDAD PUBLICA	2003	02	FEBRERO	25	10	00	1	CON ATENCION MEDICA	O721	O721 Otras hemorragias postparto inmediatas	3	OTRO MEDICO	15	México	104	104 TLALNEPANTLA DE BAZ	2003	02	FEBRERO
1965	00	NO ESPECIFICADO	00	2	A	38	5	CASADO	30	Veracruz de Ignacio de la Llave	029	029 CALCAHUALCO	0001	300290001 Calcahualco	1	1 a 999 habitantes	82	TRABAJADORES EN SERVICIOS DOMESTICOS	2	PRIMARIA INCOMPLETA	01	NINGUNA	30	Veracruz de Ignacio de la Llave	087	087 XALAPA	0001	300870001 Xalapa-Enríquez	08	OTRA UNIDAD PUBLICA	2003	02	FEBRERO	07	05	00	1	CON ATENCION MEDICA	O754	O754 Otras complicaciones de la cirugía y otros procedimientos obstétricos	1	MEDICO TRATANTE	30	Veracruz de Ignacio de la Llave	087	087 XALAPA	2003	02	FEBRERO
1971	05	MAYO	00	2	A	32	5	CASADO	30	Veracruz de Ignacio de la Llave	039	039 COATZACOALCOS	0001	300390001 Coatzacoalcos	13	100000 a 249999 habitantes	99	OTROS TRAB. CON OCUP. NO CLAS. ANT., INSUF. ESP.	2	PRIMARIA INCOMPLETA	05	SECRETARIA DE LA DEFENSA NACIONAL	30	Veracruz de Ignacio de la Llave	039	039 COATZACOALCOS	0001	300390001 Coatzacoalcos	08	OTRA UNIDAD PUBLICA	2003	05	MAYO	12	04	00	1	CON ATENCION MEDICA	O721	O721 Otras hemorragias postparto inmediatas	1	MEDICO TRATANTE	30	Veracruz de Ignacio de la Llave	039	039 COATZACOALCOS	2003	05	MAYO
1975	04	ABRIL	21	2	A	28	5	CASADO	25	Sinaloa	010	010 EL FUERTE	0001	250100001 El Fuerte	6	10000 a 14999 habitantes	02	NO OCUPADOS	7	PROFESIONAL	06	SECRETARIA DE MARINA	25	Sinaloa	001	001 AHOME	0001	250010001 Los Mochis	08	OTRA UNIDAD PUBLICA	2003	07	JULIO	18	21	00	1	CON ATENCION MEDICA	O722	O722 Hemorragia postparto secundaria o tardía	2	MEDICO LEGISTA	25	Sinaloa	001	001 AHOME	2003	08	AGOSTO
1966	00	NO ESPECIFICADO	00	2	A	37	5	CASADO	04	Campeche	009	009 ESCARCEGA	0002	040090002 División del Norte	4	2500 a 4999 habitantes	82	TRABAJADORES EN SERVICIOS DOMESTICOS	2	PRIMARIA INCOMPLETA	01	NINGUNA	23	Quintana Roo	004	004 OTHON P. BLANCO	0001	230040001 Chetumal	08	OTRA UNIDAD PUBLICA	2003	03	MARZO	09	00	00	1	CON ATENCION MEDICA	O150	O150 Eclampsia en el embarazo	1	MEDICO TRATANTE	23	Quintana Roo	004	004 OTHON P. BLANCO	2003	03	MARZO
1973	02	FEBRERO	18	2	A	35	5	CASADO	07	Chiapas	094	094 TEOPISCA	0091	070940091 Jardín del Nuevo Edén	1	1 a 999 habitantes	02	NO OCUPADOS	1	NINGUNA	01	NINGUNA	07	Chiapas	101	101 TUXTLA GUTIERREZ	0000	071010000 No especificado ocurrencia	01	SECRETARIA DE SALUD	2009	01	ENERO	30	22	20	1	CON ATENCION MEDICA	O150	O150 Eclampsia en el embarazo	3	OTRO MEDICO	07	Chiapas	094	094 TEOPISCA	2009	01	ENERO
1966	04	ABRIL	05	2	A	42	5	CASADO	09	Distrito Federal	017	017 VENUSTIANO CARRANZA	0001	090170001 Venustiano Carranza	14	250000 a 499999 habitantes	02	NO OCUPADOS	7	PROFESIONAL	01	NINGUNA	09	Distrito Federal	017	017 VENUSTIANO CARRANZA	0001	090170001 Venustiano Carranza	08	OTRA UNIDAD PUBLICA	2008	12	DICIEMBRE	10	18	33	1	CON ATENCION MEDICA	O150	O150 Eclampsia en el embarazo	3	OTRO MEDICO	09	Distrito Federal	017	017 VENUSTIANO CARRANZA	2008	12	DICIEMBRE
1974	00	NO ESPECIFICADO	00	2	A	32	5	CASADO	13	Hidalgo	057	057 SINGUILUCAN	0001	130570001 Singuilucan	4	2500 a 4999 habitantes	02	NO OCUPADOS	7	PROFESIONAL	07	SEGURO POPULAR	13	Hidalgo	048	048 PACHUCA DE SOTO	0001	130480001 Pachuca de Soto	01	SECRETARIA DE SALUD	2006	02	FEBRERO	19	19	00	1	CON ATENCION MEDICA	O150	O150 Eclampsia en el embarazo	3	OTRO MEDICO	13	Hidalgo	048	048 PACHUCA DE SOTO	2006	02	FEBRERO
1982	12	DICIEMBRE	17	2	A	19	5	CASADO	15	México	005	005 ALMOLOYA DE JUAREZ	0125	150050125 San Agustín Tabernillas	1	1 a 999 habitantes	02	NO OCUPADOS	2	PRIMARIA INCOMPLETA	01	NINGUNA	15	México	106	106 TOLUCA	0001	151060001 Toluca de Lerdo	08	OTRA UNIDAD PUBLICA	2002	04	ABRIL	27	06	45	1	CON ATENCION MEDICA	O021	O021 Aborto retenido	3	OTRO MEDICO	15	México	106	106 TOLUCA	2002	04	ABRIL
1968	01	ENERO	08	2	A	38	5	CASADO	22	Querétaro Arteaga	016	016 SAN JUAN DEL RIO	0001	220160001 San Juan del Río	12	75000 a 99999 habitantes	82	TRABAJADORES EN SERVICIOS DOMESTICOS	4	SECUNDARIA INCOMPLETA	00	DERECHOHABIENCIA NO ESPECIFICADA	22	Querétaro Arteaga	014	014 QUERETARO	0001	220140001 Santiago de Querétaro	01	SECRETARIA DE SALUD	2006	02	FEBRERO	22	18	40	1	CON ATENCION MEDICA	O150	O150 Eclampsia en el embarazo	3	OTRO MEDICO	22	Querétaro Arteaga	014	014 QUERETARO	2006	02	FEBRERO
1973	00	NO ESPECIFICADO	00	2	A	38	5	CASADO	10	Durango	005	005 DURANGO	0001	100050001 Victoria de Durango	15	500000 a 999999 habitantes	02	NO OCUPADOS	7	PROFESIONAL	07	SEGURO POPULAR	10	Durango	005	005 DURANGO	0001	100050001 Victoria de Durango	01	SECRETARIA DE SALUD	2011	02	FEBRERO	21	02	45	1	CON ATENCION MEDICA	O721	O721 Otras hemorragias postparto inmediatas	3	OTRO MEDICO	10	Durango	005	005 DURANGO	2011	02	FEBRERO
1974	00	NO ESPECIFICADO	00	2	A	37	0	SE IGNORA	12	Guerrero	004	004 ALCOZAUCA DE GUERRERO	0001	120040001 Alcozauca de Guerrero	4	2500 a 4999 habitantes	02	NO OCUPADOS	1	NINGUNA	00	DERECHOHABIENCIA NO ESPECIFICADA	16	Michoacán de Ocampo	069	069 LA PIEDAD	0000	160690000 No especificado	01	SECRETARIA DE SALUD	2011	05	MAYO	03	09	43	1	CON ATENCION MEDICA	O721	O721 Otras hemorragias postparto inmediatas	1	MEDICO TRATANTE	12	Guerrero	004	004 ALCOZAUCA DE GUERRERO	2011	05	MAYO
1973	05	MAYO	22	2	A	38	5	CASADO	16	Michoacán de Ocampo	056	056 NAHUATZEN	0001	160560001 Nahuatzen	6	10000 a 14999 habitantes	02	NO OCUPADOS	2	PRIMARIA INCOMPLETA	07	SEGURO POPULAR	16	Michoacán de Ocampo	053	053 MORELIA	0001	160530001 Morelia	01	SECRETARIA DE SALUD	2011	06	JUNIO	20	02	30	1	CON ATENCION MEDICA	O721	O721 Otras hemorragias postparto inmediatas	3	OTRO MEDICO	16	Michoacán de Ocampo	053	053 MORELIA	2011	06	JUNIO
1966	00	NO ESPECIFICADO	00	2	A	45	5	CASADO	12	Guerrero	041	041 MALINALTEPEC	0026	120410026 Tilapa	1	1 a 999 habitantes	13	TRABAJADORES DE LA EDUCACION	7	PROFESIONAL	03	ISSSTE	09	Distrito Federal	010	010 ALVARO OBREGON	0001	090100001 Álvaro Obregón	04	ISSSTE	2011	09	SEPTIEMBRE	18	11	55	1	CON ATENCION MEDICA	C58X	C58X Tumor maligno de la placenta	3	OTRO MEDICO	09	Distrito Federal	015	015 CUAUHTEMOC	2011	09	SEPTIEMBRE
1977	02	FEBRERO	24	2	A	34	5	CASADO	07	Chiapas	031	031 CHILON	0348	070310348 Achaleljá	1	1 a 999 habitantes	02	NO OCUPADOS	2	PRIMARIA INCOMPLETA	07	SEGURO POPULAR	07	Chiapas	078	078 SAN CRISTOBAL DE LAS CASAS	0001	070780001 San Cristóbal de las Casas	01	SECRETARIA DE SALUD	2011	08	AGOSTO	19	00	00	1	CON ATENCION MEDICA	O993	O993 Trastornos mentales y enfermedades del sistema nervioso que complican el embarazo, el parto y el puerperio	3	OTRO MEDICO	07	Chiapas	031	031 CHILON	2011	08	AGOSTO
1971	04	ABRIL	18	2	A	40	5	CASADO	07	Chiapas	108	108 VILLAFLORES	0001	071080001 Villaflores	9	30000 a 39999 habitantes	02	NO OCUPADOS	7	PROFESIONAL	07	SEGURO POPULAR	07	Chiapas	101	101 TUXTLA GUTIERREZ	0001	071010001 Tuxtla Gutiérrez	01	SECRETARIA DE SALUD	2011	11	NOVIEMBRE	12	16	30	1	CON ATENCION MEDICA	O721	O721 Otras hemorragias postparto inmediatas	1	MEDICO TRATANTE	07	Chiapas	108	108 VILLAFLORES	2011	11	NOVIEMBRE
1969	00	NO ESPECIFICADO	00	2	A	41	5	CASADO	15	México	025	025 CHALCO	0001	150250001 Chalco de Díaz Covarrubias	13	100000 a 249999 habitantes	11	PROFESIONALES	7	PROFESIONAL	03	ISSSTE	15	México	025	025 CHALCO	0001	150250001 Chalco de Díaz Covarrubias	08	OTRA UNIDAD PUBLICA	2010	01	ENERO	10	02	50	1	CON ATENCION MEDICA	O150	O150 Eclampsia en el embarazo	3	OTRO MEDICO	15	México	025	025 CHALCO	2010	01	ENERO
1979	02	FEBRERO	12	2	A	31	5	CASADO	12	Guerrero	001	001 ACAPULCO DE JUAREZ	0001	120010001 Acapulco de Juárez	15	500000 a 999999 habitantes	02	NO OCUPADOS	7	PROFESIONAL	01	NINGUNA	12	Guerrero	001	001 ACAPULCO DE JUAREZ	0001	120010001 Acapulco de Juárez	01	SECRETARIA DE SALUD	2010	09	SEPTIEMBRE	22	00	30	1	CON ATENCION MEDICA	O150	O150 Eclampsia en el embarazo	3	OTRO MEDICO	12	Guerrero	001	001 ACAPULCO DE JUAREZ	2010	09	SEPTIEMBRE
1974	00	NO ESPECIFICADO	00	2	A	36	5	CASADO	16	Michoacán de Ocampo	053	053 MORELIA	0001	160530001 Morelia	15	500000 a 999999 habitantes	02	NO OCUPADOS	2	PRIMARIA INCOMPLETA	07	SEGURO POPULAR	16	Michoacán de Ocampo	053	053 MORELIA	0001	160530001 Morelia	01	SECRETARIA DE SALUD	2010	07	JULIO	06	00	45	1	CON ATENCION MEDICA	O713	O713 Desgarro obstétrico del cuello uterino	1	MEDICO TRATANTE	16	Michoacán de Ocampo	053	053 MORELIA	2010	07	JULIO
1976	01	ENERO	15	2	A	34	5	CASADO	11	Guanajuato	028	028 SALVATIERRA	0001	110280001 Salvatierra	9	30000 a 39999 habitantes	02	NO OCUPADOS	2	PRIMARIA INCOMPLETA	07	SEGURO POPULAR	11	Guanajuato	007	007 CELAYA	0001	110070001 Celaya	01	SECRETARIA DE SALUD	2010	07	JULIO	10	11	30	1	CON ATENCION MEDICA	O721	O721 Otras hemorragias postparto inmediatas	3	OTRO MEDICO	11	Guanajuato	007	007 CELAYA	2010	07	JULIO
1975	02	FEBRERO	21	2	A	35	5	CASADO	12	Guerrero	043	043 METLATONOC	0000	120430000 No especificada	0	No Especificado.	02	NO OCUPADOS	7	PROFESIONAL	07	SEGURO POPULAR	12	Guerrero	066	066 TLAPA DE COMONFORT	0001	120660001 Tlapa de Comonfort	01	SECRETARIA DE SALUD	2010	11	NOVIEMBRE	20	00	30	0	NO ESPECIFICADO	O150	O150 Eclampsia en el embarazo	3	OTRO MEDICO	12	Guerrero	066	066 TLAPA DE COMONFORT	2010	11	NOVIEMBRE
1976	00	NO ESPECIFICADO	00	2	A	34	5	CASADO	09	Distrito Federal	015	015 CUAUHTEMOC	0001	090150001 Cuauhtémoc	15	500000 a 999999 habitantes	71	COMERCIANTES, EMP. DE COMERCIO Y AGEN. DE VENTAS	2	PRIMARIA INCOMPLETA	01	NINGUNA	09	Distrito Federal	005	005 GUSTAVO A. MADERO	0001	090050001 Gustavo A. Madero	08	OTRA UNIDAD PUBLICA	2010	01	ENERO	03	10	30	1	CON ATENCION MEDICA	O746	O746 Otras complicaciones de la anestesia espinal o epidural administradas durante el trabajo de parto y el parto	3	OTRO MEDICO	09	Distrito Federal	015	015 CUAUHTEMOC	2010	01	ENERO
1976	03	MARZO	13	2	A	34	5	CASADO	15	México	025	025 CHALCO	0001	150250001 Chalco de Díaz Covarrubias	13	100000 a 249999 habitantes	02	NO OCUPADOS	4	SECUNDARIA INCOMPLETA	01	NINGUNA	15	México	025	025 CHALCO	0001	150250001 Chalco de Díaz Covarrubias	01	SECRETARIA DE SALUD	2010	09	SEPTIEMBRE	29	11	50	1	CON ATENCION MEDICA	O150	O150 Eclampsia en el embarazo	3	OTRO MEDICO	15	México	025	025 CHALCO	2010	09	SEPTIEMBRE
1968	06	JUNIO	01	2	A	40	5	CASADO	17	Morelos	003	003 AXOCHIAPAN	0003	170030003 Atlacahualoya	4	2500 a 4999 habitantes	02	NO OCUPADOS	2	PRIMARIA INCOMPLETA	07	SEGURO POPULAR	17	Morelos	007	007 CUERNAVACA	0001	170070001 Cuernavaca	01	SECRETARIA DE SALUD	2009	05	MAYO	10	03	15	1	CON ATENCION MEDICA	O150	O150 Eclampsia en el embarazo	1	MEDICO TRATANTE	17	Morelos	007	007 CUERNAVACA	2009	05	MAYO
1973	11	NOVIEMBRE	02	2	A	36	5	CASADO	16	Michoacán de Ocampo	061	061 OCAMPO	0001	160610001 Ocampo	4	2500 a 4999 habitantes	99	OTROS TRAB. CON OCUP. NO CLAS. ANT., INSUF. ESP.	1	NINGUNA	07	SEGURO POPULAR	16	Michoacán de Ocampo	108	108 ZAMORA	0001	161080001 Zamora de Hidalgo	01	SECRETARIA DE SALUD	2009	12	DICIEMBRE	07	08	30	1	CON ATENCION MEDICA	O152	O152 Eclampsia en el puerperio	3	OTRO MEDICO	16	Michoacán de Ocampo	108	108 ZAMORA	2009	12	DICIEMBRE
1992	00	NO ESPECIFICADO	00	2	A	18	5	CASADO	15	México	106	106 TOLUCA	0083	151060083 San Pablo Autopan	9	30000 a 39999 habitantes	02	NO OCUPADOS	2	PRIMARIA INCOMPLETA	07	SEGURO POPULAR	15	México	106	106 TOLUCA	0001	151060001 Toluca de Lerdo	01	SECRETARIA DE SALUD	2010	11	NOVIEMBRE	28	20	10	1	CON ATENCION MEDICA	O150	O150 Eclampsia en el embarazo	1	MEDICO TRATANTE	15	México	106	106 TOLUCA	2010	11	NOVIEMBRE
1986	07	JULIO	03	2	A	23	5	CASADO	15	México	013	013 ATIZAPAN DE ZARAGOZA	0001	150130001 Ciudad López Mateos	14	250000 a 499999 habitantes	02	NO OCUPADOS	7	PROFESIONAL	01	NINGUNA	15	México	033	033 ECATEPEC DE MORELOS	0001	150330001 Ecatepec de Morelos	01	SECRETARIA DE SALUD	2009	08	AGOSTO	13	19	00	1	CON ATENCION MEDICA	O754	O754 Otras complicaciones de la cirugía y otros procedimientos obstétricos	3	OTRO MEDICO	15	México	033	033 ECATEPEC DE MORELOS	2009	08	AGOSTO
1988	00	NO ESPECIFICADO	00	2	A	23	5	CASADO	11	Guanajuato	032	032 SAN JOSE ITURBIDE	0015	110320015 El Capulín	4	2500 a 4999 habitantes	02	NO OCUPADOS	4	SECUNDARIA INCOMPLETA	00	DERECHOHABIENCIA NO ESPECIFICADA	11	Guanajuato	017	017 IRAPUATO	0001	110170001 Irapuato	01	SECRETARIA DE SALUD	2011	04	ABRIL	14	16	50	1	CON ATENCION MEDICA	O721	O721 Otras hemorragias postparto inmediatas	3	OTRO MEDICO	11	Guanajuato	017	017 IRAPUATO	2011	04	ABRIL
1985	04	ABRIL	00	2	A	26	5	CASADO	13	Hidalgo	030	030 IXMIQUILPAN	0001	130300001 Ixmiquilpan	9	30000 a 39999 habitantes	02	NO OCUPADOS	7	PROFESIONAL	03	ISSSTE	13	Hidalgo	048	048 PACHUCA DE SOTO	0001	130480001 Pachuca de Soto	04	ISSSTE	2011	04	ABRIL	22	12	15	1	CON ATENCION MEDICA	O721	O721 Otras hemorragias postparto inmediatas	1	MEDICO TRATANTE	13	Hidalgo	048	048 PACHUCA DE SOTO	2011	04	ABRIL
1977	05	MAYO	28	2	A	34	5	CASADO	10	Durango	009	009 GUANACEVI	0051	100090051 Llano Grande	1	1 a 999 habitantes	02	NO OCUPADOS	1	NINGUNA	07	SEGURO POPULAR	08	Chihuahua	032	032 HIDALGO DEL PARRAL	0001	080320001 Hidalgo del Parral	02	IMSS OPORTUNIDADES	2011	05	MAYO	31	13	25	1	CON ATENCION MEDICA	O721	O721 Otras hemorragias postparto inmediatas	4	PERSONA AUTORIZADA POR LA SSA	08	Chihuahua	032	032 HIDALGO DEL PARRAL	2011	06	JUNIO
1973	00	NO ESPECIFICADO	00	2	A	38	5	CASADO	07	Chiapas	060	060 OCOTEPEC	0009	070600009 San Andrés Carrizal	1	1 a 999 habitantes	02	NO OCUPADOS	2	PRIMARIA INCOMPLETA	01	NINGUNA	20	Oaxaca	067	067 OAXACA DE JUAREZ	0001	200670001 Oaxaca de Juárez	01	SECRETARIA DE SALUD	2011	06	JUNIO	23	19	55	1	CON ATENCION MEDICA	O150	O150 Eclampsia en el embarazo	3	OTRO MEDICO	20	Oaxaca	067	067 OAXACA DE JUAREZ	2011	06	JUNIO
1985	00	NO ESPECIFICADO	00	2	A	26	5	CASADO	20	Oaxaca	390	390 SANTA LUCIA DEL CAMINO	0003	203900003 San Francisco Tutla	4	2500 a 4999 habitantes	71	COMERCIANTES, EMP. DE COMERCIO Y AGEN. DE VENTAS	7	PROFESIONAL	02	IMSS	20	Oaxaca	067	067 OAXACA DE JUAREZ	0001	200670001 Oaxaca de Juárez	01	SECRETARIA DE SALUD	2011	08	AGOSTO	11	23	10	1	CON ATENCION MEDICA	O860	O860 Infección de herida quirúrgica obstétrica	3	OTRO MEDICO	20	Oaxaca	067	067 OAXACA DE JUAREZ	2011	08	AGOSTO
1981	00	NO ESPECIFICADO	00	2	A	30	5	CASADO	04	Campeche	004	004 CHAMPOTON	0010	040040010 Aquiles Serdán (Chuiná)	1	1 a 999 habitantes	02	NO OCUPADOS	2	PRIMARIA INCOMPLETA	01	NINGUNA	04	Campeche	002	002 CAMPECHE	0001	040020001 Campeche	01	SECRETARIA DE SALUD	2011	05	MAYO	16	01	30	1	CON ATENCION MEDICA	O992	O992 Enfermedades endocrinas, de la nutrición y del metabolismo que complican el embarazo, el parto y el puerperio	3	OTRO MEDICO	04	Campeche	002	002 CAMPECHE	2011	05	MAYO
1982	00	NO ESPECIFICADO	00	2	A	29	5	CASADO	10	Durango	012	012 LERDO	0001	100120001 Ciudad Lerdo	12	75000 a 99999 habitantes	02	NO OCUPADOS	2	PRIMARIA INCOMPLETA	01	NINGUNA	10	Durango	007	007 GOMEZ PALACIO	0001	100070001 Gómez Palacio	01	SECRETARIA DE SALUD	2011	06	JUNIO	15	22	35	2	SIN ATENCION MEDICA	O150	O150 Eclampsia en el embarazo	3	OTRO MEDICO	10	Durango	012	012 LERDO	2011	06	JUNIO
1970	00	NO ESPECIFICADO	00	2	A	40	5	CASADO	24	San Luis Potosí	003	003 AQUISMON	0085	240030085 Barrio de las Golondrinas	1	1 a 999 habitantes	02	NO OCUPADOS	1	NINGUNA	07	SEGURO POPULAR	24	San Luis Potosí	013	013 CIUDAD VALLES	0001	240130001 Ciudad Valles	01	SECRETARIA DE SALUD	2010	07	JULIO	09	01	00	1	CON ATENCION MEDICA	O150	O150 Eclampsia en el embarazo	3	OTRO MEDICO	24	San Luis Potosí	003	003 AQUISMON	2010	07	JULIO
1973	08	AGOSTO	03	2	A	35	5	CASADO	16	Michoacán de Ocampo	033	033 GABRIEL ZAMORA	0001	160330001 Lombardía	6	10000 a 14999 habitantes	02	NO OCUPADOS	2	PRIMARIA INCOMPLETA	07	SEGURO POPULAR	16	Michoacán de Ocampo	102	102 URUAPAN	0001	161020001 Uruapan	01	SECRETARIA DE SALUD	2009	03	MARZO	07	10	10	1	CON ATENCION MEDICA	O150	O150 Eclampsia en el embarazo	3	OTRO MEDICO	16	Michoacán de Ocampo	102	102 URUAPAN	2009	03	MARZO
1986	11	NOVIEMBRE	00	2	A	24	5	CASADO	24	San Luis Potosí	021	021 MEXQUITIC DE CARMONA	0071	240210071 San Marcos (San Marcos Carmona)	4	2500 a 4999 habitantes	02	NO OCUPADOS	2	PRIMARIA INCOMPLETA	07	SEGURO POPULAR	24	San Luis Potosí	028	028 SAN LUIS POTOSI	0001	240280001 San Luis Potosí	01	SECRETARIA DE SALUD	2010	11	NOVIEMBRE	10	07	26	1	CON ATENCION MEDICA	O150	O150 Eclampsia en el embarazo	1	MEDICO TRATANTE	24	San Luis Potosí	028	028 SAN LUIS POTOSI	2010	11	NOVIEMBRE
1972	11	NOVIEMBRE	21	2	A	36	5	CASADO	17	Morelos	007	007 CUERNAVACA	0120	170070120 Loma del Tzompantle	1	1 a 999 habitantes	11	PROFESIONALES	7	PROFESIONAL	07	SEGURO POPULAR	17	Morelos	007	007 CUERNAVACA	0001	170070001 Cuernavaca	01	SECRETARIA DE SALUD	2009	10	OCTUBRE	22	04	40	1	CON ATENCION MEDICA	O150	O150 Eclampsia en el embarazo	3	OTRO MEDICO	17	Morelos	007	007 CUERNAVACA	2009	10	OCTUBRE
1976	10	OCTUBRE	10	2	A	32	5	CASADO	07	Chiapas	106	106 VENUSTIANO CARRANZA	0151	071060151 Soyatitán	4	2500 a 4999 habitantes	02	NO OCUPADOS	1	NINGUNA	02	IMSS	16	Michoacán de Ocampo	075	075 LOS REYES	0001	160750001 Los Reyes de Salgado	02	IMSS OPORTUNIDADES	2009	02	FEBRERO	22	09	30	1	CON ATENCION MEDICA	O152	O152 Eclampsia en el puerperio	1	MEDICO TRATANTE	16	Michoacán de Ocampo	075	075 LOS REYES	2009	02	FEBRERO
1982	00	NO ESPECIFICADO	00	2	A	28	5	CASADO	20	Oaxaca	529	529 SANTOS REYES YUCUNA	0006	205290006 San José Buenavista	1	1 a 999 habitantes	02	NO OCUPADOS	2	PRIMARIA INCOMPLETA	07	SEGURO POPULAR	20	Oaxaca	067	067 OAXACA DE JUAREZ	0001	200670001 Oaxaca de Juárez	01	SECRETARIA DE SALUD	2010	02	FEBRERO	26	03	27	1	CON ATENCION MEDICA	C58X	C58X Tumor maligno de la placenta	3	OTRO MEDICO	20	Oaxaca	067	067 OAXACA DE JUAREZ	2010	02	FEBRERO
1970	01	ENERO	01	2	A	41	5	CASADO	07	Chiapas	099	099 LA TRINITARIA	0683	070990683 Juan Sabines Gutiérrez	1	1 a 999 habitantes	02	NO OCUPADOS	2	PRIMARIA INCOMPLETA	07	SEGURO POPULAR	07	Chiapas	019	019 COMITAN DE DOMINGUEZ	0001	070190001 Comitán de Domínguez	01	SECRETARIA DE SALUD	2011	05	MAYO	15	13	30	1	CON ATENCION MEDICA	O721	O721 Otras hemorragias postparto inmediatas	3	OTRO MEDICO	07	Chiapas	020	020 LA CONCORDIA	2011	08	AGOSTO
1988	00	NO ESPECIFICADO	00	2	A	22	5	CASADO	30	Veracruz de Ignacio de la Llave	083	083 IXHUATLAN DE MADERO	0153	300830153 Amatitlán	1	1 a 999 habitantes	62	TRABAJADORES DE APOYO EN ACTIVIDADES ADMVAS.	7	PROFESIONAL	07	SEGURO POPULAR	30	Veracruz de Ignacio de la Llave	131	131 POZA RICA DE HIDALGO	0001	301310001 Poza Rica de Hidalgo	01	SECRETARIA DE SALUD	2010	01	ENERO	04	18	10	1	CON ATENCION MEDICA	O150	O150 Eclampsia en el embarazo	3	OTRO MEDICO	30	Veracruz de Ignacio de la Llave	131	131 POZA RICA DE HIDALGO	2010	01	ENERO
1972	00	NO ESPECIFICADO	00	2	A	33	5	CASADO	31	Yucatán	069	069 SOTUTA	0003	310690003 Tabí	1	1 a 999 habitantes	02	NO OCUPADOS	1	NINGUNA	01	NINGUNA	31	Yucatán	050	050 MERIDA	0001	310500001 Mérida	01	SECRETARIA DE SALUD	2005	11	NOVIEMBRE	12	13	15	1	CON ATENCION MEDICA	O721	O721 Otras hemorragias postparto inmediatas	3	OTRO MEDICO	31	Yucatán	050	050 MERIDA	2005	11	NOVIEMBRE
1970	05	MAYO	23	2	A	35	5	CASADO	10	Durango	005	005 DURANGO	0001	100050001 Victoria de Durango	14	250000 a 499999 habitantes	02	NO OCUPADOS	2	PRIMARIA INCOMPLETA	01	NINGUNA	10	Durango	005	005 DURANGO	0001	100050001 Victoria de Durango	01	SECRETARIA DE SALUD	2005	07	JULIO	07	08	00	1	CON ATENCION MEDICA	O721	O721 Otras hemorragias postparto inmediatas	3	OTRO MEDICO	10	Durango	005	005 DURANGO	2005	07	JULIO
1962	02	FEBRERO	00	2	A	43	5	CASADO	12	Guerrero	046	046 OMETEPEC	0035	120460035 Zacoalpan	4	2500 a 4999 habitantes	00	NO ESPECIFICADO	1	NINGUNA	01	NINGUNA	12	Guerrero	001	001 ACAPULCO DE JUAREZ	0001	120010001 Acapulco de Juárez	01	SECRETARIA DE SALUD	2005	02	FEBRERO	12	04	05	1	CON ATENCION MEDICA	O150	O150 Eclampsia en el embarazo	3	OTRO MEDICO	12	Guerrero	001	001 ACAPULCO DE JUAREZ	2005	02	FEBRERO
1974	04	ABRIL	27	2	A	29	5	CASADO	05	Coahuila de Zaragoza	030	030 SALTILLO	0001	050300001 Saltillo	15	500000 a 999999 habitantes	02	NO OCUPADOS	2	PRIMARIA INCOMPLETA	01	NINGUNA	05	Coahuila de Zaragoza	035	035 TORREON	0001	050350001 Torreón	08	OTRA UNIDAD PUBLICA	2003	05	MAYO	01	04	00	1	CON ATENCION MEDICA	O721	O721 Otras hemorragias postparto inmediatas	3	OTRO MEDICO	05	Coahuila de Zaragoza	035	035 TORREON	2003	05	MAYO
1967	00	NO ESPECIFICADO	00	2	A	36	5	CASADO	05	Coahuila de Zaragoza	030	030 SALTILLO	0001	050300001 Saltillo	15	500000 a 999999 habitantes	11	PROFESIONALES	7	PROFESIONAL	02	IMSS	05	Coahuila de Zaragoza	030	030 SALTILLO	0001	050300001 Saltillo	08	OTRA UNIDAD PUBLICA	2003	07	JULIO	28	14	00	1	CON ATENCION MEDICA	O244	O244 Diabetes mellitus que se origina con el embarazo	3	OTRO MEDICO	05	Coahuila de Zaragoza	030	030 SALTILLO	2003	07	JULIO
1981	00	NO ESPECIFICADO	00	2	A	24	5	CASADO	04	Campeche	003	003 CARMEN	3452	040033452 Pital Nuevo	1	1 a 999 habitantes	02	NO OCUPADOS	2	PRIMARIA INCOMPLETA	01	NINGUNA	04	Campeche	002	002 CAMPECHE	0001	040020001 Campeche	01	SECRETARIA DE SALUD	2005	09	SEPTIEMBRE	13	20	00	1	CON ATENCION MEDICA	O721	O721 Otras hemorragias postparto inmediatas	3	OTRO MEDICO	04	Campeche	002	002 CAMPECHE	2005	09	SEPTIEMBRE
1986	01	ENERO	00	2	A	18	5	CASADO	02	Baja California	002	002 MEXICALI	1592	020021592 Asoc. Agríc. Paredones (Col. Nueva Paredones)	1	1 a 999 habitantes	02	NO OCUPADOS	2	PRIMARIA INCOMPLETA	02	IMSS	26	Sonora	055	055 SAN LUIS RIO COLORADO	0001	260550001 San Luis Río Colorado	08	OTRA UNIDAD PUBLICA	2004	01	ENERO	01	03	10	1	CON ATENCION MEDICA	O993	O993 Trastornos mentales y enfermedades del sistema nervioso que complican el embarazo, el parto y el puerperio	1	MEDICO TRATANTE	26	Sonora	055	055 SAN LUIS RIO COLORADO	2004	01	ENERO
1989	00	NO ESPECIFICADO	00	2	A	16	5	CASADO	15	México	039	039 IXTAPALUCA	0001	150390001 Ixtapaluca	13	100000 a 249999 habitantes	02	NO OCUPADOS	4	SECUNDARIA INCOMPLETA	01	NINGUNA	09	Distrito Federal	005	005 GUSTAVO A. MADERO	0000	090050000 No especificado	01	SECRETARIA DE SALUD	2005	03	MARZO	09	20	05	1	CON ATENCION MEDICA	O152	O152 Eclampsia en el puerperio	3	OTRO MEDICO	09	Distrito Federal	005	005 GUSTAVO A. MADERO	2005	03	MARZO
1987	01	ENERO	29	2	A	18	5	CASADO	09	Distrito Federal	011	011 TLAHUAC	0001	090110001 Tláhuac	14	250000 a 499999 habitantes	02	NO OCUPADOS	2	PRIMARIA INCOMPLETA	01	NINGUNA	09	Distrito Federal	011	011 TLAHUAC	0000	090110000 No especificado	01	SECRETARIA DE SALUD	2005	07	JULIO	08	20	05	1	CON ATENCION MEDICA	O754	O754 Otras complicaciones de la cirugía y otros procedimientos obstétricos	3	OTRO MEDICO	09	Distrito Federal	015	015 CUAUHTEMOC	2005	07	JULIO
1969	06	JUNIO	05	2	A	34	5	CASADO	02	Baja California	001	001 ENSENADA	2297	020012297 Rancho Todos Santos	1	1 a 999 habitantes	99	OTROS TRAB. CON OCUP. NO CLAS. ANT., INSUF. ESP.	2	PRIMARIA INCOMPLETA	02	IMSS	02	Baja California	001	001 ENSENADA	0001	020010001 Ensenada	08	OTRA UNIDAD PUBLICA	2003	12	DICIEMBRE	20	12	00	1	CON ATENCION MEDICA	O429	O429 Ruptura prematura de las membranas, sin otra especificación	1	MEDICO TRATANTE	02	Baja California	001	001 ENSENADA	2003	12	DICIEMBRE
1987	00	NO ESPECIFICADO	00	2	A	18	5	CASADO	12	Guerrero	035	035 IGUALA DE LA INDEPENDENCIA	0001	120350001 Iguala de la Independencia	13	100000 a 249999 habitantes	02	NO OCUPADOS	2	PRIMARIA INCOMPLETA	01	NINGUNA	12	Guerrero	035	035 IGUALA DE LA INDEPENDENCIA	0001	120350001 Iguala de la Independencia	01	SECRETARIA DE SALUD	2005	06	JUNIO	15	11	30	1	CON ATENCION MEDICA	O712	O712 Inversión del útero, postparto	3	OTRO MEDICO	12	Guerrero	035	035 IGUALA DE LA INDEPENDENCIA	2005	06	JUNIO
1972	08	AGOSTO	30	2	A	37	5	CASADO	16	Michoacán de Ocampo	079	079 SALVADOR ESCALANTE	0006	160790006 Camémbaro	1	1 a 999 habitantes	02	NO OCUPADOS	2	PRIMARIA INCOMPLETA	02	IMSS	16	Michoacán de Ocampo	009	009 ARIO	0001	160090001 Ario de Rosales	02	IMSS OPORTUNIDADES	2009	10	OCTUBRE	02	19	56	1	CON ATENCION MEDICA	O713	O713 Desgarro obstétrico del cuello uterino	3	OTRO MEDICO	16	Michoacán de Ocampo	079	079 SALVADOR ESCALANTE	2009	10	OCTUBRE
1982	11	NOVIEMBRE	29	2	A	26	5	CASADO	34	Otros paises latinoamericanos	000	000 No Especificado	0000	340000000 No especificado	0	No Especificado.	02	NO OCUPADOS	2	PRIMARIA INCOMPLETA	01	NINGUNA	27	Tabasco	004	004 CENTRO	0001	270040001 Villahermosa	01	SECRETARIA DE SALUD	2009	10	OCTUBRE	01	03	35	1	CON ATENCION MEDICA	O150	O150 Eclampsia en el embarazo	3	OTRO MEDICO	27	Tabasco	004	004 CENTRO	2009	10	OCTUBRE
1984	03	MARZO	18	2	A	27	0	SE IGNORA	15	México	070	070 LA PAZ	0001	150700001 Los Reyes Acaquilpan	12	75000 a 99999 habitantes	13	TRABAJADORES DE LA EDUCACION	7	PROFESIONAL	08	OTRA	15	México	106	106 TOLUCA	0001	151060001 Toluca de Lerdo	08	OTRA UNIDAD PUBLICA	2011	07	JULIO	30	13	10	1	CON ATENCION MEDICA	O881	O881 Embolia de líquido amniótico	3	OTRO MEDICO	15	México	106	106 TOLUCA	2011	07	JULIO
1967	02	FEBRERO	13	2	A	44	5	CASADO	16	Michoacán de Ocampo	005	005 ANGANGUEO	0021	160050021 Segundo Cuartel de Rondanilla	1	1 a 999 habitantes	02	NO OCUPADOS	2	PRIMARIA INCOMPLETA	07	SEGURO POPULAR	16	Michoacán de Ocampo	053	053 MORELIA	0001	160530001 Morelia	01	SECRETARIA DE SALUD	2011	02	FEBRERO	25	00	45	1	CON ATENCION MEDICA	O721	O721 Otras hemorragias postparto inmediatas	3	OTRO MEDICO	16	Michoacán de Ocampo	005	005 ANGANGUEO	2011	02	FEBRERO
1977	05	MAYO	13	2	A	34	5	CASADO	16	Michoacán de Ocampo	053	053 MORELIA	0001	160530001 Morelia	15	500000 a 999999 habitantes	02	NO OCUPADOS	4	SECUNDARIA INCOMPLETA	07	SEGURO POPULAR	16	Michoacán de Ocampo	053	053 MORELIA	0001	160530001 Morelia	01	SECRETARIA DE SALUD	2011	09	SEPTIEMBRE	03	22	00	1	CON ATENCION MEDICA	O150	O150 Eclampsia en el embarazo	3	OTRO MEDICO	16	Michoacán de Ocampo	053	053 MORELIA	2011	09	SEPTIEMBRE
1978	00	NO ESPECIFICADO	00	2	A	33	5	CASADO	15	México	009	009 AMECAMECA	0001	150090001 Amecameca de Juárez	9	30000 a 39999 habitantes	62	TRABAJADORES DE APOYO EN ACTIVIDADES ADMVAS.	7	PROFESIONAL	02	IMSS	15	México	025	025 CHALCO	0020	150250020 Santa Catarina Ayotzingo	01	SECRETARIA DE SALUD	2011	06	JUNIO	20	08	10	1	CON ATENCION MEDICA	O909	O909 Complicación puerperal, no especificada	1	MEDICO TRATANTE	15	México	025	025 CHALCO	2011	06	JUNIO
1974	09	SEPTIEMBRE	00	2	A	37	5	CASADO	15	México	029	029 CHICOLOAPAN	0001	150290001 Chicoloapan de Juárez	13	100000 a 249999 habitantes	83	TRAB. SERV. PROTECCION Y VIG. Y FZAS. ARMADAS	7	PROFESIONAL	08	OTRA	15	México	033	033 ECATEPEC DE MORELOS	0001	150330001 Ecatepec de Morelos	08	OTRA UNIDAD PUBLICA	2011	09	SEPTIEMBRE	05	09	05	1	CON ATENCION MEDICA	C58X	C58X Tumor maligno de la placenta	3	OTRO MEDICO	15	México	033	033 ECATEPEC DE MORELOS	2011	09	SEPTIEMBRE
1992	05	MAYO	11	2	A	19	5	CASADO	30	Veracruz de Ignacio de la Llave	210	210 UXPANAPA	0113	302100113 Plan de Arroyo	1	1 a 999 habitantes	02	NO OCUPADOS	2	PRIMARIA INCOMPLETA	01	NINGUNA	30	Veracruz de Ignacio de la Llave	210	210 UXPANAPA	0038	302100038 Centro Comercial la Laguna	01	SECRETARIA DE SALUD	2011	12	DICIEMBRE	12	16	50	1	CON ATENCION MEDICA	O150	O150 Eclampsia en el embarazo	2	MEDICO LEGISTA	30	Veracruz de Ignacio de la Llave	210	210 UXPANAPA	2011	12	DICIEMBRE
1966	00	NO ESPECIFICADO	00	2	A	45	5	CASADO	16	Michoacán de Ocampo	064	064 PARACUARO	0001	160640001 Parácuaro	4	2500 a 4999 habitantes	02	NO OCUPADOS	2	PRIMARIA INCOMPLETA	01	NINGUNA	16	Michoacán de Ocampo	053	053 MORELIA	0001	160530001 Morelia	01	SECRETARIA DE SALUD	2011	06	JUNIO	19	23	40	1	CON ATENCION MEDICA	O721	O721 Otras hemorragias postparto inmediatas	1	MEDICO TRATANTE	16	Michoacán de Ocampo	053	053 MORELIA	2011	06	JUNIO
1986	00	NO ESPECIFICADO	00	2	A	26	5	CASADO	12	Guerrero	056	056 TECOANAPA	0014	120560014 Huamuchapa	4	2500 a 4999 habitantes	02	NO OCUPADOS	04	SECUNDARIA INCOMPLETA	07	SEGURO POPULAR	12	Guerrero	029	029 CHILPANCINGO DE LOS BRAVO	0001	120290001 Chilpancingo de los Bravo	08	OTRA UNIDAD PUBLICA	2012	02	FEBRERO	19	13	25	1	CON ATENCION MEDICA	O152	O152 Eclampsia en el puerperio	3	OTRO MEDICO	12	Guerrero	056	056 TECOANAPA	2012	03	MARZO
1977	08	AGOSTO	06	2	A	31	5	CASADO	09	Distrito Federal	003	003 COYOACAN	0001	090030001 Coyoacán	15	500000 a 999999 habitantes	11	PROFESIONALES	7	PROFESIONAL	01	NINGUNA	09	Distrito Federal	008	008 LA MAGDALENA CONTRERAS	0001	090080001 La Magdalena Contreras	01	SECRETARIA DE SALUD	2009	06	JUNIO	29	06	05	1	CON ATENCION MEDICA	O746	O746 Otras complicaciones de la anestesia espinal o epidural administradas durante el trabajo de parto y el parto	1	MEDICO TRATANTE	09	Distrito Federal	015	015 CUAUHTEMOC	2009	06	JUNIO
1973	09	SEPTIEMBRE	00	2	A	37	5	CASADO	15	México	080	080 SULTEPEC	0034	150800034 Santo Tomás de las Flores (Santo Tomás)	1	1 a 999 habitantes	02	NO OCUPADOS	2	PRIMARIA INCOMPLETA	07	SEGURO POPULAR	15	México	080	080 SULTEPEC	0001	150800001 Sultepec de Pedro Ascencio de Alquisiras	01	SECRETARIA DE SALUD	2010	09	SEPTIEMBRE	01	00	07	1	CON ATENCION MEDICA	O721	O721 Otras hemorragias postparto inmediatas	3	OTRO MEDICO	15	México	080	080 SULTEPEC	2010	09	SEPTIEMBRE
0000	00	NO ESPECIFICADO	00	2	A	20	5	CASADO	08	Chihuahua	008	008 BATOPILAS	1193	080081193 El Plátano	1	1 a 999 habitantes	00	NO ESPECIFICADO	1	NINGUNA	01	NINGUNA	08	Chihuahua	032	032 HIDALGO DEL PARRAL	0001	080320001 Hidalgo del Parral	02	IMSS OPORTUNIDADES	2009	12	DICIEMBRE	18	13	45	1	CON ATENCION MEDICA	O152	O152 Eclampsia en el puerperio	3	OTRO MEDICO	08	Chihuahua	032	032 HIDALGO DEL PARRAL	2009	12	DICIEMBRE
1979	00	NO ESPECIFICADO	00	2	A	31	5	CASADO	07	Chiapas	059	059 OCOSINGO	2039	070592039 San José	1	1 a 999 habitantes	02	NO OCUPADOS	2	PRIMARIA INCOMPLETA	07	SEGURO POPULAR	07	Chiapas	059	059 OCOSINGO	0022	070590022 Betania	02	IMSS OPORTUNIDADES	2010	03	MARZO	13	23	18	1	CON ATENCION MEDICA	O721	O721 Otras hemorragias postparto inmediatas	3	OTRO MEDICO	07	Chiapas	059	059 OCOSINGO	2010	03	MARZO
1972	11	NOVIEMBRE	09	2	A	36	5	CASADO	12	Guerrero	056	056 TECOANAPA	0043	120560043 El Tejoruco (Tejoruco)	1	1 a 999 habitantes	02	NO OCUPADOS	2	PRIMARIA INCOMPLETA	07	SEGURO POPULAR	12	Guerrero	029	029 CHILPANCINGO DE LOS BRAVO	0001	120290001 Chilpancingo de los Bravo	01	SECRETARIA DE SALUD	2009	06	JUNIO	09	15	45	1	CON ATENCION MEDICA	O150	O150 Eclampsia en el embarazo	1	MEDICO TRATANTE	12	Guerrero	056	056 TECOANAPA	2009	07	JULIO
1988	00	NO ESPECIFICADO	00	2	A	22	5	CASADO	16	Michoacán de Ocampo	092	092 TIQUICHEO DE NICOLAS ROMERO	0657	160920657 La Dispersa (El Nopalito)	1	1 a 999 habitantes	02	NO OCUPADOS	1	NINGUNA	07	SEGURO POPULAR	16	Michoacán de Ocampo	053	053 MORELIA	0001	160530001 Morelia	01	SECRETARIA DE SALUD	2010	03	MARZO	20	15	50	1	CON ATENCION MEDICA	O993	O993 Trastornos mentales y enfermedades del sistema nervioso que complican el embarazo, el parto y el puerperio	3	OTRO MEDICO	16	Michoacán de Ocampo	053	053 MORELIA	2010	03	MARZO
1986	00	NO ESPECIFICADO	00	2	A	24	5	CASADO	08	Chihuahua	029	029 GUADALUPE Y CALVO	0113	080290113 Llano Grande	1	1 a 999 habitantes	02	NO OCUPADOS	1	NINGUNA	00	DERECHOHABIENCIA NO ESPECIFICADA	08	Chihuahua	029	029 GUADALUPE Y CALVO	0113	080290113 Llano Grande	01	SECRETARIA DE SALUD	2010	04	ABRIL	30	23	45	1	CON ATENCION MEDICA	O061	O061 Aborto no especificado incompleto, complicado por hemorragia excesiva o tardía	1	MEDICO TRATANTE	08	Chihuahua	029	029 GUADALUPE Y CALVO	2010	04	ABRIL
1972	01	ENERO	08	2	A	38	5	CASADO	13	Hidalgo	002	002 ACAXOCHITLAN	0001	130020001 Acaxochitlán	4	2500 a 4999 habitantes	02	NO OCUPADOS	1	NINGUNA	07	SEGURO POPULAR	13	Hidalgo	035	035 METEPEC	0001	130350001 Metepec	02	IMSS OPORTUNIDADES	2010	04	ABRIL	26	13	15	1	CON ATENCION MEDICA	O992	O992 Enfermedades endocrinas, de la nutrición y del metabolismo que complican el embarazo, el parto y el puerperio	1	MEDICO TRATANTE	13	Hidalgo	035	035 METEPEC	2010	04	ABRIL
1977	08	AGOSTO	10	2	A	33	5	CASADO	12	Guerrero	029	029 CHILPANCINGO DE LOS BRAVO	0001	120290001 Chilpancingo de los Bravo	13	100000 a 249999 habitantes	02	NO OCUPADOS	7	PROFESIONAL	07	SEGURO POPULAR	12	Guerrero	029	029 CHILPANCINGO DE LOS BRAVO	0001	120290001 Chilpancingo de los Bravo	01	SECRETARIA DE SALUD	2010	12	DICIEMBRE	08	00	30	1	CON ATENCION MEDICA	O721	O721 Otras hemorragias postparto inmediatas	3	OTRO MEDICO	12	Guerrero	029	029 CHILPANCINGO DE LOS BRAVO	2010	12	DICIEMBRE
1981	00	NO ESPECIFICADO	00	2	A	29	5	CASADO	11	Guanajuato	033	033 SAN LUIS DE LA PAZ	0001	110330001 San Luis de la Paz	10	40000 a 49999 habitantes	13	TRABAJADORES DE LA EDUCACION	7	PROFESIONAL	03	ISSSTE	22	Querétaro Arteaga	014	014 QUERETARO	0001	220140001 Santiago de Querétaro	01	SECRETARIA DE SALUD	2010	01	ENERO	09	05	05	1	CON ATENCION MEDICA	O150	O150 Eclampsia en el embarazo	3	OTRO MEDICO	22	Querétaro Arteaga	014	014 QUERETARO	2010	01	ENERO
1985	03	MARZO	26	2	A	23	5	CASADO	20	Oaxaca	406	406 SANTA MARIA CHILCHOTLA	0111	204060111 Rancho de Oro	1	1 a 999 habitantes	00	NO ESPECIFICADO	5	SECUNDARIA COMPLETA	01	NINGUNA	20	Oaxaca	406	406 SANTA MARIA CHILCHOTLA	0001	204060001 Santa María Chilchotla	02	IMSS OPORTUNIDADES	2008	09	SEPTIEMBRE	15	07	00	1	CON ATENCION MEDICA	O720	O720 Hemorragia del tercer período del parto	3	OTRO MEDICO	20	Oaxaca	041	041 HUAUTLA DE JIMENEZ	2008	09	SEPTIEMBRE
1986	09	SEPTIEMBRE	22	2	A	20	5	CASADO	07	Chiapas	101	101 TUXTLA GUTIERREZ	0001	071010001 Tuxtla Gutiérrez	14	250000 a 499999 habitantes	02	NO OCUPADOS	5	SECUNDARIA COMPLETA	01	NINGUNA	07	Chiapas	101	101 TUXTLA GUTIERREZ	0001	071010001 Tuxtla Gutiérrez	01	SECRETARIA DE SALUD	2006	11	NOVIEMBRE	05	00	20	1	CON ATENCION MEDICA	O998	O998 Otras enfermedades especificadas y afecciones que complican el embarazo, el parto y el puerperio	3	OTRO MEDICO	07	Chiapas	101	101 TUXTLA GUTIERREZ	2006	11	NOVIEMBRE
1973	04	ABRIL	15	2	A	27	5	CASADO	12	Guerrero	028	028 CHILAPA DE ALVAREZ	0000	120280000 No especificado	0	No Especificado.	02	NO OCUPADOS	5	SECUNDARIA COMPLETA	01	NINGUNA	12	Guerrero	029	029 CHILPANCINGO DE LOS BRAVO	0000	120290000 No especificado	08	OTRA UNIDAD PUBLICA	2002	04	ABRIL	06	08	00	1	CON ATENCION MEDICA	O990	O990 Anemia que complica el embarazo, el parto y el puerperio	3	OTRO MEDICO	12	Guerrero	029	029 CHILPANCINGO DE LOS BRAVO	2002	04	ABRIL
1964	07	JULIO	26	2	A	38	5	CASADO	14	Jalisco	098	098 TLAQUEPAQUE	0001	140980001 Tlaquepaque	14	250000 a 499999 habitantes	02	NO OCUPADOS	5	SECUNDARIA COMPLETA	02	IMSS	14	Jalisco	039	039 GUADALAJARA	0001	140390001 Guadalajara	08	OTRA UNIDAD PUBLICA	2002	10	OCTUBRE	29	23	30	1	CON ATENCION MEDICA	O450	O450 Desprendimiento prematuro de la placenta con defecto de la coagulación	3	OTRO MEDICO	14	Jalisco	039	039 GUADALAJARA	2002	10	OCTUBRE
1966	07	JULIO	12	2	A	41	5	CASADO	10	Durango	005	005 DURANGO	0001	100050001 Victoria de Durango	14	250000 a 499999 habitantes	81	TRAB. EN SERV. PERSONALES EN ESTABLECIMIENTOS	5	SECUNDARIA COMPLETA	07	SEGURO POPULAR	10	Durango	005	005 DURANGO	0001	100050001 Victoria de Durango	01	SECRETARIA DE SALUD	2007	12	DICIEMBRE	03	19	05	1	CON ATENCION MEDICA	O11X	O11X Trastornos hipertensivos preexistentes, con proteinuria agregada	3	OTRO MEDICO	10	Durango	005	005 DURANGO	2007	12	DICIEMBRE
1971	01	ENERO	25	2	A	31	5	CASADO	07	Chiapas	051	051 MAPASTEPEC	0001	070510001 Mapastepec	6	10000 a 14999 habitantes	02	NO OCUPADOS	5	SECUNDARIA COMPLETA	01	NINGUNA	07	Chiapas	051	051 MAPASTEPEC	0001	070510001 Mapastepec	08	OTRA UNIDAD PUBLICA	2002	05	MAYO	03	09	45	0	NO ESPECIFICADO	O622	O622 Otras inercias uterinas	3	OTRO MEDICO	07	Chiapas	051	051 MAPASTEPEC	2002	05	MAYO
1970	10	OCTUBRE	21	2	A	32	5	CASADO	12	Guerrero	001	001 ACAPULCO DE JUAREZ	0000	120010000 No especificado	0	No Especificado.	02	NO OCUPADOS	5	SECUNDARIA COMPLETA	01	NINGUNA	12	Guerrero	001	001 ACAPULCO DE JUAREZ	0000	120010000 No especificado	08	OTRA UNIDAD PUBLICA	2002	12	DICIEMBRE	14	01	45	0	NO ESPECIFICADO	O720	O720 Hemorragia del tercer período del parto	3	OTRO MEDICO	12	Guerrero	001	001 ACAPULCO DE JUAREZ	2002	01	ENERO
1980	00	NO ESPECIFICADO	00	2	A	22	5	CASADO	14	Jalisco	101	101 TONALA	0001	141010001 Tonalá	14	250000 a 499999 habitantes	02	NO OCUPADOS	5	SECUNDARIA COMPLETA	02	IMSS	14	Jalisco	039	039 GUADALAJARA	0001	140390001 Guadalajara	08	OTRA UNIDAD PUBLICA	2002	09	SEPTIEMBRE	20	16	57	1	CON ATENCION MEDICA	O998	O998 Otras enfermedades especificadas y afecciones que complican el embarazo, el parto y el puerperio	3	OTRO MEDICO	14	Jalisco	039	039 GUADALAJARA	2002	09	SEPTIEMBRE
1981	06	JUNIO	02	2	A	21	5	CASADO	10	Durango	008	008 GUADALUPE VICTORIA	0001	100080001 Ciudad Guadalupe Victoria	6	10000 a 14999 habitantes	02	NO OCUPADOS	5	SECUNDARIA COMPLETA	02	IMSS	10	Durango	005	005 DURANGO	0001	100050001 Victoria de Durango	08	OTRA UNIDAD PUBLICA	2002	07	JULIO	27	13	40	1	CON ATENCION MEDICA	O065	O065 Aborto no especificado completo o no especificado, complicado con infección genital y pelviana	3	OTRO MEDICO	10	Durango	008	008 GUADALUPE VICTORIA	2002	07	JULIO
1983	10	OCTUBRE	30	2	A	18	5	CASADO	14	Jalisco	120	120 ZAPOPAN	0001	141200001 Zapopan	15	500000 a 999999 habitantes	02	NO OCUPADOS	5	SECUNDARIA COMPLETA	01	NINGUNA	14	Jalisco	120	120 ZAPOPAN	0001	141200001 Zapopan	08	OTRA UNIDAD PUBLICA	2002	07	JULIO	05	18	35	1	CON ATENCION MEDICA	O019	O019 Mola hidatiforme, no especificada	3	OTRO MEDICO	14	Jalisco	120	120 ZAPOPAN	2002	07	JULIO
1971	08	AGOSTO	01	2	A	37	5	CASADO	14	Jalisco	098	098 TLAQUEPAQUE	0001	140980001 Tlaquepaque	15	500000 a 999999 habitantes	02	NO OCUPADOS	0	NO ESPECIFICADO	01	NINGUNA	14	Jalisco	098	098 TLAQUEPAQUE	0001	140980001 Tlaquepaque	08	OTRA UNIDAD PUBLICA	2009	03	MARZO	05	22	55	1	CON ATENCION MEDICA	O998	O998 Otras enfermedades especificadas y afecciones que complican el embarazo, el parto y el puerperio	2	MEDICO LEGISTA	14	Jalisco	039	039 GUADALAJARA	2009	03	MARZO
1975	03	MARZO	05	2	A	33	5	CASADO	15	México	085	085 TEMASCALCINGO	0001	150850001 Temascalcingo de José María Velasco	6	10000 a 14999 habitantes	02	NO OCUPADOS	5	SECUNDARIA COMPLETA	07	SEGURO POPULAR	15	México	106	106 TOLUCA	0001	151060001 Toluca de Lerdo	01	SECRETARIA DE SALUD	2009	02	FEBRERO	10	09	15	1	CON ATENCION MEDICA	O001	O001 Embarazo tubárico	3	OTRO MEDICO	15	México	106	106 TOLUCA	2009	02	FEBRERO
1972	08	AGOSTO	03	2	A	30	5	CASADO	15	México	106	106 TOLUCA	0001	151060001 Toluca de Lerdo	14	250000 a 499999 habitantes	02	NO OCUPADOS	5	SECUNDARIA COMPLETA	02	IMSS	15	México	106	106 TOLUCA	0001	151060001 Toluca de Lerdo	08	OTRA UNIDAD PUBLICA	2002	12	DICIEMBRE	23	11	00	1	CON ATENCION MEDICA	O882	O882 Embolia de coágulo sanguíneo, obstétrica	1	MEDICO TRATANTE	15	México	106	106 TOLUCA	2002	12	DICIEMBRE
1979	05	MAYO	29	2	A	23	5	CASADO	15	México	057	057 NAUCALPAN DE JUAREZ	0001	150570001 Naucalpan de Juárez	15	500000 a 999999 habitantes	52	ARTE. Y TRAB. FABRILES Y TRAB. DE REP. Y MANTTO.	5	SECUNDARIA COMPLETA	01	NINGUNA	09	Distrito Federal	005	005 GUSTAVO A. MADERO	0001	090050001 Gustavo A. Madero	08	OTRA UNIDAD PUBLICA	2002	05	MAYO	29	15	10	1	CON ATENCION MEDICA	O998	O998 Otras enfermedades especificadas y afecciones que complican el embarazo, el parto y el puerperio	3	OTRO MEDICO	09	Distrito Federal	005	005 GUSTAVO A. MADERO	2002	05	MAYO
1981	09	SEPTIEMBRE	04	2	A	31	5	CASADO	15	México	033	033 ECATEPEC DE MORELOS	0001	150330001 Ecatepec de Morelos	17	1500000 y más habitantes	02	NO OCUPADOS	00	NO ESPECIFICADO	01	NINGUNA	15	México	033	033 ECATEPEC DE MORELOS	0001	150330001 Ecatepec de Morelos	01	SECRETARIA DE SALUD	2012	12	DICIEMBRE	13	12	45	1	CON ATENCION MEDICA	O996	O996 Enfermedades del sistema digestivo que complican el embarazo, el parto y el puerperio	3	OTRO MEDICO	15	México	033	033 ECATEPEC DE MORELOS	2012	12	DICIEMBRE
1990	00	NO ESPECIFICADO	00	2	A	22	5	CASADO	15	México	033	033 ECATEPEC DE MORELOS	0001	150330001 Ecatepec de Morelos	17	1500000 y más habitantes	02	NO OCUPADOS	05	SECUNDARIA COMPLETA	01	NINGUNA	09	Distrito Federal	012	012 TLALPAN	0001	090120001 Tlalpan	01	SECRETARIA DE SALUD	2012	06	JUNIO	24	13	15	1	CON ATENCION MEDICA	O998	O998 Otras enfermedades especificadas y afecciones que complican el embarazo, el parto y el puerperio	3	OTRO MEDICO	09	Distrito Federal	015	015 CUAUHTEMOC	2012	06	JUNIO
1973	08	AGOSTO	00	2	A	31	5	CASADO	15	México	042	042 IXTLAHUACA	0035	150420035 Santo Domingo de Guzmán	5	5000 a 9999 habitantes	02	NO OCUPADOS	5	SECUNDARIA COMPLETA	00	DERECHOHABIENCIA NO ESPECIFICADA	09	Distrito Federal	016	016 MIGUEL HIDALGO	0001	090160001 Miguel Hidalgo	01	SECRETARIA DE SALUD	2004	08	AGOSTO	15	01	30	1	CON ATENCION MEDICA	O998	O998 Otras enfermedades especificadas y afecciones que complican el embarazo, el parto y el puerperio	3	OTRO MEDICO	09	Distrito Federal	016	016 MIGUEL HIDALGO	2004	08	AGOSTO
1962	07	JULIO	28	2	A	41	5	CASADO	30	Veracruz de Ignacio de la Llave	180	180 TLACHICHILCO	0008	301800008 Landero y Coss	1	1 a 999 habitantes	82	TRABAJADORES EN SERVICIOS DOMESTICOS	1	NINGUNA	01	NINGUNA	30	Veracruz de Ignacio de la Llave	180	180 TLACHICHILCO	0001	301800001 Tlachichilco	08	OTRA UNIDAD PUBLICA	2003	08	AGOSTO	31	21	00	1	CON ATENCION MEDICA	O721	O721 Otras hemorragias postparto inmediatas	1	MEDICO TRATANTE	30	Veracruz de Ignacio de la Llave	180	180 TLACHICHILCO	2003	08	AGOSTO
1976	00	NO ESPECIFICADO	00	2	A	27	5	CASADO	02	Baja California	002	002 MEXICALI	0001	020020001 Mexicali	15	500000 a 999999 habitantes	14	TRAB. DEL ARTE, ESPECTACULOS Y DEPORTES	7	PROFESIONAL	02	IMSS	25	Sinaloa	006	006 CULIACAN	0001	250060001 Culiacán Rosales	08	OTRA UNIDAD PUBLICA	2003	07	JULIO	14	10	00	1	CON ATENCION MEDICA	O150	O150 Eclampsia en el embarazo	1	MEDICO TRATANTE	25	Sinaloa	006	006 CULIACAN	2003	07	JULIO
1965	01	ENERO	01	2	A	38	5	CASADO	11	Guanajuato	033	033 SAN LUIS DE LA PAZ	0001	110330001 San Luis de la Paz	10	40000 a 49999 habitantes	02	NO OCUPADOS	2	PRIMARIA INCOMPLETA	01	NINGUNA	24	San Luis Potosí	028	028 SAN LUIS POTOSI	0001	240280001 San Luis Potosí	08	OTRA UNIDAD PUBLICA	2003	08	AGOSTO	05	01	00	1	CON ATENCION MEDICA	O150	O150 Eclampsia en el embarazo	3	OTRO MEDICO	24	San Luis Potosí	028	028 SAN LUIS POTOSI	2003	08	AGOSTO
1962	02	FEBRERO	16	2	A	41	5	CASADO	24	San Luis Potosí	028	028 SAN LUIS POTOSI	0001	240280001 San Luis Potosí	15	500000 a 999999 habitantes	13	TRABAJADORES DE LA EDUCACION	7	PROFESIONAL	03	ISSSTE	24	San Luis Potosí	028	028 SAN LUIS POTOSI	0001	240280001 San Luis Potosí	08	OTRA UNIDAD PUBLICA	2003	02	FEBRERO	18	15	00	1	CON ATENCION MEDICA	O881	O881 Embolia de líquido amniótico	1	MEDICO TRATANTE	24	San Luis Potosí	028	028 SAN LUIS POTOSI	2003	02	FEBRERO
1970	03	MARZO	09	2	A	33	5	CASADO	26	Sonora	030	030 HERMOSILLO	0001	260300001 Hermosillo	15	500000 a 999999 habitantes	02	NO OCUPADOS	7	PROFESIONAL	01	NINGUNA	26	Sonora	030	030 HERMOSILLO	0001	260300001 Hermosillo	08	OTRA UNIDAD PUBLICA	2003	10	OCTUBRE	01	00	00	1	CON ATENCION MEDICA	O721	O721 Otras hemorragias postparto inmediatas	1	MEDICO TRATANTE	26	Sonora	030	030 HERMOSILLO	2003	10	OCTUBRE
1985	08	AGOSTO	10	2	A	18	0	SE IGNORA	16	Michoacán de Ocampo	053	053 MORELIA	0001	160530001 Morelia	15	500000 a 999999 habitantes	00	NO ESPECIFICADO	7	PROFESIONAL	00	DERECHOHABIENCIA NO ESPECIFICADA	16	Michoacán de Ocampo	053	053 MORELIA	0001	160530001 Morelia	08	OTRA UNIDAD PUBLICA	2003	08	AGOSTO	10	07	00	1	CON ATENCION MEDICA	O721	O721 Otras hemorragias postparto inmediatas	1	MEDICO TRATANTE	16	Michoacán de Ocampo	053	053 MORELIA	2003	08	AGOSTO
1987	08	AGOSTO	07	2	A	26	5	CASADO	07	Chiapas	005	005 AMATAN	0059	070050059 Morelia	1	1 a 999 habitantes	11	PROFESIONALES	04	SECUNDARIA INCOMPLETA	07	SEGURO POPULAR	27	Tabasco	004	004 CENTRO	0001	270040001 Villahermosa	01	SECRETARIA DE SALUD	2013	10	OCTUBRE	04	20	00	1	CON ATENCION MEDICA	O721	O721 Otras hemorragias postparto inmediatas	3	OTRO MEDICO	27	Tabasco	004	004 CENTRO	2013	10	OCTUBRE
1975	06	JUNIO	16	2	A	38	5	CASADO	30	Veracruz de Ignacio de la Llave	160	160 TEMAPACHE	0055	301600055 La Granadilla	1	1 a 999 habitantes	11	PROFESIONALES	02	PRIMARIA INCOMPLETA	10	IMSS Oportunidades	30	Veracruz de Ignacio de la Llave	131	131 POZA RICA DE HIDALGO	0001	301310001 Poza Rica de Hidalgo	01	SECRETARIA DE SALUD	2013	10	OCTUBRE	11	19	00	1	CON ATENCION MEDICA	O150	O150 Eclampsia en el embarazo	1	MEDICO TRATANTE	30	Veracruz de Ignacio de la Llave	131	131 POZA RICA DE HIDALGO	2013	10	OCTUBRE
1976	05	MAYO	13	2	A	37	5	CASADO	30	Veracruz de Ignacio de la Llave	160	160 TEMAPACHE	0114	301600114 San Antonio	1	1 a 999 habitantes	11	PROFESIONALES	01	NINGUNA	07	SEGURO POPULAR	30	Veracruz de Ignacio de la Llave	087	087 XALAPA	0001	300870001 Xalapa-Enríquez	01	SECRETARIA DE SALUD	2013	11	NOVIEMBRE	07	11	39	1	CON ATENCION MEDICA	C58X	C58X Tumor maligno de la placenta	3	OTRO MEDICO	30	Veracruz de Ignacio de la Llave	087	087 XALAPA	2013	11	NOVIEMBRE
1956	00	NO ESPECIFICADO	00	2	A	48	5	CASADO	24	San Luis Potosí	049	049 VILLA DE RAMOS	0005	240490005 El Barril	4	2500 a 4999 habitantes	02	NO OCUPADOS	2	PRIMARIA INCOMPLETA	01	NINGUNA	32	Zacatecas	017	017 GUADALUPE	0130	320170130 El Carmen	01	SECRETARIA DE SALUD	2004	03	MARZO	30	16	30	1	CON ATENCION MEDICA	C58X	C58X Tumor maligno de la placenta	1	MEDICO TRATANTE	24	San Luis Potosí	049	049 VILLA DE RAMOS	2005	03	MARZO
1976	10	OCTUBRE	14	2	A	29	0	SE IGNORA	24	San Luis Potosí	018	018 HUEHUETLAN	0009	240180009 San José (San José de las Flores)	1	1 a 999 habitantes	02	NO OCUPADOS	7	PROFESIONAL	01	NINGUNA	24	San Luis Potosí	013	013 CIUDAD VALLES	0001	240130001 Ciudad Valles	01	SECRETARIA DE SALUD	2005	11	NOVIEMBRE	22	05	00	1	CON ATENCION MEDICA	O150	O150 Eclampsia en el embarazo	3	OTRO MEDICO	24	San Luis Potosí	018	018 HUEHUETLAN	2005	11	NOVIEMBRE
1974	02	FEBRERO	05	2	A	30	5	CASADO	07	Chiapas	065	065 PALENQUE	0098	070650098 Puyipa	1	1 a 999 habitantes	02	NO OCUPADOS	2	PRIMARIA INCOMPLETA	01	NINGUNA	07	Chiapas	101	101 TUXTLA GUTIERREZ	0001	071010001 Tuxtla Gutiérrez	01	SECRETARIA DE SALUD	2004	07	JULIO	04	19	30	1	CON ATENCION MEDICA	O150	O150 Eclampsia en el embarazo	3	OTRO MEDICO	07	Chiapas	101	101 TUXTLA GUTIERREZ	2004	07	JULIO
1974	00	NO ESPECIFICADO	00	2	A	30	0	SE IGNORA	07	Chiapas	078	078 SAN CRISTOBAL DE LAS CASAS	0001	070780001 San Cristóbal de las Casas	13	100000 a 249999 habitantes	13	TRABAJADORES DE LA EDUCACION	7	PROFESIONAL	08	OTRA	07	Chiapas	101	101 TUXTLA GUTIERREZ	0001	071010001 Tuxtla Gutiérrez	04	ISSSTE	2004	07	JULIO	14	14	30	1	CON ATENCION MEDICA	O150	O150 Eclampsia en el embarazo	3	OTRO MEDICO	07	Chiapas	101	101 TUXTLA GUTIERREZ	2004	07	JULIO
1970	01	ENERO	25	2	A	34	5	CASADO	01	Aguascalientes	001	001 AGUASCALIENTES	0001	010010001 Aguascalientes	15	500000 a 999999 habitantes	62	TRABAJADORES DE APOYO EN ACTIVIDADES ADMVAS.	7	PROFESIONAL	03	ISSSTE	01	Aguascalientes	001	001 AGUASCALIENTES	0001	010010001 Aguascalientes	04	ISSSTE	2004	02	FEBRERO	27	00	05	2	SIN ATENCION MEDICA	O150	O150 Eclampsia en el embarazo	2	MEDICO LEGISTA	01	Aguascalientes	001	001 AGUASCALIENTES	2004	03	MARZO
1972	00	NO ESPECIFICADO	00	2	A	31	5	CASADO	16	Michoacán de Ocampo	085	085 TANGANCICUARO	0001	160850001 Tangancícuaro de Arista	6	10000 a 14999 habitantes	02	NO OCUPADOS	2	PRIMARIA INCOMPLETA	06	SECRETARIA DE MARINA	16	Michoacán de Ocampo	108	108 ZAMORA	0001	161080001 Zamora de Hidalgo	08	OTRA UNIDAD PUBLICA	2003	08	AGOSTO	08	00	00	1	CON ATENCION MEDICA	O721	O721 Otras hemorragias postparto inmediatas	3	OTRO MEDICO	16	Michoacán de Ocampo	108	108 ZAMORA	2003	08	AGOSTO
1961	10	OCTUBRE	00	2	A	42	5	CASADO	17	Morelos	011	011 JIUTEPEC	0001	170110001 Jiutepec	13	100000 a 249999 habitantes	02	NO OCUPADOS	2	PRIMARIA INCOMPLETA	00	DERECHOHABIENCIA NO ESPECIFICADA	17	Morelos	007	007 CUERNAVACA	0001	170070001 Cuernavaca	08	OTRA UNIDAD PUBLICA	2003	10	OCTUBRE	09	15	00	1	CON ATENCION MEDICA	O721	O721 Otras hemorragias postparto inmediatas	3	OTRO MEDICO	17	Morelos	007	007 CUERNAVACA	2003	10	OCTUBRE
1973	02	FEBRERO	25	2	A	30	5	CASADO	15	México	080	080 SULTEPEC	0055	150800055 Cuatro Cruces	1	1 a 999 habitantes	02	NO OCUPADOS	1	NINGUNA	02	IMSS	15	México	106	106 TOLUCA	0001	151060001 Toluca de Lerdo	08	OTRA UNIDAD PUBLICA	2003	07	JULIO	11	09	05	1	CON ATENCION MEDICA	C58X	C58X Tumor maligno de la placenta	3	OTRO MEDICO	15	México	106	106 TOLUCA	2003	07	JULIO
1970	10	OCTUBRE	07	2	A	33	5	CASADO	20	Oaxaca	447	447 SANTA MARIA ZACATEPEC	0016	204470016 San Antonio Zaragoza	1	1 a 999 habitantes	02	NO OCUPADOS	2	PRIMARIA INCOMPLETA	01	NINGUNA	20	Oaxaca	067	067 OAXACA DE JUAREZ	0001	200670001 Oaxaca de Juárez	08	OTRA UNIDAD PUBLICA	2003	11	NOVIEMBRE	23	10	00	1	CON ATENCION MEDICA	O152	O152 Eclampsia en el puerperio	1	MEDICO TRATANTE	20	Oaxaca	067	067 OAXACA DE JUAREZ	2003	11	NOVIEMBRE
1969	01	ENERO	01	2	A	34	5	CASADO	20	Oaxaca	379	379 SANTA CRUZ NUNDACO	0003	203790003 Ojo de Agua	1	1 a 999 habitantes	02	NO OCUPADOS	2	PRIMARIA INCOMPLETA	01	NINGUNA	20	Oaxaca	379	379 SANTA CRUZ NUNDACO	0001	203790001 Santa Cruz Nundaco	08	OTRA UNIDAD PUBLICA	2003	10	OCTUBRE	22	19	00	1	CON ATENCION MEDICA	O150	O150 Eclampsia en el embarazo	3	OTRO MEDICO	20	Oaxaca	379	379 SANTA CRUZ NUNDACO	2003	10	OCTUBRE
1981	00	NO ESPECIFICADO	00	2	A	22	5	CASADO	20	Oaxaca	503	503 SANTIAGO ZOOCHILA	0001	205030001 Santiago Zoochila	1	1 a 999 habitantes	02	NO OCUPADOS	1	NINGUNA	01	NINGUNA	20	Oaxaca	156	156 SAN ILDEFONSO VILLA ALTA	0001	201560001 San Ildefonso Villa Alta	08	OTRA UNIDAD PUBLICA	2003	04	ABRIL	09	09	00	1	CON ATENCION MEDICA	O721	O721 Otras hemorragias postparto inmediatas	3	OTRO MEDICO	20	Oaxaca	156	156 SAN ILDEFONSO VILLA ALTA	2003	04	ABRIL
1983	00	NO ESPECIFICADO	00	2	A	28	5	CASADO	09	Distrito Federal	013	013 XOCHIMILCO	0001	090130001 Xochimilco	14	250000 a 499999 habitantes	62	TRABAJADORES DE APOYO EN ACTIVIDADES ADMVAS.	7	PROFESIONAL	03	ISSSTE	09	Distrito Federal	010	010 ALVARO OBREGON	0001	090100001 Álvaro Obregón	04	ISSSTE	2011	09	SEPTIEMBRE	22	23	40	1	CON ATENCION MEDICA	O721	O721 Otras hemorragias postparto inmediatas	3	OTRO MEDICO	09	Distrito Federal	013	013 XOCHIMILCO	2011	09	SEPTIEMBRE
1974	07	JULIO	16	2	A	37	5	CASADO	10	Durango	014	014 MEZQUITAL	0039	100140039 Santiago Teneraca	1	1 a 999 habitantes	02	NO OCUPADOS	1	NINGUNA	07	SEGURO POPULAR	10	Durango	005	005 DURANGO	0001	100050001 Victoria de Durango	01	SECRETARIA DE SALUD	2011	11	NOVIEMBRE	25	23	50	1	CON ATENCION MEDICA	O722	O722 Hemorragia postparto secundaria o tardía	3	OTRO MEDICO	10	Durango	005	005 DURANGO	2011	11	NOVIEMBRE
1986	04	ABRIL	18	2	A	18	5	CASADO	27	Tabasco	017	017 TENOSIQUE	0078	270170078 Santa Cruz	1	1 a 999 habitantes	02	NO OCUPADOS	1	NINGUNA	07	SEGURO POPULAR	27	Tabasco	004	004 CENTRO	0289	270040289 El Recreo	01	SECRETARIA DE SALUD	2004	09	SEPTIEMBRE	28	23	00	1	CON ATENCION MEDICA	O230	O230 Infección del riñón en el embarazo	3	OTRO MEDICO	27	Tabasco	004	004 CENTRO	2004	09	SEPTIEMBRE
1974	07	JULIO	00	2	A	30	5	CASADO	28	Tamaulipas	003	003 ALTAMIRA	0001	280030001 Altamira	10	40000 a 49999 habitantes	02	NO OCUPADOS	2	PRIMARIA INCOMPLETA	00	DERECHOHABIENCIA NO ESPECIFICADA	28	Tamaulipas	038	038 TAMPICO	0001	280380001 Tampico	01	SECRETARIA DE SALUD	2004	07	JULIO	10	14	30	1	CON ATENCION MEDICA	O721	O721 Otras hemorragias postparto inmediatas	3	OTRO MEDICO	28	Tamaulipas	038	038 TAMPICO	2004	07	JULIO
1978	03	MARZO	28	2	A	25	5	CASADO	32	Zacatecas	042	042 SOMBRERETE	0060	320420060 San José de Mesillas (Mesillas)	1	1 a 999 habitantes	02	NO OCUPADOS	1	NINGUNA	01	NINGUNA	10	Durango	005	005 DURANGO	0000	100050000 No especificado ocurrencia	08	OTRA UNIDAD PUBLICA	2003	10	OCTUBRE	27	02	00	1	CON ATENCION MEDICA	O40X	O40X Polihidramnios	3	OTRO MEDICO	10	Durango	005	005 DURANGO	2003	10	OCTUBRE
1972	00	NO ESPECIFICADO	00	2	A	32	0	SE IGNORA	20	Oaxaca	414	414 SANTA MARIA HUAZOLOTITLAN	0001	204140001 Santa María Huazolotitlán	4	2500 a 4999 habitantes	02	NO OCUPADOS	2	PRIMARIA INCOMPLETA	01	NINGUNA	20	Oaxaca	482	482 SANTIAGO PINOTEPA NACIONAL	0001	204820001 Santiago Pinotepa Nacional	01	SECRETARIA DE SALUD	2004	04	ABRIL	11	14	20	1	CON ATENCION MEDICA	O152	O152 Eclampsia en el puerperio	3	OTRO MEDICO	20	Oaxaca	482	482 SANTIAGO PINOTEPA NACIONAL	2004	04	ABRIL
1977	02	FEBRERO	12	2	A	27	5	CASADO	20	Oaxaca	330	330 SAN PEDRO TEUTILA	0004	203300004 El Faro	1	1 a 999 habitantes	02	NO OCUPADOS	2	PRIMARIA INCOMPLETA	00	DERECHOHABIENCIA NO ESPECIFICADA	20	Oaxaca	330	330 SAN PEDRO TEUTILA	0004	203300004 El Faro	01	SECRETARIA DE SALUD	2004	07	JULIO	31	13	00	1	CON ATENCION MEDICA	O721	O721 Otras hemorragias postparto inmediatas	4	PERSONA AUTORIZADA POR LA SSA	20	Oaxaca	330	330 SAN PEDRO TEUTILA	2004	08	AGOSTO
1972	05	MAYO	15	2	A	32	5	CASADO	20	Oaxaca	070	070 PINOTEPA DE DON LUIS	0005	200700005 Yutandikava	1	1 a 999 habitantes	02	NO OCUPADOS	1	NINGUNA	01	NINGUNA	20	Oaxaca	467	467 SANTIAGO JAMILTEPEC	0001	204670001 Santiago Jamiltepec	02	IMSS OPORTUNIDADES	2004	08	AGOSTO	08	04	30	1	CON ATENCION MEDICA	O152	O152 Eclampsia en el puerperio	1	MEDICO TRATANTE	20	Oaxaca	467	467 SANTIAGO JAMILTEPEC	2004	08	AGOSTO
1960	03	MARZO	15	2	A	44	5	CASADO	20	Oaxaca	367	367 SANTA CATARINA MECHOACAN	0001	203670001 Santa Catarina Mechoacán	4	2500 a 4999 habitantes	02	NO OCUPADOS	2	PRIMARIA INCOMPLETA	01	NINGUNA	20	Oaxaca	467	467 SANTIAGO JAMILTEPEC	0001	204670001 Santiago Jamiltepec	02	IMSS OPORTUNIDADES	2004	12	DICIEMBRE	27	18	00	1	CON ATENCION MEDICA	O721	O721 Otras hemorragias postparto inmediatas	3	OTRO MEDICO	20	Oaxaca	467	467 SANTIAGO JAMILTEPEC	2004	12	DICIEMBRE
1970	00	NO ESPECIFICADO	00	2	A	33	5	CASADO	13	Hidalgo	048	048 PACHUCA DE SOTO	0001	130480001 Pachuca de Soto	13	100000 a 249999 habitantes	11	PROFESIONALES	7	PROFESIONAL	03	ISSSTE	13	Hidalgo	048	048 PACHUCA DE SOTO	0001	130480001 Pachuca de Soto	08	OTRA UNIDAD PUBLICA	2003	07	JULIO	07	10	00	1	CON ATENCION MEDICA	O150	O150 Eclampsia en el embarazo	1	MEDICO TRATANTE	13	Hidalgo	048	048 PACHUCA DE SOTO	2003	07	JULIO
1974	05	MAYO	15	2	A	29	5	CASADO	14	Jalisco	098	098 TLAQUEPAQUE	0001	140980001 Tlaquepaque	14	250000 a 499999 habitantes	02	NO OCUPADOS	2	PRIMARIA INCOMPLETA	02	IMSS	14	Jalisco	039	039 GUADALAJARA	0001	140390001 Guadalajara	08	OTRA UNIDAD PUBLICA	2003	10	OCTUBRE	09	02	00	1	CON ATENCION MEDICA	O721	O721 Otras hemorragias postparto inmediatas	3	OTRO MEDICO	14	Jalisco	039	039 GUADALAJARA	2003	10	OCTUBRE
1976	06	JUNIO	10	2	A	29	5	CASADO	15	México	031	031 CHIMALHUACAN	0001	150310001 Chimalhuacán	14	250000 a 499999 habitantes	02	NO OCUPADOS	2	PRIMARIA INCOMPLETA	01	NINGUNA	09	Distrito Federal	015	015 CUAUHTEMOC	0001	090150001 Cuauhtémoc	01	SECRETARIA DE SALUD	2005	07	JULIO	28	08	10	1	CON ATENCION MEDICA	C58X	C58X Tumor maligno de la placenta	3	OTRO MEDICO	09	Distrito Federal	015	015 CUAUHTEMOC	2005	07	JULIO
1958	02	FEBRERO	07	2	A	47	5	CASADO	09	Distrito Federal	011	011 TLAHUAC	0000	090110000 No especificado	0	No Especificado.	02	NO OCUPADOS	2	PRIMARIA INCOMPLETA	01	NINGUNA	09	Distrito Federal	015	015 CUAUHTEMOC	0000	090150000 No especificado	01	SECRETARIA DE SALUD	2005	09	SEPTIEMBRE	21	00	10	1	CON ATENCION MEDICA	O150	O150 Eclampsia en el embarazo	3	OTRO MEDICO	09	Distrito Federal	011	011 TLAHUAC	2005	09	SEPTIEMBRE
1987	07	JULIO	24	2	A	18	5	CASADO	12	Guerrero	055	055 TAXCO DE ALARCON	0021	120550021 Juliantla	1	1 a 999 habitantes	02	NO OCUPADOS	1	NINGUNA	01	NINGUNA	12	Guerrero	055	055 TAXCO DE ALARCON	0001	120550001 Taxco de Alarcón	01	SECRETARIA DE SALUD	2005	08	AGOSTO	22	23	25	1	CON ATENCION MEDICA	O721	O721 Otras hemorragias postparto inmediatas	1	MEDICO TRATANTE	12	Guerrero	055	055 TAXCO DE ALARCON	2005	08	AGOSTO
1981	06	JUNIO	24	2	A	31	5	CASADO	30	Veracruz de Ignacio de la Llave	126	126 PASO DE OVEJAS	0042	301260042 Tolome	4	2500 a 4999 habitantes	02	NO OCUPADOS	02	PRIMARIA INCOMPLETA	07	SEGURO POPULAR	30	Veracruz de Ignacio de la Llave	193	193 VERACRUZ	0001	301930001 Veracruz	01	SECRETARIA DE SALUD	2012	09	SEPTIEMBRE	24	18	15	1	CON ATENCION MEDICA	O721	O721 Otras hemorragias postparto inmediatas	0	NO ESPECIFICADO	30	Veracruz de Ignacio de la Llave	193	193 VERACRUZ	2012	09	SEPTIEMBRE
1969	11	NOVIEMBRE	23	2	A	43	5	CASADO	30	Veracruz de Ignacio de la Llave	155	155 TANTOYUCA	0190	301550190 Placetas	1	1 a 999 habitantes	00	NO ESPECIFICADO	02	PRIMARIA INCOMPLETA	07	SEGURO POPULAR	30	Veracruz de Ignacio de la Llave	155	155 TANTOYUCA	0001	301550001 Tantoyuca	01	SECRETARIA DE SALUD	2012	12	DICIEMBRE	30	03	00	1	CON ATENCION MEDICA	O150	O150 Eclampsia en el embarazo	3	OTRO MEDICO	30	Veracruz de Ignacio de la Llave	155	155 TANTOYUCA	2012	01	ENERO
1992	00	NO ESPECIFICADO	00	2	A	21	5	CASADO	24	San Luis Potosí	012	012 TANCANHUITZ	0028	240120028 Tuzantla	1	1 a 999 habitantes	11	PROFESIONALES	04	SECUNDARIA INCOMPLETA	07	SEGURO POPULAR	24	San Luis Potosí	013	013 CIUDAD VALLES	0001	240130001 Ciudad Valles	01	SECRETARIA DE SALUD	2013	08	AGOSTO	18	07	40	0	NO ESPECIFICADO	O712	O712 Inversión del útero, postparto	3	OTRO MEDICO	24	San Luis Potosí	013	013 CIUDAD VALLES	2013	08	AGOSTO
1988	00	NO ESPECIFICADO	00	2	A	25	5	CASADO	15	México	106	106 TOLUCA	0001	151060001 Toluca de Lerdo	14	250000 a 499999 habitantes	11	PROFESIONALES	07	PROFESIONAL	03	ISSSTE	15	México	054	054 METEPEC	0001	150540001 Metepec	04	ISSSTE	2013	10	OCTUBRE	25	20	40	1	CON ATENCION MEDICA	O150	O150 Eclampsia en el embarazo	3	OTRO MEDICO	15	México	054	054 METEPEC	2013	10	OCTUBRE
1980	00	NO ESPECIFICADO	00	2	A	26	5	CASADO	06	Colima	002	002 COLIMA	0001	060020001 Colima	13	100000 a 249999 habitantes	02	NO OCUPADOS	7	PROFESIONAL	07	SEGURO POPULAR	06	Colima	002	002 COLIMA	0001	060020001 Colima	01	SECRETARIA DE SALUD	2006	07	JULIO	17	10	55	1	CON ATENCION MEDICA	O152	O152 Eclampsia en el puerperio	3	OTRO MEDICO	06	Colima	002	002 COLIMA	2006	07	JULIO
1972	05	MAYO	22	2	A	34	5	CASADO	10	Durango	033	033 SUCHIL	0016	100330016 San Miguel de la Michilía	1	1 a 999 habitantes	02	NO OCUPADOS	7	PROFESIONAL	01	NINGUNA	10	Durango	033	033 SUCHIL	0016	100330016 San Miguel de la Michilía	02	IMSS OPORTUNIDADES	2006	10	OCTUBRE	21	21	00	1	CON ATENCION MEDICA	O881	O881 Embolia de líquido amniótico	3	OTRO MEDICO	10	Durango	033	033 SUCHIL	2006	10	OCTUBRE
1973	08	AGOSTO	20	2	A	33	5	CASADO	12	Guerrero	052	052 SAN LUIS ACATLAN	0009	120520009 Pueblo Hidalgo	4	2500 a 4999 habitantes	02	NO OCUPADOS	4	SECUNDARIA INCOMPLETA	01	NINGUNA	12	Guerrero	001	001 ACAPULCO DE JUAREZ	0001	120010001 Acapulco de Juárez	01	SECRETARIA DE SALUD	2006	09	SEPTIEMBRE	04	07	30	1	CON ATENCION MEDICA	O150	O150 Eclampsia en el embarazo	3	OTRO MEDICO	12	Guerrero	052	052 SAN LUIS ACATLAN	2006	09	SEPTIEMBRE
1968	00	NO ESPECIFICADO	00	2	A	38	0	SE IGNORA	16	Michoacán de Ocampo	102	102 URUAPAN	0218	161020218 No especificada	1	1 a 999 habitantes	00	NO ESPECIFICADO	7	PROFESIONAL	00	DERECHOHABIENCIA NO ESPECIFICADA	16	Michoacán de Ocampo	102	102 URUAPAN	0001	161020001 Uruapan	02	IMSS OPORTUNIDADES	2006	01	ENERO	28	99	99	1	CON ATENCION MEDICA	O150	O150 Eclampsia en el embarazo	0	NO ESPECIFICADO	16	Michoacán de Ocampo	102	102 URUAPAN	2006	01	ENERO
1967	11	NOVIEMBRE	25	2	A	37	5	CASADO	30	Veracruz de Ignacio de la Llave	131	131 POZA RICA DE HIDALGO	0001	301310001 Poza Rica de Hidalgo	13	100000 a 249999 habitantes	02	NO OCUPADOS	7	PROFESIONAL	01	NINGUNA	30	Veracruz de Ignacio de la Llave	131	131 POZA RICA DE HIDALGO	0001	301310001 Poza Rica de Hidalgo	01	SECRETARIA DE SALUD	2004	12	DICIEMBRE	18	22	50	1	CON ATENCION MEDICA	O721	O721 Otras hemorragias postparto inmediatas	2	MEDICO LEGISTA	30	Veracruz de Ignacio de la Llave	131	131 POZA RICA DE HIDALGO	2004	12	DICIEMBRE
1964	03	MARZO	15	2	A	38	0	SE IGNORA	21	Puebla	053	053 CHIGNAHUAPAN	0004	210530004 Ajolotla	1	1 a 999 habitantes	02	NO OCUPADOS	1	NINGUNA	01	NINGUNA	21	Puebla	114	114 PUEBLA	0447	211140447 Agua Santa	08	OTRA UNIDAD PUBLICA	2002	05	MAYO	11	06	00	1	CON ATENCION MEDICA	O140	O140 Preeclampsia moderada	3	OTRO MEDICO	21	Puebla	114	114 PUEBLA	2002	05	MAYO
1972	07	JULIO	17	2	A	29	5	CASADO	29	Tlaxcala	013	013 HUAMANTLA	0001	290130001 Huamantla	10	40000 a 49999 habitantes	02	NO OCUPADOS	7	PROFESIONAL	03	ISSSTE	29	Tlaxcala	013	013 HUAMANTLA	0001	290130001 Huamantla	08	OTRA UNIDAD PUBLICA	2002	03	MARZO	06	04	40	1	CON ATENCION MEDICA	O429	O429 Ruptura prematura de las membranas, sin otra especificación	1	MEDICO TRATANTE	29	Tlaxcala	013	013 HUAMANTLA	2002	03	MARZO
1964	06	JUNIO	26	2	A	42	5	CASADO	15	México	110	110 VALLE DE BRAVO	0021	151100021 Loma de Chihuahua	1	1 a 999 habitantes	02	NO OCUPADOS	1	NINGUNA	01	NINGUNA	15	México	110	110 VALLE DE BRAVO	0001	151100001 Valle de Bravo	01	SECRETARIA DE SALUD	2006	12	DICIEMBRE	01	15	45	1	CON ATENCION MEDICA	O721	O721 Otras hemorragias postparto inmediatas	1	MEDICO TRATANTE	15	México	110	110 VALLE DE BRAVO	2006	12	DICIEMBRE
1970	00	NO ESPECIFICADO	00	2	A	36	5	CASADO	16	Michoacán de Ocampo	035	035 LA HUACANA	0210	160350210 El Valle	1	1 a 999 habitantes	02	NO OCUPADOS	2	PRIMARIA INCOMPLETA	01	NINGUNA	16	Michoacán de Ocampo	053	053 MORELIA	0001	160530001 Morelia	01	SECRETARIA DE SALUD	2006	01	ENERO	03	02	15	1	CON ATENCION MEDICA	O100	O100 Hipertensión esencial preexistente que complica el embarazo, el parto y el puerperio	3	OTRO MEDICO	16	Michoacán de Ocampo	053	053 MORELIA	2006	01	ENERO
1979	04	ABRIL	20	2	A	26	5	CASADO	30	Veracruz de Ignacio de la Llave	047	047 COSCOMATEPEC	0036	300470036 Xocotla	4	2500 a 4999 habitantes	02	NO OCUPADOS	2	PRIMARIA INCOMPLETA	01	NINGUNA	30	Veracruz de Ignacio de la Llave	047	047 COSCOMATEPEC	0001	300470001 Coscomatepec de Bravo	02	IMSS OPORTUNIDADES	2005	05	MAYO	27	00	15	1	CON ATENCION MEDICA	O881	O881 Embolia de líquido amniótico	3	OTRO MEDICO	30	Veracruz de Ignacio de la Llave	047	047 COSCOMATEPEC	2005	05	MAYO
1970	08	AGOSTO	03	2	A	31	5	CASADO	21	Puebla	010	010 AJALPAN	0001	210100001 Ciudad de Ajalpan	8	20000 a 29999 habitantes	02	NO OCUPADOS	5	SECUNDARIA COMPLETA	03	ISSSTE	21	Puebla	156	156 TEHUACAN	0001	211560001 Tehuacán	08	OTRA UNIDAD PUBLICA	2002	04	ABRIL	05	22	15	1	CON ATENCION MEDICA	O990	O990 Anemia que complica el embarazo, el parto y el puerperio	1	MEDICO TRATANTE	21	Puebla	156	156 TEHUACAN	2002	04	ABRIL
1986	01	ENERO	08	2	A	20	5	CASADO	09	Distrito Federal	007	007 IZTAPALAPA	0001	090070001 Iztapalapa	17	1500000 y más habitantes	02	NO OCUPADOS	5	SECUNDARIA COMPLETA	01	NINGUNA	09	Distrito Federal	016	016 MIGUEL HIDALGO	0001	090160001 Miguel Hidalgo	01	SECRETARIA DE SALUD	2006	10	OCTUBRE	16	10	00	1	CON ATENCION MEDICA	O998	O998 Otras enfermedades especificadas y afecciones que complican el embarazo, el parto y el puerperio	3	OTRO MEDICO	09	Distrito Federal	015	015 CUAUHTEMOC	2006	10	OCTUBRE
1983	05	MAYO	21	2	A	23	5	CASADO	15	México	033	033 ECATEPEC DE MORELOS	0001	150330001 Ecatepec de Morelos	17	1500000 y más habitantes	02	NO OCUPADOS	5	SECUNDARIA COMPLETA	01	NINGUNA	09	Distrito Federal	016	016 MIGUEL HIDALGO	0001	090160001 Miguel Hidalgo	01	SECRETARIA DE SALUD	2006	08	AGOSTO	19	22	45	1	CON ATENCION MEDICA	O998	O998 Otras enfermedades especificadas y afecciones que complican el embarazo, el parto y el puerperio	3	OTRO MEDICO	09	Distrito Federal	015	015 CUAUHTEMOC	2006	08	AGOSTO
1977	08	AGOSTO	06	2	A	25	5	CASADO	21	Puebla	164	164 TEPEACA	0001	211640001 Tepeaca	8	20000 a 29999 habitantes	02	NO OCUPADOS	5	SECUNDARIA COMPLETA	01	NINGUNA	21	Puebla	164	164 TEPEACA	0001	211640001 Tepeaca	08	OTRA UNIDAD PUBLICA	2002	11	NOVIEMBRE	09	13	00	1	CON ATENCION MEDICA	O622	O622 Otras inercias uterinas	1	MEDICO TRATANTE	21	Puebla	164	164 TEPEACA	2002	11	NOVIEMBRE
1971	00	NO ESPECIFICADO	00	2	A	32	5	CASADO	04	Campeche	003	003 CARMEN	3333	040033333 Francisco Villa (Mamantel)	2	1000 a 1999 habitantes	02	NO OCUPADOS	5	SECUNDARIA COMPLETA	01	NINGUNA	04	Campeche	002	002 CAMPECHE	0001	040020001 Campeche	08	OTRA UNIDAD PUBLICA	2003	01	ENERO	21	08	00	1	CON ATENCION MEDICA	O759	O759 Complicación no especificada del trabajo de parto y del parto	3	OTRO MEDICO	04	Campeche	009	009 ESCARCEGA	2003	01	ENERO
1972	07	JULIO	20	2	A	29	5	CASADO	16	Michoacán de Ocampo	052	052 LAZARO CARDENAS	0001	160520001 Ciudad Lázaro Cárdenas	11	50000 a 74999 habitantes	02	NO OCUPADOS	5	SECUNDARIA COMPLETA	01	NINGUNA	16	Michoacán de Ocampo	052	052 LAZARO CARDENAS	0001	160520001 Ciudad Lázaro Cárdenas	01	SECRETARIA DE SALUD	2001	07	JULIO	21	99	99	1	CON ATENCION MEDICA	O441	O441 Placenta previa con hemorragia	1	MEDICO TRATANTE	16	Michoacán de Ocampo	052	052 LAZARO CARDENAS	2005	07	JULIO
1975	00	NO ESPECIFICADO	00	2	A	30	0	SE IGNORA	18	Nayarit	016	016 TECUALA	0006	180160006 El Arrayán	2	1000 a 1999 habitantes	02	NO OCUPADOS	5	SECUNDARIA COMPLETA	01	NINGUNA	18	Nayarit	017	017 TEPIC	0001	180170001 Tepic	01	SECRETARIA DE SALUD	2005	07	JULIO	21	17	40	1	CON ATENCION MEDICA	O720	O720 Hemorragia del tercer período del parto	3	OTRO MEDICO	18	Nayarit	017	017 TEPIC	2005	07	JULIO
1986	02	FEBRERO	27	2	A	23	5	CASADO	14	Jalisco	067	067 PUERTO VALLARTA	0001	140670001 Puerto Vallarta	13	100000 a 249999 habitantes	02	NO OCUPADOS	5	SECUNDARIA COMPLETA	00	DERECHOHABIENCIA NO ESPECIFICADA	14	Jalisco	067	067 PUERTO VALLARTA	0001	140670001 Puerto Vallarta	02	IMSS OPORTUNIDADES	2009	07	JULIO	01	22	00	1	CON ATENCION MEDICA	O882	O882 Embolia de coágulo sanguíneo, obstétrica	2	MEDICO LEGISTA	14	Jalisco	067	067 PUERTO VALLARTA	2009	07	JULIO
1990	08	AGOSTO	30	2	A	18	5	CASADO	15	México	057	057 NAUCALPAN DE JUAREZ	0001	150570001 Naucalpan de Juárez	15	500000 a 999999 habitantes	02	NO OCUPADOS	5	SECUNDARIA COMPLETA	06	SECRETARIA DE MARINA	09	Distrito Federal	010	010 ALVARO OBREGON	0001	090100001 Álvaro Obregón	07	SECRETARIA DE MARINA	2009	03	MARZO	08	09	40	1	CON ATENCION MEDICA	O998	O998 Otras enfermedades especificadas y afecciones que complican el embarazo, el parto y el puerperio	1	MEDICO TRATANTE	09	Distrito Federal	015	015 CUAUHTEMOC	2009	03	MARZO
1968	10	OCTUBRE	07	2	A	33	5	CASADO	15	México	046	046 JILOTZINGO	0003	150460003 San Luis Ayucan	4	2500 a 4999 habitantes	02	NO OCUPADOS	5	SECUNDARIA COMPLETA	02	IMSS	15	México	057	057 NAUCALPAN DE JUAREZ	0001	150570001 Naucalpan de Juárez	08	OTRA UNIDAD PUBLICA	2002	09	SEPTIEMBRE	10	06	45	1	CON ATENCION MEDICA	O883	O883 Embolia séptica y piémica, obstétrica	3	OTRO MEDICO	15	México	057	057 NAUCALPAN DE JUAREZ	2002	09	SEPTIEMBRE
1976	06	JUNIO	04	2	A	26	5	CASADO	05	Coahuila de Zaragoza	024	024 PARRAS	0001	050240001 Parras de la Fuente	9	30000 a 39999 habitantes	02	NO OCUPADOS	5	SECUNDARIA COMPLETA	02	IMSS	05	Coahuila de Zaragoza	024	024 PARRAS	0001	050240001 Parras de la Fuente	08	OTRA UNIDAD PUBLICA	2002	11	NOVIEMBRE	08	04	30	1	CON ATENCION MEDICA	O441	O441 Placenta previa con hemorragia	3	OTRO MEDICO	05	Coahuila de Zaragoza	024	024 PARRAS	2002	11	NOVIEMBRE
1988	00	NO ESPECIFICADO	00	2	A	17	5	CASADO	12	Guerrero	029	029 CHILPANCINGO DE LOS BRAVO	0037	120290037 El Fresno	1	1 a 999 habitantes	02	NO OCUPADOS	4	SECUNDARIA INCOMPLETA	01	NINGUNA	12	Guerrero	029	029 CHILPANCINGO DE LOS BRAVO	0001	120290001 Chilpancingo de los Bravo	08	OTRA UNIDAD PUBLICA	2005	05	MAYO	12	15	30	2	SIN ATENCION MEDICA	O429	O429 Ruptura prematura de las membranas, sin otra especificación	1	MEDICO TRATANTE	12	Guerrero	029	029 CHILPANCINGO DE LOS BRAVO	2005	05	MAYO
1973	00	NO ESPECIFICADO	00	2	A	32	5	CASADO	12	Guerrero	002	002 AHUACUOTZINGO	0026	120020026 Tlalcomulco	1	1 a 999 habitantes	02	NO OCUPADOS	1	NINGUNA	07	SEGURO POPULAR	12	Guerrero	029	029 CHILPANCINGO DE LOS BRAVO	0001	120290001 Chilpancingo de los Bravo	01	SECRETARIA DE SALUD	2005	05	MAYO	22	14	40	1	CON ATENCION MEDICA	O150	O150 Eclampsia en el embarazo	3	OTRO MEDICO	12	Guerrero	002	002 AHUACUOTZINGO	2005	06	JUNIO
1973	10	OCTUBRE	07	2	A	32	5	CASADO	11	Guanajuato	014	014 DOLORES HIDALGO	0173	110140173 Mojoneras	1	1 a 999 habitantes	02	NO OCUPADOS	1	NINGUNA	01	NINGUNA	11	Guanajuato	020	020 LEON	0001	110200001 León de los Aldama	01	SECRETARIA DE SALUD	2005	11	NOVIEMBRE	03	13	00	1	CON ATENCION MEDICA	O150	O150 Eclampsia en el embarazo	3	OTRO MEDICO	11	Guanajuato	020	020 LEON	2005	11	NOVIEMBRE
1961	00	NO ESPECIFICADO	00	2	A	44	5	CASADO	14	Jalisco	053	053 LAGOS DE MORENO	0386	140530386 Salsipuedes (El Puerto)	1	1 a 999 habitantes	02	NO OCUPADOS	1	NINGUNA	01	NINGUNA	11	Guanajuato	020	020 LEON	0001	110200001 León de los Aldama	01	SECRETARIA DE SALUD	2005	03	MARZO	07	23	25	1	CON ATENCION MEDICA	O721	O721 Otras hemorragias postparto inmediatas	3	OTRO MEDICO	11	Guanajuato	020	020 LEON	2005	03	MARZO
1983	00	NO ESPECIFICADO	00	2	A	22	5	CASADO	13	Hidalgo	027	027 HUEHUETLA	0088	130270088 San Antonio	1	1 a 999 habitantes	99	OTROS TRAB. CON OCUP. NO CLAS. ANT., INSUF. ESP.	2	PRIMARIA INCOMPLETA	01	NINGUNA	13	Hidalgo	053	053 SAN BARTOLO TUTOTEPEC	0001	130530001 San Bartolo Tutotepec	01	SECRETARIA DE SALUD	2005	02	FEBRERO	03	01	50	1	CON ATENCION MEDICA	O712	O712 Inversión del útero, postparto	3	OTRO MEDICO	13	Hidalgo	053	053 SAN BARTOLO TUTOTEPEC	2005	02	FEBRERO
1976	02	FEBRERO	11	2	A	29	5	CASADO	13	Hidalgo	062	062 TEPEHUACAN DE GUERRERO	0024	130620024 Tenango	1	1 a 999 habitantes	02	NO OCUPADOS	2	PRIMARIA INCOMPLETA	01	NINGUNA	13	Hidalgo	081	081 ZACUALTIPAN DE ANGELES	0001	130810001 Zacualtipán	02	IMSS OPORTUNIDADES	2005	12	DICIEMBRE	23	05	25	1	CON ATENCION MEDICA	O721	O721 Otras hemorragias postparto inmediatas	3	OTRO MEDICO	13	Hidalgo	081	081 ZACUALTIPAN DE ANGELES	2005	12	DICIEMBRE
1977	00	NO ESPECIFICADO	00	2	A	28	5	CASADO	07	Chiapas	020	020 LA CONCORDIA	0003	070200003 Benito Juárez	4	2500 a 4999 habitantes	02	NO OCUPADOS	7	PROFESIONAL	01	NINGUNA	07	Chiapas	108	108 VILLAFLORES	0001	071080001 Villaflores	01	SECRETARIA DE SALUD	2005	08	AGOSTO	19	11	10	1	CON ATENCION MEDICA	O244	O244 Diabetes mellitus que se origina con el embarazo	3	OTRO MEDICO	07	Chiapas	108	108 VILLAFLORES	2005	08	AGOSTO
1961	08	AGOSTO	00	2	A	44	5	CASADO	07	Chiapas	098	098 TOTOLAPA	0029	070980029 La Bodega	1	1 a 999 habitantes	02	NO OCUPADOS	7	PROFESIONAL	00	DERECHOHABIENCIA NO ESPECIFICADA	07	Chiapas	101	101 TUXTLA GUTIERREZ	0001	071010001 Tuxtla Gutiérrez	01	SECRETARIA DE SALUD	2005	08	AGOSTO	24	18	00	1	CON ATENCION MEDICA	O150	O150 Eclampsia en el embarazo	3	OTRO MEDICO	07	Chiapas	101	101 TUXTLA GUTIERREZ	2005	08	AGOSTO
1973	00	NO ESPECIFICADO	00	2	A	32	5	CASADO	07	Chiapas	061	061 OCOZOCOAUTLA DE ESPINOSA	0000	070610000 No especificado	0	No Especificado.	02	NO OCUPADOS	1	NINGUNA	01	NINGUNA	07	Chiapas	101	101 TUXTLA GUTIERREZ	0001	071010001 Tuxtla Gutiérrez	01	SECRETARIA DE SALUD	2005	03	MARZO	07	11	30	1	CON ATENCION MEDICA	O152	O152 Eclampsia en el puerperio	3	OTRO MEDICO	07	Chiapas	101	101 TUXTLA GUTIERREZ	2005	03	MARZO
1966	00	NO ESPECIFICADO	00	2	A	40	5	CASADO	08	Chihuahua	019	019 CHIHUAHUA	0001	080190001 Chihuahua	15	500000 a 999999 habitantes	02	NO OCUPADOS	7	PROFESIONAL	00	DERECHOHABIENCIA NO ESPECIFICADA	08	Chihuahua	019	019 CHIHUAHUA	0001	080190001 Chihuahua	01	SECRETARIA DE SALUD	2006	02	FEBRERO	25	22	18	1	CON ATENCION MEDICA	O152	O152 Eclampsia en el puerperio	3	OTRO MEDICO	08	Chihuahua	019	019 CHIHUAHUA	2006	02	FEBRERO
1976	09	SEPTIEMBRE	01	2	A	29	5	CASADO	25	Sinaloa	010	010 EL FUERTE	0069	250100069 Charay	4	2500 a 4999 habitantes	41	TRAB. ACT. AGRIC., GANAD., SILVIC. Y CAZA Y PESC	7	PROFESIONAL	03	ISSSTE	25	Sinaloa	001	001 AHOME	0001	250010001 Los Mochis	01	SECRETARIA DE SALUD	2005	12	DICIEMBRE	05	20	20	1	CON ATENCION MEDICA	O747	O747 Falla o dificultad en la intubación durante el trabajo de parto y el parto	1	MEDICO TRATANTE	25	Sinaloa	001	001 AHOME	2005	12	DICIEMBRE
1965	00	NO ESPECIFICADO	00	2	A	41	5	CASADO	11	Guanajuato	009	009 COMONFORT	0100	110090100 San Isidro (La Loma)	1	1 a 999 habitantes	02	NO OCUPADOS	2	PRIMARIA INCOMPLETA	07	SEGURO POPULAR	11	Guanajuato	009	009 COMONFORT	0001	110090001 Comonfort	01	SECRETARIA DE SALUD	2006	02	FEBRERO	26	01	25	1	CON ATENCION MEDICA	O150	O150 Eclampsia en el embarazo	1	MEDICO TRATANTE	11	Guanajuato	009	009 COMONFORT	2006	02	FEBRERO
1986	02	FEBRERO	06	2	A	20	5	CASADO	08	Chihuahua	065	065 URIQUE	0000	080650000 No especificado	0	No Especificado.	02	NO OCUPADOS	1	NINGUNA	01	NINGUNA	08	Chihuahua	019	019 CHIHUAHUA	0001	080190001 Chihuahua	08	OTRA UNIDAD PUBLICA	2006	12	DICIEMBRE	17	16	20	1	CON ATENCION MEDICA	O993	O993 Trastornos mentales y enfermedades del sistema nervioso que complican el embarazo, el parto y el puerperio	3	OTRO MEDICO	08	Chihuahua	019	019 CHIHUAHUA	2006	12	DICIEMBRE
1972	11	NOVIEMBRE	26	2	A	34	5	CASADO	08	Chihuahua	019	019 CHIHUAHUA	0001	080190001 Chihuahua	15	500000 a 999999 habitantes	02	NO OCUPADOS	2	PRIMARIA INCOMPLETA	01	NINGUNA	08	Chihuahua	019	019 CHIHUAHUA	0001	080190001 Chihuahua	08	OTRA UNIDAD PUBLICA	2006	12	DICIEMBRE	19	02	45	1	CON ATENCION MEDICA	O150	O150 Eclampsia en el embarazo	3	OTRO MEDICO	08	Chihuahua	019	019 CHIHUAHUA	2006	12	DICIEMBRE
1978	00	NO ESPECIFICADO	00	2	A	28	5	CASADO	07	Chiapas	026	026 CHENALHO	0029	070260029 Miguel Utrilla (Los Chorros)	1	1 a 999 habitantes	02	NO OCUPADOS	1	NINGUNA	01	NINGUNA	07	Chiapas	078	078 SAN CRISTOBAL DE LAS CASAS	0001	070780001 San Cristóbal de las Casas	02	IMSS OPORTUNIDADES	2006	03	MARZO	20	17	30	1	CON ATENCION MEDICA	O721	O721 Otras hemorragias postparto inmediatas	1	MEDICO TRATANTE	07	Chiapas	078	078 SAN CRISTOBAL DE LAS CASAS	2006	03	MARZO
1977	00	NO ESPECIFICADO	00	2	A	29	5	CASADO	07	Chiapas	099	099 LA TRINITARIA	0724	070990724 Juan Aldama	1	1 a 999 habitantes	02	NO OCUPADOS	2	PRIMARIA INCOMPLETA	00	DERECHOHABIENCIA NO ESPECIFICADA	07	Chiapas	019	019 COMITAN DE DOMINGUEZ	0001	070190001 Comitán de Domínguez	01	SECRETARIA DE SALUD	2006	05	MAYO	28	07	15	1	CON ATENCION MEDICA	O721	O721 Otras hemorragias postparto inmediatas	3	OTRO MEDICO	07	Chiapas	019	019 COMITAN DE DOMINGUEZ	2006	05	MAYO
1974	00	NO ESPECIFICADO	00	2	A	32	5	CASADO	07	Chiapas	079	079 SAN FERNANDO	0015	070790015 La Pimienta	1	1 a 999 habitantes	02	NO OCUPADOS	1	NINGUNA	01	NINGUNA	07	Chiapas	101	101 TUXTLA GUTIERREZ	0001	071010001 Tuxtla Gutiérrez	01	SECRETARIA DE SALUD	2006	05	MAYO	04	13	30	1	CON ATENCION MEDICA	O721	O721 Otras hemorragias postparto inmediatas	3	OTRO MEDICO	07	Chiapas	101	101 TUXTLA GUTIERREZ	2006	05	MAYO
1992	05	MAYO	00	2	A	14	5	CASADO	07	Chiapas	114	114 BENEMERITO DE LAS AMERICAS	0014	071140014 Loma Linda	1	1 a 999 habitantes	02	NO OCUPADOS	1	NINGUNA	01	NINGUNA	07	Chiapas	065	065 PALENQUE	0001	070650001 Palenque	01	SECRETARIA DE SALUD	2006	05	MAYO	18	23	20	1	CON ATENCION MEDICA	O722	O722 Hemorragia postparto secundaria o tardía	3	OTRO MEDICO	07	Chiapas	065	065 PALENQUE	2006	05	MAYO
1968	07	JULIO	31	2	A	37	5	CASADO	26	Sonora	017	017 CABORCA	0001	260170001 Heroica Caborca	10	40000 a 49999 habitantes	02	NO OCUPADOS	2	PRIMARIA INCOMPLETA	07	SEGURO POPULAR	26	Sonora	030	030 HERMOSILLO	0001	260300001 Hermosillo	01	SECRETARIA DE SALUD	2005	09	SEPTIEMBRE	26	18	40	1	CON ATENCION MEDICA	O150	O150 Eclampsia en el embarazo	3	OTRO MEDICO	26	Sonora	030	030 HERMOSILLO	2005	09	SEPTIEMBRE
1969	03	MARZO	15	2	A	36	5	CASADO	12	Guerrero	062	062 TLACOACHISTLAHUACA	0001	120620001 Tlacoachistlahuaca	4	2500 a 4999 habitantes	02	NO OCUPADOS	1	NINGUNA	01	NINGUNA	20	Oaxaca	067	067 OAXACA DE JUAREZ	0001	200670001 Oaxaca de Juárez	01	SECRETARIA DE SALUD	2005	10	OCTUBRE	08	22	30	1	CON ATENCION MEDICA	O150	O150 Eclampsia en el embarazo	3	OTRO MEDICO	20	Oaxaca	067	067 OAXACA DE JUAREZ	2005	10	OCTUBRE
1989	00	NO ESPECIFICADO	00	2	A	15	5	CASADO	12	Guerrero	071	071 XOCHISTLAHUACA	0014	120710014 El Santiago	1	1 a 999 habitantes	02	NO OCUPADOS	2	PRIMARIA INCOMPLETA	01	NINGUNA	12	Guerrero	046	046 OMETEPEC	0001	120460001 Ometepec	08	OTRA UNIDAD PUBLICA	2004	04	ABRIL	03	14	20	1	CON ATENCION MEDICA	O150	O150 Eclampsia en el embarazo	3	OTRO MEDICO	12	Guerrero	071	071 XOCHISTLAHUACA	2004	04	ABRIL
1970	09	SEPTIEMBRE	05	2	A	34	5	CASADO	10	Durango	005	005 DURANGO	0001	100050001 Victoria de Durango	14	250000 a 499999 habitantes	02	NO OCUPADOS	7	PROFESIONAL	01	NINGUNA	10	Durango	005	005 DURANGO	0001	100050001 Victoria de Durango	08	OTRA UNIDAD PUBLICA	2004	12	DICIEMBRE	23	10	45	0	NO ESPECIFICADO	O150	O150 Eclampsia en el embarazo	3	OTRO MEDICO	10	Durango	005	005 DURANGO	2004	12	DICIEMBRE
1965	01	ENERO	01	2	A	38	5	CASADO	24	San Luis Potosí	010	010 CIUDAD DEL MAIZ	0001	240100001 Ciudad del Maíz	5	5000 a 9999 habitantes	02	NO OCUPADOS	1	NINGUNA	01	NINGUNA	24	San Luis Potosí	028	028 SAN LUIS POTOSI	0001	240280001 San Luis Potosí	08	OTRA UNIDAD PUBLICA	2003	11	NOVIEMBRE	19	08	00	1	CON ATENCION MEDICA	O100	O100 Hipertensión esencial preexistente que complica el embarazo, el parto y el puerperio	3	OTRO MEDICO	24	San Luis Potosí	028	028 SAN LUIS POTOSI	2003	11	NOVIEMBRE
1982	00	NO ESPECIFICADO	00	2	A	21	5	CASADO	27	Tabasco	012	012 MACUSPANA	0001	270120001 Macuspana	8	20000 a 29999 habitantes	82	TRABAJADORES EN SERVICIOS DOMESTICOS	7	PROFESIONAL	01	NINGUNA	27	Tabasco	004	004 CENTRO	0001	270040001 Villahermosa	08	OTRA UNIDAD PUBLICA	2003	08	AGOSTO	01	12	00	1	CON ATENCION MEDICA	O150	O150 Eclampsia en el embarazo	3	OTRO MEDICO	27	Tabasco	004	004 CENTRO	2003	08	AGOSTO
1978	01	ENERO	07	2	A	25	5	CASADO	07	Chiapas	059	059 OCOSINGO	0001	070590001 Ocosingo	8	20000 a 29999 habitantes	02	NO OCUPADOS	2	PRIMARIA INCOMPLETA	01	NINGUNA	31	Yucatán	050	050 MERIDA	0001	310500001 Mérida	08	OTRA UNIDAD PUBLICA	2003	03	MARZO	28	15	45	1	CON ATENCION MEDICA	C58X	C58X Tumor maligno de la placenta	3	OTRO MEDICO	31	Yucatán	050	050 MERIDA	2003	03	MARZO
1969	00	NO ESPECIFICADO	00	2	A	35	5	CASADO	04	Campeche	002	002 CAMPECHE	0110	040020110 Alfredo V. Bonfil	2	1000 a 1999 habitantes	02	NO OCUPADOS	1	NINGUNA	01	NINGUNA	04	Campeche	002	002 CAMPECHE	0110	040020110 Alfredo V. Bonfil	08	OTRA UNIDAD PUBLICA	2004	03	MARZO	11	07	45	1	CON ATENCION MEDICA	O721	O721 Otras hemorragias postparto inmediatas	3	OTRO MEDICO	04	Campeche	002	002 CAMPECHE	2004	12	DICIEMBRE
1995	00	NO ESPECIFICADO	00	2	A	18	5	CASADO	07	Chiapas	090	090 TAPALAPA	0001	070900001 Tapalapa	2	1000 a 1999 habitantes	11	PROFESIONALES	02	PRIMARIA INCOMPLETA	10	IMSS Oportunidades	07	Chiapas	068	068 PICHUCALCO	0001	070680001 Pichucalco	01	SECRETARIA DE SALUD	2013	07	JULIO	23	07	30	2	SIN ATENCION MEDICA	O721	O721 Otras hemorragias postparto inmediatas	3	OTRO MEDICO	07	Chiapas	090	090 TAPALAPA	2013	07	JULIO
1980	00	NO ESPECIFICADO	00	2	A	33	5	CASADO	15	México	054	054 METEPEC	0047	150540047 San Miguel Totocuitlapilco	5	5000 a 9999 habitantes	11	PROFESIONALES	01	NINGUNA	07	SEGURO POPULAR	15	México	106	106 TOLUCA	0001	151060001 Toluca de Lerdo	01	SECRETARIA DE SALUD	2013	02	FEBRERO	18	23	20	1	CON ATENCION MEDICA	O721	O721 Otras hemorragias postparto inmediatas	3	OTRO MEDICO	15	México	106	106 TOLUCA	2013	02	FEBRERO
1986	00	NO ESPECIFICADO	00	2	A	26	5	CASADO	15	México	106	106 TOLUCA	0062	151060062 San Andrés Cuexcontitlán	7	15000 a 19999 habitantes	02	NO OCUPADOS	00	NO ESPECIFICADO	07	SEGURO POPULAR	15	México	106	106 TOLUCA	0001	151060001 Toluca de Lerdo	01	SECRETARIA DE SALUD	2012	05	MAYO	23	03	00	1	CON ATENCION MEDICA	O720	O720 Hemorragia del tercer período del parto	2	MEDICO LEGISTA	15	México	106	106 TOLUCA	2012	05	MAYO
1974	02	FEBRERO	01	2	A	36	5	CASADO	21	Puebla	114	114 PUEBLA	0001	211140001 Heróica Puebla de Zaragoza	16	1000000 a 1499999 habitantes	02	NO OCUPADOS	5	SECUNDARIA COMPLETA	07	SEGURO POPULAR	21	Puebla	114	114 PUEBLA	0001	211140001 Heróica Puebla de Zaragoza	01	SECRETARIA DE SALUD	2010	08	AGOSTO	16	14	55	1	CON ATENCION MEDICA	O441	O441 Placenta previa con hemorragia	3	OTRO MEDICO	21	Puebla	114	114 PUEBLA	2010	08	AGOSTO
1980	09	SEPTIEMBRE	09	2	A	28	5	CASADO	18	Nayarit	004	004 COMPOSTELA	0001	180040001 Compostela	7	15000 a 19999 habitantes	02	NO OCUPADOS	5	SECUNDARIA COMPLETA	00	DERECHOHABIENCIA NO ESPECIFICADA	18	Nayarit	017	017 TEPIC	0001	180170001 Tepic	01	SECRETARIA DE SALUD	2009	01	ENERO	19	14	45	1	CON ATENCION MEDICA	O459	O459 Desprendimiento prematuro de la placenta, sin otra especificación	3	OTRO MEDICO	18	Nayarit	004	004 COMPOSTELA	2009	01	ENERO
1967	04	ABRIL	03	2	A	42	5	CASADO	19	Nuevo León	039	039 MONTERREY	0001	190390001 Monterrey	16	1000000 a 1499999 habitantes	02	NO OCUPADOS	5	SECUNDARIA COMPLETA	01	NINGUNA	19	Nuevo León	039	039 MONTERREY	0001	190390001 Monterrey	08	OTRA UNIDAD PUBLICA	2009	10	OCTUBRE	21	99	99	1	CON ATENCION MEDICA	O11X	O11X Trastornos hipertensivos preexistentes, con proteinuria agregada	2	MEDICO LEGISTA	19	Nuevo León	039	039 MONTERREY	2009	11	NOVIEMBRE
1987	03	MARZO	10	2	A	24	5	CASADO	19	Nuevo León	039	039 MONTERREY	0001	190390001 Monterrey	16	1000000 a 1499999 habitantes	02	NO OCUPADOS	5	SECUNDARIA COMPLETA	01	NINGUNA	19	Nuevo León	039	039 MONTERREY	0001	190390001 Monterrey	08	OTRA UNIDAD PUBLICA	2011	10	OCTUBRE	26	11	05	1	CON ATENCION MEDICA	O009	O009 Embarazo ectópico, no especificado	2	MEDICO LEGISTA	19	Nuevo León	039	039 MONTERREY	2011	11	NOVIEMBRE
1983	00	NO ESPECIFICADO	00	2	A	27	5	CASADO	30	Veracruz de Ignacio de la Llave	085	085 IXTACZOQUITLAN	0002	300850002 Buenavista	3	2000 a 2499 habitantes	02	NO OCUPADOS	5	SECUNDARIA COMPLETA	07	SEGURO POPULAR	30	Veracruz de Ignacio de la Llave	138	138 RIO BLANCO	0001	301380001 Río Blanco	01	SECRETARIA DE SALUD	2010	05	MAYO	30	11	25	1	CON ATENCION MEDICA	O990	O990 Anemia que complica el embarazo, el parto y el puerperio	3	OTRO MEDICO	30	Veracruz de Ignacio de la Llave	138	138 RIO BLANCO	2010	05	MAYO
1970	12	DICIEMBRE	30	2	A	31	5	CASADO	09	Distrito Federal	005	005 GUSTAVO A. MADERO	0001	090050001 Gustavo A. Madero	16	1000000 a 1499999 habitantes	02	NO OCUPADOS	5	SECUNDARIA COMPLETA	02	IMSS	09	Distrito Federal	015	015 CUAUHTEMOC	0001	090150001 Cuauhtémoc	08	OTRA UNIDAD PUBLICA	2002	03	MARZO	18	01	15	1	CON ATENCION MEDICA	O441	O441 Placenta previa con hemorragia	1	MEDICO TRATANTE	09	Distrito Federal	015	015 CUAUHTEMOC	2002	03	MARZO
1977	07	JULIO	16	2	A	24	5	CASADO	15	México	058	058 NEZAHUALCOYOTL	0001	150580001 Ciudad Nezahualcóyotl	16	1000000 a 1499999 habitantes	02	NO OCUPADOS	5	SECUNDARIA COMPLETA	01	NINGUNA	09	Distrito Federal	012	012 TLALPAN	0001	090120001 Tlalpan	08	OTRA UNIDAD PUBLICA	2002	06	JUNIO	17	21	55	1	CON ATENCION MEDICA	O998	O998 Otras enfermedades especificadas y afecciones que complican el embarazo, el parto y el puerperio	3	OTRO MEDICO	09	Distrito Federal	015	015 CUAUHTEMOC	2002	06	JUNIO
1967	06	JUNIO	12	2	A	39	5	CASADO	05	Coahuila de Zaragoza	003	003 ALLENDE	0001	050030001 Allende	7	15000 a 19999 habitantes	02	NO OCUPADOS	5	SECUNDARIA COMPLETA	01	NINGUNA	05	Coahuila de Zaragoza	003	003 ALLENDE	0001	050030001 Allende	01	SECRETARIA DE SALUD	2006	09	SEPTIEMBRE	03	18	15	1	CON ATENCION MEDICA	O720	O720 Hemorragia del tercer período del parto	3	OTRO MEDICO	05	Coahuila de Zaragoza	003	003 ALLENDE	2006	09	SEPTIEMBRE
1974	04	ABRIL	26	2	A	29	5	CASADO	08	Chihuahua	037	037 JUAREZ	0001	080370001 Juárez	16	1000000 a 1499999 habitantes	02	NO OCUPADOS	5	SECUNDARIA COMPLETA	02	IMSS	08	Chihuahua	037	037 JUAREZ	0001	080370001 Juárez	08	OTRA UNIDAD PUBLICA	2003	05	MAYO	10	17	00	1	CON ATENCION MEDICA	O998	O998 Otras enfermedades especificadas y afecciones que complican el embarazo, el parto y el puerperio	3	OTRO MEDICO	08	Chihuahua	037	037 JUAREZ	2003	05	MAYO
1972	02	FEBRERO	26	2	A	41	5	CASADO	15	México	005	005 ALMOLOYA DE JUAREZ	0039	150050039 San Pedro de la Hortaliza (Ej. Almoloyán)	3	2000 a 2499 habitantes	11	PROFESIONALES	05	SECUNDARIA COMPLETA	07	SEGURO POPULAR	15	México	106	106 TOLUCA	0001	151060001 Toluca de Lerdo	01	SECRETARIA DE SALUD	2013	03	MARZO	23	05	10	1	CON ATENCION MEDICA	O001	O001 Embarazo tubárico	3	OTRO MEDICO	15	México	106	106 TOLUCA	2013	03	MARZO
1982	06	JUNIO	09	2	A	20	5	CASADO	14	Jalisco	039	039 GUADALAJARA	0001	140390001 Guadalajara	17	1500000 y más habitantes	02	NO OCUPADOS	5	SECUNDARIA COMPLETA	02	IMSS	14	Jalisco	039	039 GUADALAJARA	0001	140390001 Guadalajara	08	OTRA UNIDAD PUBLICA	2002	09	SEPTIEMBRE	16	16	50	1	CON ATENCION MEDICA	O998	O998 Otras enfermedades especificadas y afecciones que complican el embarazo, el parto y el puerperio	1	MEDICO TRATANTE	14	Jalisco	039	039 GUADALAJARA	2002	09	SEPTIEMBRE
1972	01	ENERO	08	2	A	30	5	CASADO	09	Distrito Federal	007	007 IZTAPALAPA	0001	090070001 Iztapalapa	17	1500000 y más habitantes	62	TRABAJADORES DE APOYO EN ACTIVIDADES ADMVAS.	5	SECUNDARIA COMPLETA	02	IMSS	09	Distrito Federal	007	007 IZTAPALAPA	0001	090070001 Iztapalapa	08	OTRA UNIDAD PUBLICA	2002	02	FEBRERO	23	00	50	1	CON ATENCION MEDICA	O223	O223 Flebotrombosis profunda en el embarazo	3	OTRO MEDICO	09	Distrito Federal	015	015 CUAUHTEMOC	2002	02	FEBRERO
1978	04	ABRIL	05	2	A	29	5	CASADO	01	Aguascalientes	005	005 JESUS MARIA	0066	010050066 Paso Blanco	2	1000 a 1999 habitantes	02	NO OCUPADOS	5	SECUNDARIA COMPLETA	00	DERECHOHABIENCIA NO ESPECIFICADA	01	Aguascalientes	001	001 AGUASCALIENTES	0001	010010001 Aguascalientes	01	SECRETARIA DE SALUD	2007	07	JULIO	28	17	20	1	CON ATENCION MEDICA	O720	O720 Hemorragia del tercer período del parto	3	OTRO MEDICO	01	Aguascalientes	001	001 AGUASCALIENTES	2007	07	JULIO
1987	00	NO ESPECIFICADO	00	2	A	20	5	CASADO	07	Chiapas	079	079 SAN FERNANDO	0073	070790073 Viva Cárdenas	2	1000 a 1999 habitantes	02	NO OCUPADOS	5	SECUNDARIA COMPLETA	00	DERECHOHABIENCIA NO ESPECIFICADA	07	Chiapas	101	101 TUXTLA GUTIERREZ	0001	071010001 Tuxtla Gutiérrez	01	SECRETARIA DE SALUD	2007	01	ENERO	22	14	15	1	CON ATENCION MEDICA	O998	O998 Otras enfermedades especificadas y afecciones que complican el embarazo, el parto y el puerperio	3	OTRO MEDICO	07	Chiapas	079	079 SAN FERNANDO	2007	01	ENERO
1984	00	NO ESPECIFICADO	00	2	A	23	5	CASADO	15	México	033	033 ECATEPEC DE MORELOS	0001	150330001 Ecatepec de Morelos	17	1500000 y más habitantes	81	TRAB. EN SERV. PERSONALES EN ESTABLECIMIENTOS	5	SECUNDARIA COMPLETA	01	NINGUNA	09	Distrito Federal	005	005 GUSTAVO A. MADERO	0001	090050001 Gustavo A. Madero	01	SECRETARIA DE SALUD	2007	02	FEBRERO	08	15	00	1	CON ATENCION MEDICA	O639	O639 Trabajo de parto prolongado, no especificado	1	MEDICO TRATANTE	09	Distrito Federal	005	005 GUSTAVO A. MADERO	2007	02	FEBRERO
1984	00	NO ESPECIFICADO	00	2	A	22	5	CASADO	09	Distrito Federal	007	007 IZTAPALAPA	0001	090070001 Iztapalapa	17	1500000 y más habitantes	02	NO OCUPADOS	5	SECUNDARIA COMPLETA	01	NINGUNA	09	Distrito Federal	015	015 CUAUHTEMOC	0001	090150001 Cuauhtémoc	01	SECRETARIA DE SALUD	2006	06	JUNIO	14	05	45	1	CON ATENCION MEDICA	O460	O460 Hemorragia anteparto con defecto de la coagulación	3	OTRO MEDICO	09	Distrito Federal	007	007 IZTAPALAPA	2006	06	JUNIO
1978	00	NO ESPECIFICADO	00	2	A	28	5	CASADO	20	Oaxaca	079	079 SALINA CRUZ	0001	200790001 Salina Cruz	11	50000 a 74999 habitantes	02	NO OCUPADOS	5	SECUNDARIA COMPLETA	06	SECRETARIA DE MARINA	09	Distrito Federal	010	010 ALVARO OBREGON	0001	090100001 Álvaro Obregón	07	SECRETARIA DE MARINA	2006	09	SEPTIEMBRE	01	17	45	1	CON ATENCION MEDICA	O441	O441 Placenta previa con hemorragia	3	OTRO MEDICO	09	Distrito Federal	015	015 CUAUHTEMOC	2006	09	SEPTIEMBRE
1990	07	JULIO	16	2	A	20	5	CASADO	15	México	002	002 ACOLMAN	0001	150020001 Acolman de Nezahualcóyotl	5	5000 a 9999 habitantes	02	NO OCUPADOS	5	SECUNDARIA COMPLETA	01	NINGUNA	15	México	002	002 ACOLMAN	0001	150020001 Acolman de Nezahualcóyotl	01	SECRETARIA DE SALUD	2010	10	OCTUBRE	07	16	10	1	CON ATENCION MEDICA	O97X	O97X Muerte por secuelas de causas obstétricas directas	3	OTRO MEDICO	15	México	002	002 ACOLMAN	2010	10	OCTUBRE
1967	00	NO ESPECIFICADO	00	2	A	43	5	CASADO	16	Michoacán de Ocampo	071	071 PURUANDIRO	0038	160710038 Las Ranas	2	1000 a 1999 habitantes	02	NO OCUPADOS	0	NO ESPECIFICADO	07	SEGURO POPULAR	16	Michoacán de Ocampo	053	053 MORELIA	0001	160530001 Morelia	01	SECRETARIA DE SALUD	2010	02	FEBRERO	15	12	45	1	CON ATENCION MEDICA	O711	O711 Ruptura del útero durante el trabajo de parto	3	OTRO MEDICO	16	Michoacán de Ocampo	113	113 JOSE SIXTO VERDUZCO	2010	02	FEBRERO
1982	08	AGOSTO	06	2	A	28	5	CASADO	15	México	033	033 ECATEPEC DE MORELOS	0001	150330001 Ecatepec de Morelos	17	1500000 y más habitantes	02	NO OCUPADOS	5	SECUNDARIA COMPLETA	07	SEGURO POPULAR	15	México	033	033 ECATEPEC DE MORELOS	0001	150330001 Ecatepec de Morelos	01	SECRETARIA DE SALUD	2010	10	OCTUBRE	15	19	33	1	CON ATENCION MEDICA	O718	O718 Otros traumas obstétricos especificados	1	MEDICO TRATANTE	15	México	033	033 ECATEPEC DE MORELOS	2010	10	OCTUBRE
1981	09	SEPTIEMBRE	20	2	A	29	5	CASADO	15	México	033	033 ECATEPEC DE MORELOS	0001	150330001 Ecatepec de Morelos	17	1500000 y más habitantes	62	TRABAJADORES DE APOYO EN ACTIVIDADES ADMVAS.	5	SECUNDARIA COMPLETA	01	NINGUNA	15	México	033	033 ECATEPEC DE MORELOS	0001	150330001 Ecatepec de Morelos	01	SECRETARIA DE SALUD	2010	09	SEPTIEMBRE	20	21	20	1	CON ATENCION MEDICA	O97X	O97X Muerte por secuelas de causas obstétricas directas	3	OTRO MEDICO	15	México	033	033 ECATEPEC DE MORELOS	2010	09	SEPTIEMBRE
1980	00	NO ESPECIFICADO	00	2	A	30	5	CASADO	04	Campeche	002	002 CAMPECHE	0101	040020101 San Francisco Kobén	2	1000 a 1999 habitantes	02	NO OCUPADOS	5	SECUNDARIA COMPLETA	07	SEGURO POPULAR	04	Campeche	002	002 CAMPECHE	0001	040020001 Campeche	01	SECRETARIA DE SALUD	2010	08	AGOSTO	24	02	00	1	CON ATENCION MEDICA	O996	O996 Enfermedades del sistema digestivo que complican el embarazo, el parto y el puerperio	3	OTRO MEDICO	04	Campeche	002	002 CAMPECHE	2010	08	AGOSTO
1975	00	NO ESPECIFICADO	00	2	A	35	5	CASADO	13	Hidalgo	082	082 ZAPOTLAN DE JUAREZ	0002	130820002 Acayuca	5	5000 a 9999 habitantes	02	NO OCUPADOS	5	SECUNDARIA COMPLETA	07	SEGURO POPULAR	13	Hidalgo	048	048 PACHUCA DE SOTO	0001	130480001 Pachuca de Soto	01	SECRETARIA DE SALUD	2010	08	AGOSTO	03	04	20	1	CON ATENCION MEDICA	O711	O711 Ruptura del útero durante el trabajo de parto	3	OTRO MEDICO	13	Hidalgo	048	048 PACHUCA DE SOTO	2010	08	AGOSTO
1992	00	NO ESPECIFICADO	00	2	A	18	5	CASADO	27	Tabasco	008	008 HUIMANGUILLO	0018	270080018 El Desecho 1a. Sección	2	1000 a 1999 habitantes	02	NO OCUPADOS	5	SECUNDARIA COMPLETA	07	SEGURO POPULAR	27	Tabasco	004	004 CENTRO	0001	270040001 Villahermosa	01	SECRETARIA DE SALUD	2010	03	MARZO	30	08	25	1	CON ATENCION MEDICA	O720	O720 Hemorragia del tercer período del parto	1	MEDICO TRATANTE	27	Tabasco	004	004 CENTRO	2010	03	MARZO
1992	00	NO ESPECIFICADO	00	2	A	21	5	CASADO	15	México	075	075 SAN MARTIN DE LAS PIRAMIDES	0008	150750008 San Pablo Ixquitlán	2	1000 a 1999 habitantes	11	PROFESIONALES	05	SECUNDARIA COMPLETA	07	SEGURO POPULAR	15	México	065	065 OTUMBA	0001	150650001 Otumba de Gómez Farías	01	SECRETARIA DE SALUD	2013	07	JULIO	01	22	30	1	CON ATENCION MEDICA	O97X	O97X Muerte por secuelas de causas obstétricas directas	3	OTRO MEDICO	15	México	065	065 OTUMBA	2013	07	JULIO
1993	03	MARZO	30	2	A	20	5	CASADO	17	Morelos	015	015 MIACATLAN	0004	170150004 Coatetelco	5	5000 a 9999 habitantes	11	PROFESIONALES	05	SECUNDARIA COMPLETA	07	SEGURO POPULAR	09	Distrito Federal	015	015 CUAUHTEMOC	0001	090150001 Cuauhtémoc	01	SECRETARIA DE SALUD	2013	07	JULIO	19	12	17	1	CON ATENCION MEDICA	O998	O998 Otras enfermedades especificadas y afecciones que complican el embarazo, el parto y el puerperio	3	OTRO MEDICO	09	Distrito Federal	015	015 CUAUHTEMOC	2013	07	JULIO
1983	05	MAYO	10	2	A	30	5	CASADO	16	Michoacán de Ocampo	076	076 SAHUAYO	0001	160760001 Sahuayo de Morelos	11	50000 a 74999 habitantes	11	PROFESIONALES	05	SECUNDARIA COMPLETA	00	DERECHOHABIENCIA NO ESPECIFICADA	14	Jalisco	039	039 GUADALAJARA	0001	140390001 Guadalajara	08	OTRA UNIDAD PUBLICA	2013	06	JUNIO	29	22	00	1	CON ATENCION MEDICA	O720	O720 Hemorragia del tercer período del parto	3	OTRO MEDICO	14	Jalisco	039	039 GUADALAJARA	2013	06	JUNIO
1969	07	JULIO	09	2	A	44	5	CASADO	04	Campeche	009	009 ESCARCEGA	0001	040090001 Escárcega	8	20000 a 29999 habitantes	11	PROFESIONALES	05	SECUNDARIA COMPLETA	07	SEGURO POPULAR	04	Campeche	009	009 ESCARCEGA	0001	040090001 Escárcega	01	SECRETARIA DE SALUD	2013	08	AGOSTO	23	21	40	1	CON ATENCION MEDICA	O97X	O97X Muerte por secuelas de causas obstétricas directas	3	OTRO MEDICO	04	Campeche	002	002 CAMPECHE	2013	08	AGOSTO
1988	07	JULIO	15	2	A	24	5	CASADO	20	Oaxaca	334	334 VILLA DE TUTUTEPEC DE MELCHOR OCAMPO	0001	203340001 Villa de Tututepec de Melchor Ocampo	2	1000 a 1999 habitantes	02	NO OCUPADOS	05	SECUNDARIA COMPLETA	01	NINGUNA	09	Distrito Federal	016	016 MIGUEL HIDALGO	0001	090160001 Miguel Hidalgo	01	SECRETARIA DE SALUD	2012	12	DICIEMBRE	03	15	43	1	CON ATENCION MEDICA	O998	O998 Otras enfermedades especificadas y afecciones que complican el embarazo, el parto y el puerperio	1	MEDICO TRATANTE	09	Distrito Federal	015	015 CUAUHTEMOC	2012	12	DICIEMBRE
1979	07	JULIO	20	2	A	33	5	CASADO	15	México	033	033 ECATEPEC DE MORELOS	0001	150330001 Ecatepec de Morelos	17	1500000 y más habitantes	02	NO OCUPADOS	00	NO ESPECIFICADO	01	NINGUNA	15	México	033	033 ECATEPEC DE MORELOS	0001	150330001 Ecatepec de Morelos	01	SECRETARIA DE SALUD	2012	08	AGOSTO	19	02	45	1	CON ATENCION MEDICA	O720	O720 Hemorragia del tercer período del parto	1	MEDICO TRATANTE	15	México	033	033 ECATEPEC DE MORELOS	2012	08	AGOSTO
1990	00	NO ESPECIFICADO	00	2	A	22	5	CASADO	12	Guerrero	001	001 ACAPULCO DE JUAREZ	0173	120010173 Xaltianguis	5	5000 a 9999 habitantes	02	NO OCUPADOS	05	SECUNDARIA COMPLETA	07	SEGURO POPULAR	12	Guerrero	001	001 ACAPULCO DE JUAREZ	0001	120010001 Acapulco de Juárez	01	SECRETARIA DE SALUD	2012	06	JUNIO	30	18	20	1	CON ATENCION MEDICA	O996	O996 Enfermedades del sistema digestivo que complican el embarazo, el parto y el puerperio	3	OTRO MEDICO	12	Guerrero	001	001 ACAPULCO DE JUAREZ	2012	07	JULIO
1993	00	NO ESPECIFICADO	00	2	A	19	0	SE IGNORA	08	Chihuahua	048	048 NAMIQUIPA	0001	080480001 Namiquipa	2	1000 a 1999 habitantes	02	NO OCUPADOS	05	SECUNDARIA COMPLETA	01	NINGUNA	08	Chihuahua	017	017 CUAUHTEMOC	0001	080170001 Cuauhtémoc	01	SECRETARIA DE SALUD	2012	04	ABRIL	04	05	20	1	CON ATENCION MEDICA	O001	O001 Embarazo tubárico	1	MEDICO TRATANTE	08	Chihuahua	017	017 CUAUHTEMOC	2012	04	ABRIL
1990	00	NO ESPECIFICADO	00	2	A	22	5	CASADO	15	México	110	110 VALLE DE BRAVO	0055	151100055 Casas Viejas	2	1000 a 1999 habitantes	02	NO OCUPADOS	00	NO ESPECIFICADO	07	SEGURO POPULAR	15	México	106	106 TOLUCA	0001	151060001 Toluca de Lerdo	01	SECRETARIA DE SALUD	2012	07	JULIO	07	04	00	1	CON ATENCION MEDICA	O720	O720 Hemorragia del tercer período del parto	3	OTRO MEDICO	15	México	106	106 TOLUCA	2012	07	JULIO
1982	01	ENERO	14	2	A	30	5	CASADO	15	México	014	014 ATLACOMULCO	0046	150140046 San José Toxi	2	1000 a 1999 habitantes	02	NO OCUPADOS	00	NO ESPECIFICADO	01	NINGUNA	15	México	106	106 TOLUCA	0001	151060001 Toluca de Lerdo	01	SECRETARIA DE SALUD	2012	09	SEPTIEMBRE	05	19	20	1	CON ATENCION MEDICA	O030	O030 Aborto espontáneo incompleto, complicado con infección genital y pelviana	1	MEDICO TRATANTE	15	México	106	106 TOLUCA	2012	09	SEPTIEMBRE
1975	03	MARZO	06	2	A	37	5	CASADO	15	México	037	037 HUIXQUILUCAN	0001	150370001 Huixquilucan de Degollado	5	5000 a 9999 habitantes	02	NO OCUPADOS	00	NO ESPECIFICADO	07	SEGURO POPULAR	15	México	057	057 NAUCALPAN DE JUAREZ	0001	150570001 Naucalpan de Juárez	01	SECRETARIA DE SALUD	2012	11	NOVIEMBRE	06	16	32	1	CON ATENCION MEDICA	O720	O720 Hemorragia del tercer período del parto	3	OTRO MEDICO	15	México	057	057 NAUCALPAN DE JUAREZ	2012	11	NOVIEMBRE
1977	00	NO ESPECIFICADO	00	2	A	26	5	CASADO	16	Michoacán de Ocampo	052	052 LAZARO CARDENAS	0001	160520001 Ciudad Lázaro Cárdenas	11	50000 a 74999 habitantes	82	TRABAJADORES EN SERVICIOS DOMESTICOS	5	SECUNDARIA COMPLETA	02	IMSS	16	Michoacán de Ocampo	053	053 MORELIA	0001	160530001 Morelia	08	OTRA UNIDAD PUBLICA	2003	01	ENERO	21	14	00	1	CON ATENCION MEDICA	O991	O991 Otras enfermedades de la sangre y órganos hematopoyéticos y ciertos trastornos que afectan el sistema inmunitario cuando complican el embarazo, el parto y puerperio	3	OTRO MEDICO	16	Michoacán de Ocampo	053	053 MORELIA	2003	01	ENERO
1975	06	JUNIO	11	2	A	29	5	CASADO	15	México	095	095 TEPOTZOTLAN	0026	150950026 Santiago Cuautlalpan	5	5000 a 9999 habitantes	02	NO OCUPADOS	5	SECUNDARIA COMPLETA	01	NINGUNA	15	México	013	013 ATIZAPAN DE ZARAGOZA	0001	150130001 Ciudad López Mateos	01	SECRETARIA DE SALUD	2004	12	DICIEMBRE	26	00	50	1	CON ATENCION MEDICA	O720	O720 Hemorragia del tercer período del parto	3	OTRO MEDICO	15	México	013	013 ATIZAPAN DE ZARAGOZA	2004	12	DICIEMBRE
1970	10	OCTUBRE	02	2	A	33	5	CASADO	14	Jalisco	039	039 GUADALAJARA	0001	140390001 Guadalajara	17	1500000 y más habitantes	02	NO OCUPADOS	5	SECUNDARIA COMPLETA	00	DERECHOHABIENCIA NO ESPECIFICADA	14	Jalisco	039	039 GUADALAJARA	0001	140390001 Guadalajara	08	OTRA UNIDAD PUBLICA	2003	11	NOVIEMBRE	06	11	00	0	NO ESPECIFICADO	O720	O720 Hemorragia del tercer período del parto	3	OTRO MEDICO	14	Jalisco	039	039 GUADALAJARA	2003	11	NOVIEMBRE
1974	10	OCTUBRE	00	2	A	30	5	CASADO	11	Guanajuato	011	011 CORTAZAR	0001	110110001 Cortazar	11	50000 a 74999 habitantes	02	NO OCUPADOS	5	SECUNDARIA COMPLETA	01	NINGUNA	11	Guanajuato	007	007 CELAYA	0001	110070001 Celaya	01	SECRETARIA DE SALUD	2004	10	OCTUBRE	11	06	25	1	CON ATENCION MEDICA	O441	O441 Placenta previa con hemorragia	3	OTRO MEDICO	11	Guanajuato	007	007 CELAYA	2004	10	OCTUBRE
1968	00	NO ESPECIFICADO	00	2	A	39	5	CASADO	31	Yucatán	085	085 TEMOZON	0001	310850001 Temozón	5	5000 a 9999 habitantes	02	NO OCUPADOS	5	SECUNDARIA COMPLETA	07	SEGURO POPULAR	31	Yucatán	050	050 MERIDA	0001	310500001 Mérida	01	SECRETARIA DE SALUD	2007	01	ENERO	20	19	30	1	CON ATENCION MEDICA	O450	O450 Desprendimiento prematuro de la placenta con defecto de la coagulación	3	OTRO MEDICO	31	Yucatán	050	050 MERIDA	2007	01	ENERO
1974	05	MAYO	01	2	A	35	5	CASADO	20	Oaxaca	014	014 CIUDAD IXTEPEC	0001	200140001 Ciudad Ixtepec	8	20000 a 29999 habitantes	02	NO OCUPADOS	5	SECUNDARIA COMPLETA	02	IMSS	20	Oaxaca	014	014 CIUDAD IXTEPEC	0001	200140001 Ciudad Ixtepec	01	SECRETARIA DE SALUD	2009	08	AGOSTO	17	21	10	1	CON ATENCION MEDICA	O441	O441 Placenta previa con hemorragia	3	OTRO MEDICO	20	Oaxaca	014	014 CIUDAD IXTEPEC	2009	08	AGOSTO
1987	05	MAYO	17	2	A	22	5	CASADO	30	Veracruz de Ignacio de la Llave	121	121 OZULUAMA DE MASCAREÑAS	0026	301210026 Cucharas	2	1000 a 1999 habitantes	02	NO OCUPADOS	5	SECUNDARIA COMPLETA	01	NINGUNA	30	Veracruz de Ignacio de la Llave	131	131 POZA RICA DE HIDALGO	0001	301310001 Poza Rica de Hidalgo	01	SECRETARIA DE SALUD	2009	11	NOVIEMBRE	22	21	25	1	CON ATENCION MEDICA	O411	O411 Infección de la bolsa amniótica o de las membranas	3	OTRO MEDICO	30	Veracruz de Ignacio de la Llave	131	131 POZA RICA DE HIDALGO	2009	11	NOVIEMBRE
1989	09	SEPTIEMBRE	05	2	A	19	5	CASADO	32	Zacatecas	039	039 RIO GRANDE	0032	320390032 Tierra Blanca	2	1000 a 1999 habitantes	02	NO OCUPADOS	5	SECUNDARIA COMPLETA	07	SEGURO POPULAR	32	Zacatecas	017	017 GUADALUPE	0001	320170001 Guadalupe	01	SECRETARIA DE SALUD	2009	02	FEBRERO	16	01	15	1	CON ATENCION MEDICA	O998	O998 Otras enfermedades especificadas y afecciones que complican el embarazo, el parto y el puerperio	3	OTRO MEDICO	32	Zacatecas	039	039 RIO GRANDE	2009	02	FEBRERO
1990	04	ABRIL	05	2	A	19	5	CASADO	14	Jalisco	039	039 GUADALAJARA	0001	140390001 Guadalajara	17	1500000 y más habitantes	02	NO OCUPADOS	5	SECUNDARIA COMPLETA	02	IMSS	14	Jalisco	039	039 GUADALAJARA	0001	140390001 Guadalajara	02	IMSS OPORTUNIDADES	2009	05	MAYO	19	08	40	1	CON ATENCION MEDICA	O882	O882 Embolia de coágulo sanguíneo, obstétrica	1	MEDICO TRATANTE	14	Jalisco	039	039 GUADALAJARA	2009	05	MAYO
1972	09	SEPTIEMBRE	17	2	A	36	5	CASADO	11	Guanajuato	035	035 SANTA CRUZ DE JUVENTINO ROSAS	0075	110350075 Santiago de Cuenda	5	5000 a 9999 habitantes	02	NO OCUPADOS	5	SECUNDARIA COMPLETA	07	SEGURO POPULAR	11	Guanajuato	020	020 LEON	0001	110200001 León de los Aldama	01	SECRETARIA DE SALUD	2009	05	MAYO	29	22	10	1	CON ATENCION MEDICA	O998	O998 Otras enfermedades especificadas y afecciones que complican el embarazo, el parto y el puerperio	3	OTRO MEDICO	11	Guanajuato	020	020 LEON	2009	05	MAYO
1974	05	MAYO	08	2	A	35	5	CASADO	11	Guanajuato	014	014 DOLORES HIDALGO	0001	110140001 Dolores Hidalgo Cuna de la Independencia Nal.	11	50000 a 74999 habitantes	02	NO OCUPADOS	5	SECUNDARIA COMPLETA	02	IMSS	11	Guanajuato	020	020 LEON	0001	110200001 León de los Aldama	02	IMSS OPORTUNIDADES	2009	05	MAYO	27	06	20	1	CON ATENCION MEDICA	O450	O450 Desprendimiento prematuro de la placenta con defecto de la coagulación	3	OTRO MEDICO	11	Guanajuato	020	020 LEON	2009	05	MAYO
1976	00	NO ESPECIFICADO	00	2	A	34	5	CASADO	09	Distrito Federal	007	007 IZTAPALAPA	0001	090070001 Iztapalapa	17	1500000 y más habitantes	02	NO OCUPADOS	5	SECUNDARIA COMPLETA	07	SEGURO POPULAR	09	Distrito Federal	005	005 GUSTAVO A. MADERO	0001	090050001 Gustavo A. Madero	01	SECRETARIA DE SALUD	2010	02	FEBRERO	02	21	50	1	CON ATENCION MEDICA	B207	B207 Enfermedad por VIH, resultante en infecciones múltiples	3	OTRO MEDICO	09	Distrito Federal	005	005 GUSTAVO A. MADERO	2010	02	FEBRERO
1971	00	NO ESPECIFICADO	00	2	A	39	5	CASADO	09	Distrito Federal	007	007 IZTAPALAPA	0001	090070001 Iztapalapa	17	1500000 y más habitantes	02	NO OCUPADOS	5	SECUNDARIA COMPLETA	01	NINGUNA	09	Distrito Federal	015	015 CUAUHTEMOC	0001	090150001 Cuauhtémoc	01	SECRETARIA DE SALUD	2010	07	JULIO	24	16	20	1	CON ATENCION MEDICA	O998	O998 Otras enfermedades especificadas y afecciones que complican el embarazo, el parto y el puerperio	3	OTRO MEDICO	09	Distrito Federal	007	007 IZTAPALAPA	2010	07	JULIO
1975	02	FEBRERO	03	2	A	36	5	CASADO	23	Quintana Roo	006	006 JOSE MARIA MORELOS	0146	230060146 Sacalaca	2	1000 a 1999 habitantes	02	NO OCUPADOS	5	SECUNDARIA COMPLETA	00	DERECHOHABIENCIA NO ESPECIFICADA	23	Quintana Roo	004	004 OTHON P. BLANCO	0001	230040001 Chetumal	01	SECRETARIA DE SALUD	2011	08	AGOSTO	26	13	30	1	CON ATENCION MEDICA	O998	O998 Otras enfermedades especificadas y afecciones que complican el embarazo, el parto y el puerperio	1	MEDICO TRATANTE	23	Quintana Roo	004	004 OTHON P. BLANCO	2011	08	AGOSTO
1990	02	FEBRERO	05	2	A	21	5	CASADO	15	México	042	042 IXTLAHUACA	0034	150420034 Emiliano Zapata (Santo Domingo)	5	5000 a 9999 habitantes	02	NO OCUPADOS	5	SECUNDARIA COMPLETA	00	DERECHOHABIENCIA NO ESPECIFICADA	15	México	106	106 TOLUCA	0001	151060001 Toluca de Lerdo	01	SECRETARIA DE SALUD	2011	12	DICIEMBRE	21	21	45	1	CON ATENCION MEDICA	O720	O720 Hemorragia del tercer período del parto	1	MEDICO TRATANTE	15	México	106	106 TOLUCA	2011	12	DICIEMBRE
1991	00	NO ESPECIFICADO	00	2	A	20	5	CASADO	15	México	033	033 ECATEPEC DE MORELOS	0001	150330001 Ecatepec de Morelos	17	1500000 y más habitantes	02	NO OCUPADOS	5	SECUNDARIA COMPLETA	07	SEGURO POPULAR	15	México	033	033 ECATEPEC DE MORELOS	0001	150330001 Ecatepec de Morelos	01	SECRETARIA DE SALUD	2011	04	ABRIL	09	07	30	1	CON ATENCION MEDICA	O001	O001 Embarazo tubárico	3	OTRO MEDICO	15	México	033	033 ECATEPEC DE MORELOS	2011	04	ABRIL
1988	00	NO ESPECIFICADO	00	2	A	23	5	CASADO	27	Tabasco	014	014 PARAISO	0027	270140027 Quintín Arauz	5	5000 a 9999 habitantes	02	NO OCUPADOS	5	SECUNDARIA COMPLETA	07	SEGURO POPULAR	27	Tabasco	004	004 CENTRO	0001	270040001 Villahermosa	01	SECRETARIA DE SALUD	2011	02	FEBRERO	11	19	00	1	CON ATENCION MEDICA	O996	O996 Enfermedades del sistema digestivo que complican el embarazo, el parto y el puerperio	3	OTRO MEDICO	27	Tabasco	004	004 CENTRO	2011	02	FEBRERO
1983	10	OCTUBRE	22	2	A	25	5	CASADO	14	Jalisco	039	039 GUADALAJARA	0001	140390001 Guadalajara	17	1500000 y más habitantes	00	NO ESPECIFICADO	5	SECUNDARIA COMPLETA	00	DERECHOHABIENCIA NO ESPECIFICADA	14	Jalisco	039	039 GUADALAJARA	0001	140390001 Guadalajara	08	OTRA UNIDAD PUBLICA	2009	01	ENERO	17	02	30	1	CON ATENCION MEDICA	O441	O441 Placenta previa con hemorragia	3	OTRO MEDICO	14	Jalisco	039	039 GUADALAJARA	2009	01	ENERO
1988	03	MARZO	05	2	A	20	5	CASADO	09	Distrito Federal	007	007 IZTAPALAPA	0001	090070001 Iztapalapa	17	1500000 y más habitantes	02	NO OCUPADOS	5	SECUNDARIA COMPLETA	01	NINGUNA	09	Distrito Federal	007	007 IZTAPALAPA	0001	090070001 Iztapalapa	01	SECRETARIA DE SALUD	2008	11	NOVIEMBRE	03	21	00	1	CON ATENCION MEDICA	O882	O882 Embolia de coágulo sanguíneo, obstétrica	3	OTRO MEDICO	09	Distrito Federal	007	007 IZTAPALAPA	2008	11	NOVIEMBRE
1975	06	JUNIO	27	2	A	30	5	CASADO	15	México	092	092 TEOTIHUACAN	0001	150920001 Teotihuacán de Arista	8	20000 a 29999 habitantes	02	NO OCUPADOS	5	SECUNDARIA COMPLETA	08	OTRA	09	Distrito Federal	013	013 XOCHIMILCO	0000	090130000 No especificado	01	SECRETARIA DE SALUD	2005	09	SEPTIEMBRE	24	10	45	1	CON ATENCION MEDICA	O720	O720 Hemorragia del tercer período del parto	3	OTRO MEDICO	09	Distrito Federal	015	015 CUAUHTEMOC	2005	09	SEPTIEMBRE
1972	00	NO ESPECIFICADO	00	2	A	33	5	CASADO	11	Guanajuato	046	046 YURIRIA	0001	110460001 Yuriria	8	20000 a 29999 habitantes	02	NO OCUPADOS	5	SECUNDARIA COMPLETA	00	DERECHOHABIENCIA NO ESPECIFICADA	11	Guanajuato	041	041 URIANGATO	0001	110410001 Uriangato	01	SECRETARIA DE SALUD	2005	01	ENERO	07	06	10	1	CON ATENCION MEDICA	O720	O720 Hemorragia del tercer período del parto	3	OTRO MEDICO	11	Guanajuato	041	041 URIANGATO	2005	01	ENERO
1968	03	MARZO	14	2	A	40	5	CASADO	21	Puebla	149	149 SANTIAGO MIAHUATLAN	0001	211490001 Santiago Miahuatlán	6	10000 a 14999 habitantes	02	NO OCUPADOS	5	SECUNDARIA COMPLETA	03	ISSSTE	21	Puebla	114	114 PUEBLA	0001	211140001 Heróica Puebla de Zaragoza	04	ISSSTE	2009	08	AGOSTO	11	23	30	1	CON ATENCION MEDICA	O720	O720 Hemorragia del tercer período del parto	1	MEDICO TRATANTE	21	Puebla	114	114 PUEBLA	2009	08	AGOSTO
1985	01	ENERO	15	2	A	24	5	CASADO	19	Nuevo León	026	026 GUADALUPE	0001	190260001 Guadalupe	15	500000 a 999999 habitantes	02	NO OCUPADOS	5	SECUNDARIA COMPLETA	07	SEGURO POPULAR	19	Nuevo León	046	046 SAN NICOLAS DE LOS GARZA	0001	190460001 San Nicolás de los Garza	01	SECRETARIA DE SALUD	2009	03	MARZO	21	19	30	1	CON ATENCION MEDICA	O996	O996 Enfermedades del sistema digestivo que complican el embarazo, el parto y el puerperio	1	MEDICO TRATANTE	19	Nuevo León	039	039 MONTERREY	2009	04	ABRIL
1988	05	MAYO	22	2	A	21	5	CASADO	28	Tamaulipas	032	032 REYNOSA	0001	280320001 Reynosa	15	500000 a 999999 habitantes	02	NO OCUPADOS	5	SECUNDARIA COMPLETA	01	NINGUNA	19	Nuevo León	039	039 MONTERREY	0001	190390001 Monterrey	08	OTRA UNIDAD PUBLICA	2009	08	AGOSTO	29	99	99	0	NO ESPECIFICADO	O998	O998 Otras enfermedades especificadas y afecciones que complican el embarazo, el parto y el puerperio	3	OTRO MEDICO	19	Nuevo León	039	039 MONTERREY	2009	08	AGOSTO
1991	00	NO ESPECIFICADO	00	2	A	20	0	SE IGNORA	19	Nuevo León	048	048 SANTA CATARINA	0001	190480001 Ciudad Santa Catarina	14	250000 a 499999 habitantes	02	NO OCUPADOS	0	NO ESPECIFICADO	00	DERECHOHABIENCIA NO ESPECIFICADA	19	Nuevo León	048	048 SANTA CATARINA	0001	190480001 Ciudad Santa Catarina	08	OTRA UNIDAD PUBLICA	2011	09	SEPTIEMBRE	09	99	99	1	CON ATENCION MEDICA	O980	O980 Tuberculosis que complica el embarazo, el parto y el puerperio	1	MEDICO TRATANTE	19	Nuevo León	039	039 MONTERREY	2011	10	OCTUBRE
1982	00	NO ESPECIFICADO	00	2	A	29	5	CASADO	10	Durango	023	023 PUEBLO NUEVO	0000	100230000 No especificado	0	No Especificado.	00	NO ESPECIFICADO	0	NO ESPECIFICADO	00	DERECHOHABIENCIA NO ESPECIFICADA	10	Durango	005	005 DURANGO	0001	100050001 Victoria de Durango	08	OTRA UNIDAD PUBLICA	2011	04	ABRIL	20	23	00	1	CON ATENCION MEDICA	O873	O873 Trombosis venosa cerebral en el puerperio	1	MEDICO TRATANTE	10	Durango	023	023 PUEBLO NUEVO	2011	05	MAYO
1979	01	ENERO	07	2	A	32	5	CASADO	12	Guerrero	001	001 ACAPULCO DE JUAREZ	0152	120010152 San Antonio	1	1 a 999 habitantes	02	NO OCUPADOS	0	NO ESPECIFICADO	01	NINGUNA	12	Guerrero	001	001 ACAPULCO DE JUAREZ	0001	120010001 Acapulco de Juárez	01	SECRETARIA DE SALUD	2011	02	FEBRERO	04	00	02	1	CON ATENCION MEDICA	O720	O720 Hemorragia del tercer período del parto	3	OTRO MEDICO	12	Guerrero	001	001 ACAPULCO DE JUAREZ	2011	02	FEBRERO
1986	01	ENERO	12	2	A	25	5	CASADO	09	Distrito Federal	017	017 VENUSTIANO CARRANZA	0001	090170001 Venustiano Carranza	14	250000 a 499999 habitantes	02	NO OCUPADOS	5	SECUNDARIA COMPLETA	01	NINGUNA	09	Distrito Federal	005	005 GUSTAVO A. MADERO	0001	090050001 Gustavo A. Madero	08	OTRA UNIDAD PUBLICA	2011	05	MAYO	05	03	45	1	CON ATENCION MEDICA	O001	O001 Embarazo tubárico	3	OTRO MEDICO	09	Distrito Federal	015	015 CUAUHTEMOC	2011	05	MAYO
1971	12	DICIEMBRE	15	2	A	37	5	CASADO	32	Zacatecas	045	045 TEPECHITLAN	0043	320450043 Talesteipa	1	1 a 999 habitantes	02	NO OCUPADOS	5	SECUNDARIA COMPLETA	00	DERECHOHABIENCIA NO ESPECIFICADA	32	Zacatecas	048	048 TLALTENANGO DE SANCHEZ ROMAN	0001	320480001 Tlaltenango de Sánchez Román	02	IMSS OPORTUNIDADES	2009	02	FEBRERO	05	21	50	1	CON ATENCION MEDICA	O998	O998 Otras enfermedades especificadas y afecciones que complican el embarazo, el parto y el puerperio	3	OTRO MEDICO	32	Zacatecas	045	045 TEPECHITLAN	2009	02	FEBRERO
1974	05	MAYO	26	2	A	33	5	CASADO	22	Querétaro Arteaga	014	014 QUERETARO	0001	220140001 Santiago de Querétaro	15	500000 a 999999 habitantes	02	NO OCUPADOS	5	SECUNDARIA COMPLETA	07	SEGURO POPULAR	22	Querétaro Arteaga	014	014 QUERETARO	0001	220140001 Santiago de Querétaro	01	SECRETARIA DE SALUD	2007	07	JULIO	30	02	45	1	CON ATENCION MEDICA	O998	O998 Otras enfermedades especificadas y afecciones que complican el embarazo, el parto y el puerperio	3	OTRO MEDICO	22	Querétaro Arteaga	014	014 QUERETARO	2007	07	JULIO
1978	00	NO ESPECIFICADO	00	2	A	29	5	CASADO	23	Quintana Roo	005	005 BENITO JUAREZ	0001	230050001 Cancún	15	500000 a 999999 habitantes	02	NO OCUPADOS	5	SECUNDARIA COMPLETA	07	SEGURO POPULAR	31	Yucatán	050	050 MERIDA	0001	310500001 Mérida	01	SECRETARIA DE SALUD	2007	08	AGOSTO	16	18	55	1	CON ATENCION MEDICA	O223	O223 Flebotrombosis profunda en el embarazo	3	OTRO MEDICO	31	Yucatán	050	050 MERIDA	2007	08	AGOSTO
1969	05	MAYO	29	2	A	39	5	CASADO	11	Guanajuato	003	003 ALLENDE	0425	110030425 San Martín del Paredón (El Paredón)	1	1 a 999 habitantes	02	NO OCUPADOS	5	SECUNDARIA COMPLETA	07	SEGURO POPULAR	11	Guanajuato	003	003 ALLENDE	0001	110030001 San Miguel de Allende	01	SECRETARIA DE SALUD	2008	08	AGOSTO	01	07	30	1	CON ATENCION MEDICA	O720	O720 Hemorragia del tercer período del parto	1	MEDICO TRATANTE	11	Guanajuato	003	003 ALLENDE	2008	08	AGOSTO
1974	00	NO ESPECIFICADO	00	2	A	33	5	CASADO	12	Guerrero	055	055 TAXCO DE ALARCON	0001	120550001 Taxco de Alarcón	11	50000 a 74999 habitantes	02	NO OCUPADOS	5	SECUNDARIA COMPLETA	01	NINGUNA	12	Guerrero	035	035 IGUALA DE LA INDEPENDENCIA	0001	120350001 Iguala de la Independencia	01	SECRETARIA DE SALUD	2007	07	JULIO	18	19	00	1	CON ATENCION MEDICA	O998	O998 Otras enfermedades especificadas y afecciones que complican el embarazo, el parto y el puerperio	1	MEDICO TRATANTE	12	Guerrero	035	035 IGUALA DE LA INDEPENDENCIA	2007	07	JULIO
1983	11	NOVIEMBRE	16	2	A	26	5	CASADO	14	Jalisco	097	097 TLAJOMULCO DE ZUÑIGA	0025	140970025 San Agustín	8	20000 a 29999 habitantes	02	NO OCUPADOS	5	SECUNDARIA COMPLETA	00	DERECHOHABIENCIA NO ESPECIFICADA	14	Jalisco	039	039 GUADALAJARA	0001	140390001 Guadalajara	01	SECRETARIA DE SALUD	2009	11	NOVIEMBRE	20	07	25	1	CON ATENCION MEDICA	O441	O441 Placenta previa con hemorragia	3	OTRO MEDICO	14	Jalisco	039	039 GUADALAJARA	2009	11	NOVIEMBRE
1969	03	MARZO	07	2	A	39	5	CASADO	05	Coahuila de Zaragoza	020	020 MUZQUIZ	0093	050200093 Palaú	7	15000 a 19999 habitantes	02	NO OCUPADOS	5	SECUNDARIA COMPLETA	02	IMSS	05	Coahuila de Zaragoza	020	020 MUZQUIZ	0093	050200093 Palaú	02	IMSS OPORTUNIDADES	2008	03	MARZO	18	18	20	1	CON ATENCION MEDICA	O749	O749 Complicación no especificada de la anestesia administrada durante el trabajo de parto y el parto	3	OTRO MEDICO	05	Coahuila de Zaragoza	020	020 MUZQUIZ	2008	03	MARZO
1992	00	NO ESPECIFICADO	00	2	A	19	5	CASADO	11	Guanajuato	020	020 LEON	0001	110200001 León de los Aldama	16	1000000 a 1499999 habitantes	02	NO OCUPADOS	5	SECUNDARIA COMPLETA	07	SEGURO POPULAR	11	Guanajuato	020	020 LEON	0001	110200001 León de los Aldama	01	SECRETARIA DE SALUD	2011	05	MAYO	05	18	35	1	CON ATENCION MEDICA	O998	O998 Otras enfermedades especificadas y afecciones que complican el embarazo, el parto y el puerperio	3	OTRO MEDICO	11	Guanajuato	020	020 LEON	2011	05	MAYO
1974	00	NO ESPECIFICADO	00	2	A	37	5	CASADO	15	México	058	058 NEZAHUALCOYOTL	0001	150580001 Ciudad Nezahualcóyotl	16	1000000 a 1499999 habitantes	62	TRABAJADORES DE APOYO EN ACTIVIDADES ADMVAS.	5	SECUNDARIA COMPLETA	03	ISSSTE	09	Distrito Federal	007	007 IZTAPALAPA	0001	090070001 Iztapalapa	04	ISSSTE	2011	05	MAYO	31	13	40	1	CON ATENCION MEDICA	O001	O001 Embarazo tubárico	3	OTRO MEDICO	09	Distrito Federal	007	007 IZTAPALAPA	2011	06	JUNIO
1975	02	FEBRERO	11	2	A	38	5	CASADO	21	Puebla	114	114 PUEBLA	0001	211140001 Heróica Puebla de Zaragoza	16	1000000 a 1499999 habitantes	04		05	SECUNDARIA COMPLETA	00	DERECHOHABIENCIA NO ESPECIFICADA	21	Puebla	114	114 PUEBLA	0001	211140001 Heróica Puebla de Zaragoza	08	OTRA UNIDAD PUBLICA	2013	09	SEPTIEMBRE	13	06	50	1	CON ATENCION MEDICA	O720	O720 Hemorragia del tercer período del parto	1	MEDICO TRATANTE	21	Puebla	114	114 PUEBLA	2013	09	SEPTIEMBRE
1977	00	NO ESPECIFICADO	00	2	A	26	5	CASADO	21	Puebla	114	114 PUEBLA	0001	211140001 Heróica Puebla de Zaragoza	16	1000000 a 1499999 habitantes	02	NO OCUPADOS	5	SECUNDARIA COMPLETA	02	IMSS	21	Puebla	114	114 PUEBLA	0001	211140001 Heróica Puebla de Zaragoza	08	OTRA UNIDAD PUBLICA	2003	09	SEPTIEMBRE	07	13	00	1	CON ATENCION MEDICA	O009	O009 Embarazo ectópico, no especificado	1	MEDICO TRATANTE	21	Puebla	114	114 PUEBLA	2003	09	SEPTIEMBRE
1975	12	DICIEMBRE	20	2	A	26	5	CASADO	02	Baja California	004	004 TIJUANA	0001	020040001 Tijuana	16	1000000 a 1499999 habitantes	62	TRABAJADORES DE APOYO EN ACTIVIDADES ADMVAS.	5	SECUNDARIA COMPLETA	02	IMSS	02	Baja California	004	004 TIJUANA	0001	020040001 Tijuana	08	OTRA UNIDAD PUBLICA	2002	09	SEPTIEMBRE	04	01	15	1	CON ATENCION MEDICA	O009	O009 Embarazo ectópico, no especificado	1	MEDICO TRATANTE	02	Baja California	004	004 TIJUANA	2002	09	SEPTIEMBRE
1985	02	FEBRERO	15	2	A	17	5	CASADO	07	Chiapas	035	035 FRONTERA HIDALGO	0099	070350099 Ignacio Zaragoza	3	2000 a 2499 habitantes	02	NO OCUPADOS	5	SECUNDARIA COMPLETA	01	NINGUNA	07	Chiapas	089	089 TAPACHULA	0001	070890001 Tapachula de Córdova y Ordóñez	08	OTRA UNIDAD PUBLICA	2002	07	JULIO	07	15	20	1	CON ATENCION MEDICA	O720	O720 Hemorragia del tercer período del parto	3	OTRO MEDICO	07	Chiapas	089	089 TAPACHULA	2002	07	JULIO
1983	00	NO ESPECIFICADO	00	2	A	27	5	CASADO	14	Jalisco	039	039 GUADALAJARA	0001	140390001 Guadalajara	16	1000000 a 1499999 habitantes	02	NO OCUPADOS	5	SECUNDARIA COMPLETA	01	NINGUNA	14	Jalisco	039	039 GUADALAJARA	0001	140390001 Guadalajara	08	OTRA UNIDAD PUBLICA	2010	08	AGOSTO	12	23	00	1	CON ATENCION MEDICA	O001	O001 Embarazo tubárico	3	OTRO MEDICO	14	Jalisco	039	039 GUADALAJARA	2010	08	AGOSTO
1980	00	NO ESPECIFICADO	00	2	A	26	5	CASADO	14	Jalisco	039	039 GUADALAJARA	0001	140390001 Guadalajara	17	1500000 y más habitantes	02	NO OCUPADOS	5	SECUNDARIA COMPLETA	00	DERECHOHABIENCIA NO ESPECIFICADA	14	Jalisco	039	039 GUADALAJARA	0001	140390001 Guadalajara	01	SECRETARIA DE SALUD	2006	01	ENERO	16	01	15	1	CON ATENCION MEDICA	O441	O441 Placenta previa con hemorragia	3	OTRO MEDICO	14	Jalisco	039	039 GUADALAJARA	2006	01	ENERO
1969	01	ENERO	16	2	A	37	5	CASADO	22	Querétaro Arteaga	001	001 AMEALCO DE BONFIL	0001	220010001 Amealco de Bonfil	5	5000 a 9999 habitantes	02	NO OCUPADOS	5	SECUNDARIA COMPLETA	07	SEGURO POPULAR	22	Querétaro Arteaga	014	014 QUERETARO	0001	220140001 Santiago de Querétaro	01	SECRETARIA DE SALUD	2006	09	SEPTIEMBRE	02	19	35	1	CON ATENCION MEDICA	O998	O998 Otras enfermedades especificadas y afecciones que complican el embarazo, el parto y el puerperio	1	MEDICO TRATANTE	22	Querétaro Arteaga	014	014 QUERETARO	2006	09	SEPTIEMBRE
1976	05	MAYO	18	2	A	31	5	CASADO	15	México	047	047 JIQUIPILCO	0027	150470027 Santa María Nativitas	2	1000 a 1999 habitantes	02	NO OCUPADOS	5	SECUNDARIA COMPLETA	01	NINGUNA	15	México	087	087 TEMOAYA	0020	150870020 Pothé	01	SECRETARIA DE SALUD	2007	12	DICIEMBRE	30	16	30	1	CON ATENCION MEDICA	O009	O009 Embarazo ectópico, no especificado	2	MEDICO LEGISTA	15	México	087	087 TEMOAYA	2007	12	DICIEMBRE
1981	00	NO ESPECIFICADO	00	2	A	27	5	CASADO	21	Puebla	045	045 CHALCHICOMULA DE SESMA	0001	210450001 Ciudad Serdán	8	20000 a 29999 habitantes	02	NO OCUPADOS	5	SECUNDARIA COMPLETA	01	NINGUNA	09	Distrito Federal	015	015 CUAUHTEMOC	0001	090150001 Cuauhtémoc	01	SECRETARIA DE SALUD	2008	06	JUNIO	01	01	35	1	CON ATENCION MEDICA	O996	O996 Enfermedades del sistema digestivo que complican el embarazo, el parto y el puerperio	3	OTRO MEDICO	09	Distrito Federal	015	015 CUAUHTEMOC	2008	06	JUNIO
1971	05	MAYO	16	2	A	37	5	CASADO	29	Tlaxcala	024	024 PANOTLA	0001	290240001 Panotla	5	5000 a 9999 habitantes	02	NO OCUPADOS	5	SECUNDARIA COMPLETA	07	SEGURO POPULAR	09	Distrito Federal	012	012 TLALPAN	0001	090120001 Tlalpan	01	SECRETARIA DE SALUD	2008	07	JULIO	07	12	55	1	CON ATENCION MEDICA	O882	O882 Embolia de coágulo sanguíneo, obstétrica	3	OTRO MEDICO	09	Distrito Federal	015	015 CUAUHTEMOC	2008	07	JULIO
1990	00	NO ESPECIFICADO	00	2	A	18	5	CASADO	04	Campeche	004	004 CHAMPOTON	0191	040040191 Mayatecum Módulo Uno	2	1000 a 1999 habitantes	02	NO OCUPADOS	5	SECUNDARIA COMPLETA	01	NINGUNA	04	Campeche	004	004 CHAMPOTON	0001	040040001 Champotón	01	SECRETARIA DE SALUD	2008	02	FEBRERO	12	22	30	0	NO ESPECIFICADO	O882	O882 Embolia de coágulo sanguíneo, obstétrica	2	MEDICO LEGISTA	04	Campeche	004	004 CHAMPOTON	2008	02	FEBRERO
1972	00	NO ESPECIFICADO	00	2	A	36	5	CASADO	15	México	101	101 TIANGUISTENCO	0014	151010014 San Pedro Tlaltizapan	5	5000 a 9999 habitantes	02	NO OCUPADOS	5	SECUNDARIA COMPLETA	08	OTRA	15	México	043	043 XALATLACO	0001	150430001 Xalatlaco	01	SECRETARIA DE SALUD	2008	02	FEBRERO	15	14	30	1	CON ATENCION MEDICA	O458	O458 Otros desprendimientos prematuros de la placenta	3	OTRO MEDICO	15	México	043	043 XALATLACO	2008	02	FEBRERO
1984	00	NO ESPECIFICADO	00	2	A	24	5	CASADO	12	Guerrero	003	003 AJUCHITLAN DEL PROGRESO	0001	120030001 Ajuchitlán del Progreso	5	5000 a 9999 habitantes	02	NO OCUPADOS	5	SECUNDARIA COMPLETA	03	ISSSTE	12	Guerrero	022	022 COYUCA DE CATALAN	0392	120220392 San Antonio	01	SECRETARIA DE SALUD	2008	05	MAYO	18	18	30	1	CON ATENCION MEDICA	O335	O335 Atención materna por desproporción debida a feto demasiado grande	3	OTRO MEDICO	12	Guerrero	022	022 COYUCA DE CATALAN	2008	05	MAYO
1983	00	NO ESPECIFICADO	00	2	A	29	5	CASADO	15	México	033	033 ECATEPEC DE MORELOS	0001	150330001 Ecatepec de Morelos	17	1500000 y más habitantes	02	NO OCUPADOS	00	NO ESPECIFICADO	07	SEGURO POPULAR	15	México	033	033 ECATEPEC DE MORELOS	0001	150330001 Ecatepec de Morelos	01	SECRETARIA DE SALUD	2012	01	ENERO	16	06	45	1	CON ATENCION MEDICA	O001	O001 Embarazo tubárico	2	MEDICO LEGISTA	15	México	033	033 ECATEPEC DE MORELOS	2012	01	ENERO
1978	00	NO ESPECIFICADO	00	2	A	33	5	CASADO	14	Jalisco	094	094 TEQUILA	0001	140940001 Tequila	8	20000 a 29999 habitantes	02	NO OCUPADOS	5	SECUNDARIA COMPLETA	07	SEGURO POPULAR	14	Jalisco	055	055 MAGDALENA	0001	140550001 Magdalena	01	SECRETARIA DE SALUD	2011	05	MAYO	12	15	40	1	CON ATENCION MEDICA	O009	O009 Embarazo ectópico, no especificado	1	MEDICO TRATANTE	14	Jalisco	055	055 MAGDALENA	2011	05	MAYO
1972	02	FEBRERO	18	2	A	37	5	CASADO	14	Jalisco	035	035 ENCARNACION DE DIAZ	0001	140350001 Encarnación de Díaz	8	20000 a 29999 habitantes	02	NO OCUPADOS	5	SECUNDARIA COMPLETA	07	SEGURO POPULAR	14	Jalisco	093	093 TEPATITLAN DE MORELOS	0001	140930001 Tepatitlán de Morelos	01	SECRETARIA DE SALUD	2009	12	DICIEMBRE	03	10	15	1	CON ATENCION MEDICA	O441	O441 Placenta previa con hemorragia	3	OTRO MEDICO	14	Jalisco	093	093 TEPATITLAN DE MORELOS	2009	12	DICIEMBRE
1985	03	MARZO	06	2	A	24	5	CASADO	14	Jalisco	039	039 GUADALAJARA	0001	140390001 Guadalajara	17	1500000 y más habitantes	62	TRABAJADORES DE APOYO EN ACTIVIDADES ADMVAS.	5	SECUNDARIA COMPLETA	00	DERECHOHABIENCIA NO ESPECIFICADA	14	Jalisco	039	039 GUADALAJARA	0001	140390001 Guadalajara	01	SECRETARIA DE SALUD	2009	05	MAYO	11	19	52	1	CON ATENCION MEDICA	O998	O998 Otras enfermedades especificadas y afecciones que complican el embarazo, el parto y el puerperio	1	MEDICO TRATANTE	14	Jalisco	039	039 GUADALAJARA	2009	05	MAYO
1980	03	MARZO	16	2	A	29	5	CASADO	15	México	033	033 ECATEPEC DE MORELOS	0001	150330001 Ecatepec de Morelos	17	1500000 y más habitantes	02	NO OCUPADOS	5	SECUNDARIA COMPLETA	02	IMSS	15	México	033	033 ECATEPEC DE MORELOS	0001	150330001 Ecatepec de Morelos	02	IMSS OPORTUNIDADES	2009	04	ABRIL	25	10	30	1	CON ATENCION MEDICA	O001	O001 Embarazo tubárico	3	OTRO MEDICO	15	México	033	033 ECATEPEC DE MORELOS	2009	04	ABRIL
1980	10	OCTUBRE	26	2	A	26	5	CASADO	30	Veracruz de Ignacio de la Llave	124	124 PAPANTLA	0081	301240081 Polutla	2	1000 a 1999 habitantes	02	NO OCUPADOS	5	SECUNDARIA COMPLETA	01	NINGUNA	30	Veracruz de Ignacio de la Llave	124	124 PAPANTLA	0001	301240001 Papantla de Olarte	02	IMSS OPORTUNIDADES	2006	12	DICIEMBRE	20	19	20	1	CON ATENCION MEDICA	O009	O009 Embarazo ectópico, no especificado	1	MEDICO TRATANTE	30	Veracruz de Ignacio de la Llave	124	124 PAPANTLA	2006	12	DICIEMBRE
1965	06	JUNIO	20	2	A	36	5	CASADO	11	Guanajuato	027	027 SALAMANCA	0042	110270042 La Capilla	2	1000 a 1999 habitantes	02	NO OCUPADOS	0	NO ESPECIFICADO	01	NINGUNA	11	Guanajuato	027	027 SALAMANCA	0001	110270001 Salamanca	08	OTRA UNIDAD PUBLICA	2002	01	ENERO	01	02	30	1	CON ATENCION MEDICA	O622	O622 Otras inercias uterinas	1	MEDICO TRATANTE	11	Guanajuato	027	027 SALAMANCA	2002	01	ENERO
1972	02	FEBRERO	11	2	A	35	5	CASADO	15	México	040	040 IXTAPAN DE LA SAL	0001	150400001 Ixtapan de la Sal	7	15000 a 19999 habitantes	02	NO OCUPADOS	5	SECUNDARIA COMPLETA	07	SEGURO POPULAR	15	México	106	106 TOLUCA	0001	151060001 Toluca de Lerdo	01	SECRETARIA DE SALUD	2007	07	JULIO	24	01	15	1	CON ATENCION MEDICA	O710	O710 Ruptura del útero antes del inicio del trabajo de parto	3	OTRO MEDICO	15	México	106	106 TOLUCA	2007	07	JULIO
1980	10	OCTUBRE	07	2	A	25	5	CASADO	16	Michoacán de Ocampo	065	065 PARACHO	0001	160650001 Paracho de Verduzco	7	15000 a 19999 habitantes	02	NO OCUPADOS	5	SECUNDARIA COMPLETA	01	NINGUNA	16	Michoacán de Ocampo	053	053 MORELIA	0001	160530001 Morelia	01	SECRETARIA DE SALUD	2005	11	NOVIEMBRE	20	14	45	1	CON ATENCION MEDICA	O996	O996 Enfermedades del sistema digestivo que complican el embarazo, el parto y el puerperio	3	OTRO MEDICO	16	Michoacán de Ocampo	053	053 MORELIA	2005	11	NOVIEMBRE
1984	07	JULIO	02	2	A	21	5	CASADO	19	Nuevo León	039	039 MONTERREY	0001	190390001 Monterrey	16	1000000 a 1499999 habitantes	02	NO OCUPADOS	5	SECUNDARIA COMPLETA	01	NINGUNA	19	Nuevo León	039	039 MONTERREY	0001	190390001 Monterrey	08	OTRA UNIDAD PUBLICA	2005	08	AGOSTO	20	04	05	1	CON ATENCION MEDICA	O996	O996 Enfermedades del sistema digestivo que complican el embarazo, el parto y el puerperio	1	MEDICO TRATANTE	19	Nuevo León	039	039 MONTERREY	2005	08	AGOSTO
1979	00	NO ESPECIFICADO	00	2	A	27	5	CASADO	09	Distrito Federal	005	005 GUSTAVO A. MADERO	0001	090050001 Gustavo A. Madero	16	1000000 a 1499999 habitantes	02	NO OCUPADOS	5	SECUNDARIA COMPLETA	01	NINGUNA	09	Distrito Federal	005	005 GUSTAVO A. MADERO	0001	090050001 Gustavo A. Madero	01	SECRETARIA DE SALUD	2006	11	NOVIEMBRE	09	00	15	1	CON ATENCION MEDICA	O441	O441 Placenta previa con hemorragia	3	OTRO MEDICO	09	Distrito Federal	005	005 GUSTAVO A. MADERO	2006	11	NOVIEMBRE
1980	06	JUNIO	11	2	A	22	5	CASADO	15	México	033	033 ECATEPEC DE MORELOS	0001	150330001 Ecatepec de Morelos	17	1500000 y más habitantes	02	NO OCUPADOS	5	SECUNDARIA COMPLETA	01	NINGUNA	15	México	033	033 ECATEPEC DE MORELOS	0001	150330001 Ecatepec de Morelos	08	OTRA UNIDAD PUBLICA	2002	12	DICIEMBRE	07	08	30	1	CON ATENCION MEDICA	O622	O622 Otras inercias uterinas	3	OTRO MEDICO	15	México	033	033 ECATEPEC DE MORELOS	2002	12	DICIEMBRE
1974	04	ABRIL	28	2	A	34	5	CASADO	15	México	076	076 SAN MATEO ATENCO	0001	150760001 San Mateo Atenco	11	50000 a 74999 habitantes	02	NO OCUPADOS	5	SECUNDARIA COMPLETA	01	NINGUNA	15	México	106	106 TOLUCA	0001	151060001 Toluca de Lerdo	01	SECRETARIA DE SALUD	2008	05	MAYO	05	14	55	1	CON ATENCION MEDICA	O11X	O11X Trastornos hipertensivos preexistentes, con proteinuria agregada	1	MEDICO TRATANTE	15	México	106	106 TOLUCA	2008	05	MAYO
1968	05	MAYO	15	2	A	34	5	CASADO	18	Nayarit	012	012 SAN BLAS	0001	180120001 San Blas	5	5000 a 9999 habitantes	02	NO OCUPADOS	5	SECUNDARIA COMPLETA	01	NINGUNA	18	Nayarit	017	017 TEPIC	0001	180170001 Tepic	08	OTRA UNIDAD PUBLICA	2002	07	JULIO	29	01	50	1	CON ATENCION MEDICA	O009	O009 Embarazo ectópico, no especificado	1	MEDICO TRATANTE	18	Nayarit	012	012 SAN BLAS	2002	07	JULIO
1985	00	NO ESPECIFICADO	00	2	A	22	5	CASADO	14	Jalisco	039	039 GUADALAJARA	0001	140390001 Guadalajara	17	1500000 y más habitantes	02	NO OCUPADOS	5	SECUNDARIA COMPLETA	01	NINGUNA	14	Jalisco	039	039 GUADALAJARA	0001	140390001 Guadalajara	08	OTRA UNIDAD PUBLICA	2007	05	MAYO	20	06	15	1	CON ATENCION MEDICA	O996	O996 Enfermedades del sistema digestivo que complican el embarazo, el parto y el puerperio	3	OTRO MEDICO	14	Jalisco	039	039 GUADALAJARA	2007	05	MAYO
1979	07	JULIO	24	2	A	24	5	CASADO	11	Guanajuato	035	035 SANTA CRUZ DE JUVENTINO ROSAS	0053	110350053 Rincón de Centeno	3	2000 a 2499 habitantes	02	NO OCUPADOS	5	SECUNDARIA COMPLETA	01	NINGUNA	11	Guanajuato	020	020 LEON	0001	110200001 León de los Aldama	08	OTRA UNIDAD PUBLICA	2003	08	AGOSTO	14	13	00	1	CON ATENCION MEDICA	O998	O998 Otras enfermedades especificadas y afecciones que complican el embarazo, el parto y el puerperio	3	OTRO MEDICO	11	Guanajuato	020	020 LEON	2003	08	AGOSTO
1965	00	NO ESPECIFICADO	00	2	A	40	5	CASADO	08	Chihuahua	029	029 GUADALUPE Y CALVO	0015	080290015 Baborigame	3	2000 a 2499 habitantes	02	NO OCUPADOS	5	SECUNDARIA COMPLETA	01	NINGUNA	08	Chihuahua	019	019 CHIHUAHUA	0001	080190001 Chihuahua	01	SECRETARIA DE SALUD	2005	02	FEBRERO	01	13	35	1	CON ATENCION MEDICA	O001	O001 Embarazo tubárico	3	OTRO MEDICO	08	Chihuahua	019	019 CHIHUAHUA	2005	02	FEBRERO
1981	00	NO ESPECIFICADO	00	2	A	24	5	CASADO	11	Guanajuato	020	020 LEON	0001	110200001 León de los Aldama	16	1000000 a 1499999 habitantes	02	NO OCUPADOS	5	SECUNDARIA COMPLETA	01	NINGUNA	11	Guanajuato	020	020 LEON	0001	110200001 León de los Aldama	01	SECRETARIA DE SALUD	2005	07	JULIO	30	15	00	1	CON ATENCION MEDICA	O873	O873 Trombosis venosa cerebral en el puerperio	3	OTRO MEDICO	11	Guanajuato	020	020 LEON	2005	07	JULIO
1977	00	NO ESPECIFICADO	00	2	A	26	5	CASADO	02	Baja California	004	004 TIJUANA	0001	020040001 Tijuana	16	1000000 a 1499999 habitantes	02	NO OCUPADOS	5	SECUNDARIA COMPLETA	02	IMSS	02	Baja California	004	004 TIJUANA	0001	020040001 Tijuana	08	OTRA UNIDAD PUBLICA	2003	02	FEBRERO	01	20	00	1	CON ATENCION MEDICA	O450	O450 Desprendimiento prematuro de la placenta con defecto de la coagulación	3	OTRO MEDICO	02	Baja California	004	004 TIJUANA	2003	02	FEBRERO
1983	12	DICIEMBRE	00	2	A	20	5	CASADO	29	Tlaxcala	041	041 PAPALOTLA DE XICOHTENCATL	0004	290410004 San Marcos Contla	4	2500 a 4999 habitantes	02	NO OCUPADOS	5	SECUNDARIA COMPLETA	01	NINGUNA	29	Tlaxcala	033	033 TLAXCALA	0000	290330000 No especificado ocurrencia	08	OTRA UNIDAD PUBLICA	2003	12	DICIEMBRE	08	16	00	0	NO ESPECIFICADO	O009	O009 Embarazo ectópico, no especificado	2	MEDICO LEGISTA	29	Tlaxcala	041	041 PAPALOTLA DE XICOHTENCATL	2003	12	DICIEMBRE
1978	00	NO ESPECIFICADO	00	2	A	25	5	CASADO	25	Sinaloa	001	001 AHOME	0001	250010001 Los Mochis	13	100000 a 249999 habitantes	02	NO OCUPADOS	5	SECUNDARIA COMPLETA	02	IMSS	25	Sinaloa	006	006 CULIACAN	0001	250060001 Culiacán Rosales	08	OTRA UNIDAD PUBLICA	2003	08	AGOSTO	27	14	00	1	CON ATENCION MEDICA	O97X	O97X Muerte por secuelas de causas obstétricas directas	3	OTRO MEDICO	25	Sinaloa	006	006 CULIACAN	2003	09	SEPTIEMBRE
1968	01	ENERO	20	2	A	35	5	CASADO	17	Morelos	011	011 JIUTEPEC	0001	170110001 Jiutepec	13	100000 a 249999 habitantes	99	OTROS TRAB. CON OCUP. NO CLAS. ANT., INSUF. ESP.	5	SECUNDARIA COMPLETA	01	NINGUNA	17	Morelos	011	011 JIUTEPEC	0001	170110001 Jiutepec	08	OTRA UNIDAD PUBLICA	2003	01	ENERO	23	06	00	1	CON ATENCION MEDICA	O720	O720 Hemorragia del tercer período del parto	1	MEDICO TRATANTE	17	Morelos	011	011 JIUTEPEC	2003	01	ENERO
1981	00	NO ESPECIFICADO	00	2	A	22	5	CASADO	20	Oaxaca	414	414 SANTA MARIA HUAZOLOTITLAN	0001	204140001 Santa María Huazolotitlán	4	2500 a 4999 habitantes	02	NO OCUPADOS	5	SECUNDARIA COMPLETA	01	NINGUNA	20	Oaxaca	414	414 SANTA MARIA HUAZOLOTITLAN	0001	204140001 Santa María Huazolotitlán	08	OTRA UNIDAD PUBLICA	2003	01	ENERO	23	11	00	2	SIN ATENCION MEDICA	O639	O639 Trabajo de parto prolongado, no especificado	1	MEDICO TRATANTE	20	Oaxaca	414	414 SANTA MARIA HUAZOLOTITLAN	2003	01	ENERO
1973	07	JULIO	23	2	A	30	5	CASADO	15	México	058	058 NEZAHUALCOYOTL	0000	150580000 No especificado	0	No Especificado.	02	NO OCUPADOS	5	SECUNDARIA COMPLETA	01	NINGUNA	09	Distrito Federal	016	016 MIGUEL HIDALGO	0000	090160000 No especificado	08	OTRA UNIDAD PUBLICA	2003	10	OCTUBRE	04	18	00	1	CON ATENCION MEDICA	O459	O459 Desprendimiento prematuro de la placenta, sin otra especificación	2	MEDICO LEGISTA	09	Distrito Federal	015	015 CUAUHTEMOC	2003	10	OCTUBRE
1970	00	NO ESPECIFICADO	00	2	A	33	5	CASADO	09	Distrito Federal	010	010 ALVARO OBREGON	0000	090100000 No especificado	0	No Especificado.	52	ARTE. Y TRAB. FABRILES Y TRAB. DE REP. Y MANTTO.	5	SECUNDARIA COMPLETA	01	NINGUNA	09	Distrito Federal	017	017 VENUSTIANO CARRANZA	0000	090170000 No especificado	08	OTRA UNIDAD PUBLICA	2003	07	JULIO	25	20	00	1	CON ATENCION MEDICA	O441	O441 Placenta previa con hemorragia	3	OTRO MEDICO	09	Distrito Federal	015	015 CUAUHTEMOC	2003	07	JULIO
1975	02	FEBRERO	25	2	A	28	5	CASADO	15	México	045	045 JILOTEPEC	0001	150450001 Jilotepec de Molina Enríquez	6	10000 a 14999 habitantes	02	NO OCUPADOS	5	SECUNDARIA COMPLETA	01	NINGUNA	09	Distrito Federal	016	016 MIGUEL HIDALGO	0000	090160000 No especificado	08	OTRA UNIDAD PUBLICA	2003	11	NOVIEMBRE	27	08	00	1	CON ATENCION MEDICA	O066	O066 Aborto no especificado completo o no especificado, complicado por hemorragia excesiva o tardía	3	OTRO MEDICO	09	Distrito Federal	015	015 CUAUHTEMOC	2003	11	NOVIEMBRE
1973	04	ABRIL	21	2	A	30	5	CASADO	09	Distrito Federal	017	017 VENUSTIANO CARRANZA	0001	090170001 Venustiano Carranza	14	250000 a 499999 habitantes	02	NO OCUPADOS	5	SECUNDARIA COMPLETA	02	IMSS	09	Distrito Federal	006	006 IZTACALCO	0000	090060000 No especificado	08	OTRA UNIDAD PUBLICA	2003	09	SEPTIEMBRE	17	13	00	1	CON ATENCION MEDICA	O038	O038 Aborto espontáneo completo o no especificado, con otras complicaciones especificadas y las no especificadas	1	MEDICO TRATANTE	09	Distrito Federal	015	015 CUAUHTEMOC	2003	09	SEPTIEMBRE
1978	10	OCTUBRE	15	2	A	25	5	CASADO	09	Distrito Federal	008	008 LA MAGDALENA CONTRERAS	0000	090080000 No especificado	0	No Especificado.	02	NO OCUPADOS	5	SECUNDARIA COMPLETA	01	NINGUNA	09	Distrito Federal	015	015 CUAUHTEMOC	0000	090150000 No especificado	08	OTRA UNIDAD PUBLICA	2003	12	DICIEMBRE	08	09	00	1	CON ATENCION MEDICA	O996	O996 Enfermedades del sistema digestivo que complican el embarazo, el parto y el puerperio	3	OTRO MEDICO	09	Distrito Federal	008	008 LA MAGDALENA CONTRERAS	2003	12	DICIEMBRE
1977	05	MAYO	31	2	A	27	5	CASADO	08	Chihuahua	019	019 CHIHUAHUA	0001	080190001 Chihuahua	15	500000 a 999999 habitantes	02	NO OCUPADOS	5	SECUNDARIA COMPLETA	01	NINGUNA	08	Chihuahua	019	019 CHIHUAHUA	0001	080190001 Chihuahua	01	SECRETARIA DE SALUD	2004	09	SEPTIEMBRE	20	20	30	1	CON ATENCION MEDICA	O998	O998 Otras enfermedades especificadas y afecciones que complican el embarazo, el parto y el puerperio	3	OTRO MEDICO	08	Chihuahua	019	019 CHIHUAHUA	2004	09	SEPTIEMBRE
1963	02	FEBRERO	11	2	A	40	5	CASADO	09	Distrito Federal	007	007 IZTAPALAPA	0000	090070000 No especificado	0	No Especificado.	82	TRABAJADORES EN SERVICIOS DOMESTICOS	5	SECUNDARIA COMPLETA	01	NINGUNA	09	Distrito Federal	015	015 CUAUHTEMOC	0000	090150000 No especificado	08	OTRA UNIDAD PUBLICA	2003	12	DICIEMBRE	16	01	00	1	CON ATENCION MEDICA	O97X	O97X Muerte por secuelas de causas obstétricas directas	3	OTRO MEDICO	09	Distrito Federal	007	007 IZTAPALAPA	2003	12	DICIEMBRE
1972	01	ENERO	18	2	A	30	5	CASADO	09	Distrito Federal	002	002 AZCAPOTZALCO	0001	090020001 Azcapotzalco	14	250000 a 499999 habitantes	02	NO OCUPADOS	5	SECUNDARIA COMPLETA	02	IMSS	09	Distrito Federal	002	002 AZCAPOTZALCO	0001	090020001 Azcapotzalco	08	OTRA UNIDAD PUBLICA	2002	04	ABRIL	04	08	20	1	CON ATENCION MEDICA	O998	O998 Otras enfermedades especificadas y afecciones que complican el embarazo, el parto y el puerperio	1	MEDICO TRATANTE	09	Distrito Federal	015	015 CUAUHTEMOC	2002	04	ABRIL
1965	10	OCTUBRE	06	2	A	36	5	CASADO	02	Baja California	003	003 TECATE	0983	020030983 Familia Luna (Valle las Palmas)	1	1 a 999 habitantes	02	NO OCUPADOS	5	SECUNDARIA COMPLETA	01	NINGUNA	02	Baja California	004	004 TIJUANA	0001	020040001 Tijuana	08	OTRA UNIDAD PUBLICA	2002	03	MARZO	20	01	30	1	CON ATENCION MEDICA	O720	O720 Hemorragia del tercer período del parto	1	MEDICO TRATANTE	02	Baja California	004	004 TIJUANA	2002	03	MARZO
1982	00	NO ESPECIFICADO	00	2	A	29	5	CASADO	09	Distrito Federal	007	007 IZTAPALAPA	0001	090070001 Iztapalapa	17	1500000 y más habitantes	54	AYUD. PEONES Y SIM. EN PROC. PROD. INDUSTRIAL	5	SECUNDARIA COMPLETA	01	NINGUNA	09	Distrito Federal	007	007 IZTAPALAPA	0001	090070001 Iztapalapa	08	OTRA UNIDAD PUBLICA	2011	02	FEBRERO	14	01	45	1	CON ATENCION MEDICA	O009	O009 Embarazo ectópico, no especificado	3	OTRO MEDICO	09	Distrito Federal	007	007 IZTAPALAPA	2011	02	FEBRERO
1990	09	SEPTIEMBRE	16	2	A	21	5	CASADO	20	Oaxaca	198	198 SAN JUAN GUICHICOVI	0013	201980013 Ocotal	2	1000 a 1999 habitantes	02	NO OCUPADOS	5	SECUNDARIA COMPLETA	08	OTRA	20	Oaxaca	057	057 MATIAS ROMERO AVENDAÑO	0001	200570001 Matías Romero Avendaño	02	IMSS OPORTUNIDADES	2011	10	OCTUBRE	27	01	05	1	CON ATENCION MEDICA	O411	O411 Infección de la bolsa amniótica o de las membranas	3	OTRO MEDICO	20	Oaxaca	057	057 MATIAS ROMERO AVENDAÑO	2011	10	OCTUBRE
1986	00	NO ESPECIFICADO	00	2	A	17	5	CASADO	27	Tabasco	002	002 CARDENAS	0082	270020082 Santa Rosalía (Miguel Hidalgo 2a. Sección)	5	5000 a 9999 habitantes	99	OTROS TRAB. CON OCUP. NO CLAS. ANT., INSUF. ESP.	5	SECUNDARIA COMPLETA	01	NINGUNA	27	Tabasco	002	002 CARDENAS	0001	270020001 Cárdenas	08	OTRA UNIDAD PUBLICA	2003	11	NOVIEMBRE	04	23	00	1	CON ATENCION MEDICA	O990	O990 Anemia que complica el embarazo, el parto y el puerperio	1	MEDICO TRATANTE	27	Tabasco	002	002 CARDENAS	2003	11	NOVIEMBRE
1970	04	ABRIL	02	2	A	33	5	CASADO	22	Querétaro Arteaga	017	017 TEQUISQUIAPAN	0001	220170001 Tequisquiapan	8	20000 a 29999 habitantes	02	NO OCUPADOS	5	SECUNDARIA COMPLETA	01	NINGUNA	22	Querétaro Arteaga	014	014 QUERETARO	0001	220140001 Santiago de Querétaro	08	OTRA UNIDAD PUBLICA	2003	09	SEPTIEMBRE	23	02	00	1	CON ATENCION MEDICA	O720	O720 Hemorragia del tercer período del parto	3	OTRO MEDICO	22	Querétaro Arteaga	014	014 QUERETARO	2003	09	SEPTIEMBRE
1989	08	AGOSTO	07	2	A	24	5	CASADO	09	Distrito Federal	007	007 IZTAPALAPA	0001	090070001 Iztapalapa	17	1500000 y más habitantes	11	PROFESIONALES	05	SECUNDARIA COMPLETA	03	ISSSTE	09	Distrito Federal	010	010 ALVARO OBREGON	0001	090100001 Álvaro Obregón	04	ISSSTE	2013	09	SEPTIEMBRE	17	21	00	1	CON ATENCION MEDICA	O882	O882 Embolia de coágulo sanguíneo, obstétrica	3	OTRO MEDICO	09	Distrito Federal	007	007 IZTAPALAPA	2013	09	SEPTIEMBRE
1969	00	NO ESPECIFICADO	00	2	A	33	5	CASADO	15	México	122	122 VALLE DE CHALCO SOLIDARIDAD	0001	151220001 Xico	14	250000 a 499999 habitantes	02	NO OCUPADOS	5	SECUNDARIA COMPLETA	02	IMSS	15	México	070	070 LA PAZ	0001	150700001 Los Reyes Acaquilpan	08	OTRA UNIDAD PUBLICA	2002	03	MARZO	29	15	40	1	CON ATENCION MEDICA	O720	O720 Hemorragia del tercer período del parto	3	OTRO MEDICO	15	México	070	070 LA PAZ	2002	03	MARZO
1966	04	ABRIL	06	2	A	36	5	CASADO	15	México	057	057 NAUCALPAN DE JUAREZ	0001	150570001 Naucalpan de Juárez	15	500000 a 999999 habitantes	02	NO OCUPADOS	5	SECUNDARIA COMPLETA	02	IMSS	15	México	057	057 NAUCALPAN DE JUAREZ	0001	150570001 Naucalpan de Juárez	08	OTRA UNIDAD PUBLICA	2002	11	NOVIEMBRE	30	06	10	1	CON ATENCION MEDICA	O009	O009 Embarazo ectópico, no especificado	3	OTRO MEDICO	15	México	057	057 NAUCALPAN DE JUAREZ	2002	12	DICIEMBRE
1970	00	NO ESPECIFICADO	00	2	A	36	5	CASADO	28	Tamaulipas	019	019 LLERA	0106	280190106 San Isidro	1	1 a 999 habitantes	02	NO OCUPADOS	5	SECUNDARIA COMPLETA	07	SEGURO POPULAR	28	Tamaulipas	041	041 VICTORIA	0001	280410001 Ciudad Victoria	01	SECRETARIA DE SALUD	2006	01	ENERO	02	20	30	1	CON ATENCION MEDICA	O980	O980 Tuberculosis que complica el embarazo, el parto y el puerperio	3	OTRO MEDICO	28	Tamaulipas	019	019 LLERA	2006	02	FEBRERO
1985	09	SEPTIEMBRE	23	2	A	16	5	CASADO	16	Michoacán de Ocampo	102	102 URUAPAN	0001	161020001 Uruapan	13	100000 a 249999 habitantes	02	NO OCUPADOS	5	SECUNDARIA COMPLETA	01	NINGUNA	16	Michoacán de Ocampo	102	102 URUAPAN	0001	161020001 Uruapan	08	OTRA UNIDAD PUBLICA	2002	06	JUNIO	26	01	10	1	CON ATENCION MEDICA	O065	O065 Aborto no especificado completo o no especificado, complicado con infección genital y pelviana	3	OTRO MEDICO	16	Michoacán de Ocampo	102	102 URUAPAN	2002	06	JUNIO
1968	05	MAYO	03	2	A	33	5	CASADO	17	Morelos	008	008 EMILIANO ZAPATA	0001	170080001 Emiliano Zapata	9	30000 a 39999 habitantes	02	NO OCUPADOS	5	SECUNDARIA COMPLETA	02	IMSS	17	Morelos	007	007 CUERNAVACA	0001	170070001 Cuernavaca	08	OTRA UNIDAD PUBLICA	2001	12	DICIEMBRE	31	23	15	1	CON ATENCION MEDICA	O720	O720 Hemorragia del tercer período del parto	3	OTRO MEDICO	17	Morelos	007	007 CUERNAVACA	2002	01	ENERO
1969	12	DICIEMBRE	17	2	A	32	5	CASADO	19	Nuevo León	046	046 SAN NICOLAS DE LOS GARZA	0001	190460001 San Nicolás de los Garza	14	250000 a 499999 habitantes	62	TRABAJADORES DE APOYO EN ACTIVIDADES ADMVAS.	5	SECUNDARIA COMPLETA	02	IMSS	19	Nuevo León	039	039 MONTERREY	0001	190390001 Monterrey	08	OTRA UNIDAD PUBLICA	2002	05	MAYO	06	03	00	1	CON ATENCION MEDICA	O996	O996 Enfermedades del sistema digestivo que complican el embarazo, el parto y el puerperio	3	OTRO MEDICO	19	Nuevo León	039	039 MONTERREY	2002	05	MAYO
1976	00	NO ESPECIFICADO	00	2	A	30	5	CASADO	22	Querétaro Arteaga	004	004 CADEREYTA DE MONTES	0237	220040237 Puerto Torres	1	1 a 999 habitantes	02	NO OCUPADOS	5	SECUNDARIA COMPLETA	01	NINGUNA	22	Querétaro Arteaga	014	014 QUERETARO	0001	220140001 Santiago de Querétaro	01	SECRETARIA DE SALUD	2006	04	ABRIL	04	20	30	1	CON ATENCION MEDICA	O001	O001 Embarazo tubárico	1	MEDICO TRATANTE	22	Querétaro Arteaga	014	014 QUERETARO	2006	04	ABRIL
1975	02	FEBRERO	10	2	A	32	5	CASADO	09	Distrito Federal	003	003 COYOACAN	0001	090030001 Coyoacán	15	500000 a 999999 habitantes	62	TRABAJADORES DE APOYO EN ACTIVIDADES ADMVAS.	5	SECUNDARIA COMPLETA	03	ISSSTE	09	Distrito Federal	010	010 ALVARO OBREGON	0001	090100001 Álvaro Obregón	04	ISSSTE	2007	03	MARZO	12	08	10	1	CON ATENCION MEDICA	O051	O051 Otro aborto incompleto, complicado por hemorragia excesiva o tardía	2	MEDICO LEGISTA	09	Distrito Federal	010	010 ALVARO OBREGON	2007	03	MARZO
1974	04	ABRIL	21	2	A	34	5	CASADO	27	Tabasco	014	014 PARAISO	0027	270140027 Quintín Arauz	4	2500 a 4999 habitantes	02	NO OCUPADOS	5	SECUNDARIA COMPLETA	07	SEGURO POPULAR	27	Tabasco	004	004 CENTRO	0001	270040001 Villahermosa	01	SECRETARIA DE SALUD	2008	12	DICIEMBRE	30	01	10	1	CON ATENCION MEDICA	O743	O743 Complicaciones del sistema nervioso central por la anestesia administrada durante el trabajo de parto y el parto	3	OTRO MEDICO	27	Tabasco	004	004 CENTRO	2008	12	DICIEMBRE
1970	01	ENERO	20	2	A	37	5	CASADO	19	Nuevo León	046	046 SAN NICOLAS DE LOS GARZA	0001	190460001 San Nicolás de los Garza	14	250000 a 499999 habitantes	62	TRABAJADORES DE APOYO EN ACTIVIDADES ADMVAS.	5	SECUNDARIA COMPLETA	01	NINGUNA	19	Nuevo León	046	046 SAN NICOLAS DE LOS GARZA	0001	190460001 San Nicolás de los Garza	08	OTRA UNIDAD PUBLICA	2007	08	AGOSTO	17	01	00	1	CON ATENCION MEDICA	O001	O001 Embarazo tubárico	2	MEDICO LEGISTA	19	Nuevo León	039	039 MONTERREY	2007	08	AGOSTO
1971	08	AGOSTO	16	2	A	35	5	CASADO	21	Puebla	203	203 XOCHITLAN TODOS SANTOS	0000	212030000 No especificada	0	No Especificado.	02	NO OCUPADOS	5	SECUNDARIA COMPLETA	07	SEGURO POPULAR	21	Puebla	154	154 TECAMACHALCO	0001	211540001 Tecamachalco	01	SECRETARIA DE SALUD	2006	12	DICIEMBRE	03	02	00	1	CON ATENCION MEDICA	O441	O441 Placenta previa con hemorragia	3	OTRO MEDICO	21	Puebla	203	203 XOCHITLAN TODOS SANTOS	2006	12	DICIEMBRE
1976	08	AGOSTO	10	2	A	31	5	CASADO	12	Guerrero	076	076 ACATEPEC	0041	120760041 Xilotlancingo	1	1 a 999 habitantes	02	NO OCUPADOS	5	SECUNDARIA COMPLETA	07	SEGURO POPULAR	12	Guerrero	029	029 CHILPANCINGO DE LOS BRAVO	0001	120290001 Chilpancingo de los Bravo	01	SECRETARIA DE SALUD	2007	12	DICIEMBRE	29	23	00	1	CON ATENCION MEDICA	O720	O720 Hemorragia del tercer período del parto	3	OTRO MEDICO	12	Guerrero	076	076 ACATEPEC	2007	02	FEBRERO
1985	00	NO ESPECIFICADO	00	2	A	23	5	CASADO	17	Morelos	019	019 TEPALCINGO	0001	170190001 Tepalcingo	6	10000 a 14999 habitantes	02	NO OCUPADOS	5	SECUNDARIA COMPLETA	01	NINGUNA	17	Morelos	007	007 CUERNAVACA	0001	170070001 Cuernavaca	01	SECRETARIA DE SALUD	2008	07	JULIO	22	21	50	1	CON ATENCION MEDICA	O996	O996 Enfermedades del sistema digestivo que complican el embarazo, el parto y el puerperio	1	MEDICO TRATANTE	17	Morelos	007	007 CUERNAVACA	2008	07	JULIO
1976	00	NO ESPECIFICADO	00	2	A	32	5	CASADO	15	México	026	026 CHAPA DE MOTA	0001	150260001 Chapa de Mota	1	1 a 999 habitantes	02	NO OCUPADOS	0	NO ESPECIFICADO	03	ISSSTE	15	México	054	054 METEPEC	0001	150540001 Metepec	04	ISSSTE	2008	10	OCTUBRE	28	23	10	1	CON ATENCION MEDICA	O441	O441 Placenta previa con hemorragia	3	OTRO MEDICO	15	México	054	054 METEPEC	2008	10	OCTUBRE
1972	12	DICIEMBRE	30	2	A	29	5	CASADO	17	Morelos	007	007 CUERNAVACA	0001	170070001 Cuernavaca	14	250000 a 499999 habitantes	02	NO OCUPADOS	5	SECUNDARIA COMPLETA	01	NINGUNA	17	Morelos	007	007 CUERNAVACA	0001	170070001 Cuernavaca	08	OTRA UNIDAD PUBLICA	2002	10	OCTUBRE	12	03	45	0	NO ESPECIFICADO	O991	O991 Otras enfermedades de la sangre y órganos hematopoyéticos y ciertos trastornos que afectan el sistema inmunitario cuando complican el embarazo, el parto y puerperio	3	OTRO MEDICO	17	Morelos	007	007 CUERNAVACA	2002	10	OCTUBRE
1972	01	ENERO	12	2	A	34	5	CASADO	14	Jalisco	008	008 ARANDAS	0177	140080177 El Nogal	1	1 a 999 habitantes	00	NO ESPECIFICADO	0	NO ESPECIFICADO	00	DERECHOHABIENCIA NO ESPECIFICADA	14	Jalisco	039	039 GUADALAJARA	0001	140390001 Guadalajara	08	OTRA UNIDAD PUBLICA	2006	12	DICIEMBRE	30	06	25	1	CON ATENCION MEDICA	O998	O998 Otras enfermedades especificadas y afecciones que complican el embarazo, el parto y el puerperio	1	MEDICO TRATANTE	14	Jalisco	039	039 GUADALAJARA	2006	12	DICIEMBRE
1983	00	NO ESPECIFICADO	00	2	A	23	5	CASADO	15	México	104	104 TLALNEPANTLA DE BAZ	0001	151040001 Tlalnepantla	15	500000 a 999999 habitantes	52	ARTE. Y TRAB. FABRILES Y TRAB. DE REP. Y MANTTO.	5	SECUNDARIA COMPLETA	01	NINGUNA	09	Distrito Federal	017	017 VENUSTIANO CARRANZA	0001	090170001 Venustiano Carranza	01	SECRETARIA DE SALUD	2006	02	FEBRERO	08	22	00	1	CON ATENCION MEDICA	O001	O001 Embarazo tubárico	3	OTRO MEDICO	09	Distrito Federal	015	015 CUAUHTEMOC	2006	02	FEBRERO
1974	09	SEPTIEMBRE	26	2	A	27	5	CASADO	15	México	104	104 TLALNEPANTLA DE BAZ	0001	151040001 Tlalnepantla	15	500000 a 999999 habitantes	02	NO OCUPADOS	5	SECUNDARIA COMPLETA	01	NINGUNA	09	Distrito Federal	016	016 MIGUEL HIDALGO	0001	090160001 Miguel Hidalgo	08	OTRA UNIDAD PUBLICA	2002	09	SEPTIEMBRE	03	23	20	1	CON ATENCION MEDICA	O711	O711 Ruptura del útero durante el trabajo de parto	3	OTRO MEDICO	09	Distrito Federal	010	010 ALVARO OBREGON	2002	09	SEPTIEMBRE
1979	00	NO ESPECIFICADO	00	2	A	27	5	CASADO	14	Jalisco	120	120 ZAPOPAN	0001	141200001 Zapopan	15	500000 a 999999 habitantes	02	NO OCUPADOS	5	SECUNDARIA COMPLETA	01	NINGUNA	14	Jalisco	039	039 GUADALAJARA	0001	140390001 Guadalajara	08	OTRA UNIDAD PUBLICA	2006	05	MAYO	30	05	10	1	CON ATENCION MEDICA	O001	O001 Embarazo tubárico	2	MEDICO LEGISTA	14	Jalisco	039	039 GUADALAJARA	2006	05	MAYO
1971	01	ENERO	07	2	A	31	5	CASADO	21	Puebla	019	019 ATLIXCO	0001	210190001 Atlixco	12	75000 a 99999 habitantes	02	NO OCUPADOS	5	SECUNDARIA COMPLETA	01	NINGUNA	21	Puebla	019	019 ATLIXCO	0001	210190001 Atlixco	08	OTRA UNIDAD PUBLICA	2002	10	OCTUBRE	08	03	45	1	CON ATENCION MEDICA	O441	O441 Placenta previa con hemorragia	1	MEDICO TRATANTE	21	Puebla	019	019 ATLIXCO	2002	10	OCTUBRE
1971	07	JULIO	13	2	A	31	5	CASADO	24	San Luis Potosí	028	028 SAN LUIS POTOSI	0001	240280001 San Luis Potosí	15	500000 a 999999 habitantes	02	NO OCUPADOS	5	SECUNDARIA COMPLETA	05	SECRETARIA DE LA DEFENSA NACIONAL	09	Distrito Federal	016	016 MIGUEL HIDALGO	0001	090160001 Miguel Hidalgo	08	OTRA UNIDAD PUBLICA	2002	10	OCTUBRE	04	10	00	1	CON ATENCION MEDICA	O996	O996 Enfermedades del sistema digestivo que complican el embarazo, el parto y el puerperio	3	OTRO MEDICO	09	Distrito Federal	016	016 MIGUEL HIDALGO	2002	10	OCTUBRE
0000	00	NO ESPECIFICADO	00	2	A	26	5	CASADO	10	Durango	000	000 No Especificado	0000	100000000 No especificado	0	No Especificado.	00	NO ESPECIFICADO	5	SECUNDARIA COMPLETA	05	SECRETARIA DE LA DEFENSA NACIONAL	10	Durango	000	000 No Especificado	0000	100000000 No especificado	08	OTRA UNIDAD PUBLICA	2002	12	DICIEMBRE	30	06	45	0	NO ESPECIFICADO	O622	O622 Otras inercias uterinas	3	OTRO MEDICO	10	Durango	017	017 OCAMPO	2002	12	DICIEMBRE
1972	09	SEPTIEMBRE	19	2	A	29	5	CASADO	09	Distrito Federal	008	008 LA MAGDALENA CONTRERAS	0001	090080001 La Magdalena Contreras	13	100000 a 249999 habitantes	02	NO OCUPADOS	5	SECUNDARIA COMPLETA	01	NINGUNA	09	Distrito Federal	008	008 LA MAGDALENA CONTRERAS	0001	090080001 La Magdalena Contreras	08	OTRA UNIDAD PUBLICA	2002	09	SEPTIEMBRE	14	20	50	2	SIN ATENCION MEDICA	O711	O711 Ruptura del útero durante el trabajo de parto	0	NO ESPECIFICADO	09	Distrito Federal	008	008 LA MAGDALENA CONTRERAS	2002	09	SEPTIEMBRE
1984	02	FEBRERO	19	2	A	18	5	CASADO	24	San Luis Potosí	028	028 SAN LUIS POTOSI	0001	240280001 San Luis Potosí	15	500000 a 999999 habitantes	02	NO OCUPADOS	5	SECUNDARIA COMPLETA	02	IMSS	19	Nuevo León	039	039 MONTERREY	0001	190390001 Monterrey	08	OTRA UNIDAD PUBLICA	2002	07	JULIO	18	21	50	1	CON ATENCION MEDICA	O998	O998 Otras enfermedades especificadas y afecciones que complican el embarazo, el parto y el puerperio	1	MEDICO TRATANTE	19	Nuevo León	039	039 MONTERREY	2002	07	JULIO
1991	00	NO ESPECIFICADO	00	2	A	20	5	CASADO	12	Guerrero	020	020 COPANATOYAC	0001	120200001 Copanatoyac	4	2500 a 4999 habitantes	02	NO OCUPADOS	5	SECUNDARIA COMPLETA	07	SEGURO POPULAR	12	Guerrero	066	066 TLAPA DE COMONFORT	0001	120660001 Tlapa de Comonfort	08	OTRA UNIDAD PUBLICA	2011	05	MAYO	04	21	00	1	CON ATENCION MEDICA	O460	O460 Hemorragia anteparto con defecto de la coagulación	3	OTRO MEDICO	12	Guerrero	020	020 COPANATOYAC	2011	05	MAYO
1986	00	NO ESPECIFICADO	00	2	A	25	0	SE IGNORA	12	Guerrero	027	027 CUTZAMALA DE PINZON	0001	120270001 Cutzamala de Pinzón	4	2500 a 4999 habitantes	02	NO OCUPADOS	5	SECUNDARIA COMPLETA	07	SEGURO POPULAR	12	Guerrero	029	029 CHILPANCINGO DE LOS BRAVO	0001	120290001 Chilpancingo de los Bravo	08	OTRA UNIDAD PUBLICA	2011	03	MARZO	20	04	35	1	CON ATENCION MEDICA	O998	O998 Otras enfermedades especificadas y afecciones que complican el embarazo, el parto y el puerperio	3	OTRO MEDICO	12	Guerrero	027	027 CUTZAMALA DE PINZON	2011	03	MARZO
1991	01	ENERO	29	2	A	20	5	CASADO	15	México	122	122 VALLE DE CHALCO SOLIDARIDAD	0001	151220001 Xico	14	250000 a 499999 habitantes	02	NO OCUPADOS	5	SECUNDARIA COMPLETA	07	SEGURO POPULAR	15	México	025	025 CHALCO	0020	150250020 Santa Catarina Ayotzingo	01	SECRETARIA DE SALUD	2011	03	MARZO	28	13	40	1	CON ATENCION MEDICA	O411	O411 Infección de la bolsa amniótica o de las membranas	3	OTRO MEDICO	15	México	025	025 CHALCO	2011	03	MARZO
1995	01	ENERO	05	2	A	17	5	CASADO	15	México	004	004 ALMOLOYA DE ALQUISIRAS	0001	150040001 Almoloya de Alquisiras	4	2500 a 4999 habitantes	02	NO OCUPADOS	05	SECUNDARIA COMPLETA	07	SEGURO POPULAR	09	Distrito Federal	015	015 CUAUHTEMOC	0001	090150001 Cuauhtémoc	01	SECRETARIA DE SALUD	2012	12	DICIEMBRE	24	01	30	1	CON ATENCION MEDICA	O998	O998 Otras enfermedades especificadas y afecciones que complican el embarazo, el parto y el puerperio	3	OTRO MEDICO	09	Distrito Federal	015	015 CUAUHTEMOC	2012	12	DICIEMBRE
1987	00	NO ESPECIFICADO	00	2	A	23	0	SE IGNORA	05	Coahuila de Zaragoza	030	030 SALTILLO	0001	050300001 Saltillo	15	500000 a 999999 habitantes	02	NO OCUPADOS	0	NO ESPECIFICADO	00	DERECHOHABIENCIA NO ESPECIFICADA	05	Coahuila de Zaragoza	030	030 SALTILLO	0001	050300001 Saltillo	02	IMSS OPORTUNIDADES	2010	02	FEBRERO	28	15	50	1	CON ATENCION MEDICA	O009	O009 Embarazo ectópico, no especificado	2	MEDICO LEGISTA	05	Coahuila de Zaragoza	030	030 SALTILLO	2010	03	MARZO
1976	00	NO ESPECIFICADO	00	2	A	34	5	CASADO	26	Sonora	043	043 NOGALES	0001	260430001 Heroica Nogales	13	100000 a 249999 habitantes	02	NO OCUPADOS	5	SECUNDARIA COMPLETA	07	SEGURO POPULAR	26	Sonora	043	043 NOGALES	0001	260430001 Heroica Nogales	01	SECRETARIA DE SALUD	2010	06	JUNIO	04	19	06	1	CON ATENCION MEDICA	O441	O441 Placenta previa con hemorragia	1	MEDICO TRATANTE	26	Sonora	043	043 NOGALES	2010	06	JUNIO
1986	00	NO ESPECIFICADO	00	2	A	27	5	CASADO	15	México	070	070 LA PAZ	0001	150700001 Los Reyes Acaquilpan	12	75000 a 99999 habitantes	11	PROFESIONALES	05	SECUNDARIA COMPLETA	01	NINGUNA	09	Distrito Federal	016	016 MIGUEL HIDALGO	0001	090160001 Miguel Hidalgo	01	SECRETARIA DE SALUD	2013	10	OCTUBRE	11	13	16	1	CON ATENCION MEDICA	O991	O991 Otras enfermedades de la sangre y órganos hematopoyéticos y ciertos trastornos que afectan el sistema inmunitario cuando complican el embarazo, el parto y puerperio	1	MEDICO TRATANTE	09	Distrito Federal	015	015 CUAUHTEMOC	2013	10	OCTUBRE
1982	00	NO ESPECIFICADO	00	2	A	31	5	CASADO	29	Tlaxcala	010	010 CHIAUTEMPAN	0001	290100001 Chiautempan	10	40000 a 49999 habitantes	98	NO APLICA A MENORES DE 12 AÑOS	10	POSGRADO	01	NINGUNA	29	Tlaxcala	006	006 CALPULALPAN	0001	290060001 Calpulalpan	01	SECRETARIA DE SALUD	2013	03	MARZO	25	16	40	1	CON ATENCION MEDICA	O998	O998 Otras enfermedades especificadas y afecciones que complican el embarazo, el parto y el puerperio	3	OTRO MEDICO	29	Tlaxcala	006	006 CALPULALPAN	2013	03	MARZO
1982	00	NO ESPECIFICADO	00	2	A	31	5	CASADO	30	Veracruz de Ignacio de la Llave	030	030 CAMERINO Z. MENDOZA	0001	300300001 Ciudad Mendoza	9	30000 a 39999 habitantes	11	PROFESIONALES	05	SECUNDARIA COMPLETA	07	SEGURO POPULAR	30	Veracruz de Ignacio de la Llave	138	138 RIO BLANCO	0001	301380001 Río Blanco	01	SECRETARIA DE SALUD	2013	04	ABRIL	17	10	10	1	CON ATENCION MEDICA	O458	O458 Otros desprendimientos prematuros de la placenta	3	OTRO MEDICO	30	Veracruz de Ignacio de la Llave	138	138 RIO BLANCO	2013	04	ABRIL
1984	06	JUNIO	28	2	A	29	5	CASADO	30	Veracruz de Ignacio de la Llave	063	063 CHONTLA	0013	300630013 Cruz Manantial	1	1 a 999 habitantes	11	PROFESIONALES	05	SECUNDARIA COMPLETA	07	SEGURO POPULAR	30	Veracruz de Ignacio de la Llave	131	131 POZA RICA DE HIDALGO	0001	301310001 Poza Rica de Hidalgo	01	SECRETARIA DE SALUD	2013	07	JULIO	27	12	00	1	CON ATENCION MEDICA	O065	O065 Aborto no especificado completo o no especificado, complicado con infección genital y pelviana	3	OTRO MEDICO	30	Veracruz de Ignacio de la Llave	131	131 POZA RICA DE HIDALGO	2013	07	JULIO
1997	00	NO ESPECIFICADO	00	2	A	16	5	CASADO	30	Veracruz de Ignacio de la Llave	142	142 SAN JUAN EVANGELISTA	0015	301420015 La Caudalosa	1	1 a 999 habitantes	11	PROFESIONALES	05	SECUNDARIA COMPLETA	07	SEGURO POPULAR	30	Veracruz de Ignacio de la Llave	116	116 OLUTA	0001	301160001 Oluta	01	SECRETARIA DE SALUD	2013	06	JUNIO	13	07	45	1	CON ATENCION MEDICA	O720	O720 Hemorragia del tercer período del parto	3	OTRO MEDICO	30	Veracruz de Ignacio de la Llave	116	116 OLUTA	2013	06	JUNIO
1981	00	NO ESPECIFICADO	00	2	A	32	5	CASADO	31	Yucatán	059	059 PROGRESO	0001	310590001 Progreso	9	30000 a 39999 habitantes	11	PROFESIONALES	05	SECUNDARIA COMPLETA	07	SEGURO POPULAR	31	Yucatán	050	050 MERIDA	0001	310500001 Mérida	01	SECRETARIA DE SALUD	2013	03	MARZO	04	10	20	1	CON ATENCION MEDICA	O720	O720 Hemorragia del tercer período del parto	1	MEDICO TRATANTE	31	Yucatán	050	050 MERIDA	2013	03	MARZO
1985	00	NO ESPECIFICADO	00	2	A	28	5	CASADO	31	Yucatán	085	085 TEMOZON	0057	310850057 Santa Rita	1	1 a 999 habitantes	11	PROFESIONALES	05	SECUNDARIA COMPLETA	07	SEGURO POPULAR	31	Yucatán	102	102 VALLADOLID	0001	311020001 Valladolid	01	SECRETARIA DE SALUD	2013	04	ABRIL	06	17	30	1	CON ATENCION MEDICA	O240	O240 Diabetes mellitus preexistente insulinodependiente, en el embarazo	3	OTRO MEDICO	31	Yucatán	102	102 VALLADOLID	2013	04	ABRIL
1972	01	ENERO	15	2	A	31	5	CASADO	24	San Luis Potosí	035	035 SOLEDAD DE GRACIANO SANCHEZ	0001	240350001 Soledad de Graciano Sánchez	13	100000 a 249999 habitantes	02	NO OCUPADOS	5	SECUNDARIA COMPLETA	01	NINGUNA	24	San Luis Potosí	028	028 SAN LUIS POTOSI	0001	240280001 San Luis Potosí	08	OTRA UNIDAD PUBLICA	2003	08	AGOSTO	18	01	00	1	CON ATENCION MEDICA	O720	O720 Hemorragia del tercer período del parto	3	OTRO MEDICO	24	San Luis Potosí	028	028 SAN LUIS POTOSI	2003	08	AGOSTO
1978	05	MAYO	13	2	A	25	5	CASADO	24	San Luis Potosí	028	028 SAN LUIS POTOSI	0001	240280001 San Luis Potosí	15	500000 a 999999 habitantes	02	NO OCUPADOS	5	SECUNDARIA COMPLETA	02	IMSS	24	San Luis Potosí	028	028 SAN LUIS POTOSI	0001	240280001 San Luis Potosí	08	OTRA UNIDAD PUBLICA	2003	10	OCTUBRE	16	17	00	1	CON ATENCION MEDICA	O998	O998 Otras enfermedades especificadas y afecciones que complican el embarazo, el parto y el puerperio	3	OTRO MEDICO	24	San Luis Potosí	028	028 SAN LUIS POTOSI	2003	10	OCTUBRE
1973	08	AGOSTO	18	2	A	36	5	CASADO	11	Guanajuato	017	017 IRAPUATO	0001	110170001 Irapuato	14	250000 a 499999 habitantes	02	NO OCUPADOS	5	SECUNDARIA COMPLETA	01	NINGUNA	11	Guanajuato	017	017 IRAPUATO	0001	110170001 Irapuato	01	SECRETARIA DE SALUD	2009	10	OCTUBRE	27	12	50	1	CON ATENCION MEDICA	O450	O450 Desprendimiento prematuro de la placenta con defecto de la coagulación	3	OTRO MEDICO	11	Guanajuato	017	017 IRAPUATO	2009	10	OCTUBRE
1989	04	ABRIL	04	2	A	19	5	CASADO	01	Aguascalientes	001	001 AGUASCALIENTES	0001	010010001 Aguascalientes	15	500000 a 999999 habitantes	02	NO OCUPADOS	5	SECUNDARIA COMPLETA	02	IMSS	01	Aguascalientes	001	001 AGUASCALIENTES	0001	010010001 Aguascalientes	01	SECRETARIA DE SALUD	2009	01	ENERO	21	12	05	1	CON ATENCION MEDICA	O998	O998 Otras enfermedades especificadas y afecciones que complican el embarazo, el parto y el puerperio	1	MEDICO TRATANTE	01	Aguascalientes	001	001 AGUASCALIENTES	2009	01	ENERO
1983	05	MAYO	01	2	A	26	5	CASADO	15	México	011	011 ATENCO	0001	150110001 San Salvador Atenco	6	10000 a 14999 habitantes	02	NO OCUPADOS	5	SECUNDARIA COMPLETA	01	NINGUNA	15	México	058	058 NEZAHUALCOYOTL	0001	150580001 Ciudad Nezahualcóyotl	01	SECRETARIA DE SALUD	2009	10	OCTUBRE	16	02	00	1	CON ATENCION MEDICA	O001	O001 Embarazo tubárico	3	OTRO MEDICO	15	México	058	058 NEZAHUALCOYOTL	2009	10	OCTUBRE
1978	04	ABRIL	23	2	A	32	5	CASADO	12	Guerrero	010	010 ATLIXTAC	0001	120100001 Atlixtac	4	2500 a 4999 habitantes	02	NO OCUPADOS	5	SECUNDARIA COMPLETA	01	NINGUNA	12	Guerrero	028	028 CHILAPA DE ALVAREZ	0001	120280001 Chilapa de Álvarez	01	SECRETARIA DE SALUD	2010	09	SEPTIEMBRE	15	04	00	1	CON ATENCION MEDICA	O996	O996 Enfermedades del sistema digestivo que complican el embarazo, el parto y el puerperio	1	MEDICO TRATANTE	12	Guerrero	010	010 ATLIXTAC	2010	09	SEPTIEMBRE
1986	04	ABRIL	15	2	A	24	5	CASADO	02	Baja California	001	001 ENSENADA	0186	020010186 Ejido México (Ejido Punta Colonet)	4	2500 a 4999 habitantes	02	NO OCUPADOS	5	SECUNDARIA COMPLETA	03	ISSSTE	02	Baja California	001	001 ENSENADA	0001	020010001 Ensenada	04	ISSSTE	2010	06	JUNIO	04	00	30	1	CON ATENCION MEDICA	O459	O459 Desprendimiento prematuro de la placenta, sin otra especificación	3	OTRO MEDICO	02	Baja California	001	001 ENSENADA	2010	06	JUNIO
1972	00	NO ESPECIFICADO	00	2	A	38	5	CASADO	21	Puebla	053	053 CHIGNAHUAPAN	0003	210530003 Acolihuia	1	1 a 999 habitantes	02	NO OCUPADOS	5	SECUNDARIA COMPLETA	01	NINGUNA	21	Puebla	208	208 ZACATLAN	0027	212080027 San Bartolo	01	SECRETARIA DE SALUD	2010	05	MAYO	30	12	55	1	CON ATENCION MEDICA	O459	O459 Desprendimiento prematuro de la placenta, sin otra especificación	3	OTRO MEDICO	21	Puebla	053	053 CHIGNAHUAPAN	2010	05	MAYO
1989	06	JUNIO	04	2	A	21	5	CASADO	22	Querétaro Arteaga	016	016 SAN JUAN DEL RIO	0024	220160024 Galindo (San José Galindo)	4	2500 a 4999 habitantes	02	NO OCUPADOS	5	SECUNDARIA COMPLETA	01	NINGUNA	09	Distrito Federal	012	012 TLALPAN	0001	090120001 Tlalpan	01	SECRETARIA DE SALUD	2010	08	AGOSTO	24	05	21	1	CON ATENCION MEDICA	O998	O998 Otras enfermedades especificadas y afecciones que complican el embarazo, el parto y el puerperio	3	OTRO MEDICO	09	Distrito Federal	015	015 CUAUHTEMOC	2010	08	AGOSTO
1984	03	MARZO	18	2	A	26	5	CASADO	20	Oaxaca	235	235 SAN LUIS AMATLAN	0021	202350021 Sitio del Palmar	1	1 a 999 habitantes	02	NO OCUPADOS	5	SECUNDARIA COMPLETA	07	SEGURO POPULAR	20	Oaxaca	059	059 MIAHUATLAN DE PORFIRIO DIAZ	0081	200590081 San Isidro	02	IMSS OPORTUNIDADES	2010	07	JULIO	29	03	25	1	CON ATENCION MEDICA	O441	O441 Placenta previa con hemorragia	3	OTRO MEDICO	20	Oaxaca	059	059 MIAHUATLAN DE PORFIRIO DIAZ	2010	07	JULIO
1978	00	NO ESPECIFICADO	00	2	A	32	5	CASADO	14	Jalisco	098	098 TLAQUEPAQUE	0001	140980001 Tlaquepaque	15	500000 a 999999 habitantes	02	NO OCUPADOS	5	SECUNDARIA COMPLETA	01	NINGUNA	14	Jalisco	120	120 ZAPOPAN	0001	141200001 Zapopan	01	SECRETARIA DE SALUD	2010	04	ABRIL	03	22	30	1	CON ATENCION MEDICA	O000	O000 Embarazo abdominal	3	OTRO MEDICO	14	Jalisco	120	120 ZAPOPAN	2010	04	ABRIL
1978	03	MARZO	14	2	A	31	5	CASADO	19	Nuevo León	026	026 GUADALUPE	0001	190260001 Guadalupe	15	500000 a 999999 habitantes	53	OPER. MAQ. FIJA DE MOV. CONT. Y EQUIPOS EN PROD.	5	SECUNDARIA COMPLETA	02	IMSS	19	Nuevo León	039	039 MONTERREY	0001	190390001 Monterrey	02	IMSS OPORTUNIDADES	2009	05	MAYO	25	06	30	1	CON ATENCION MEDICA	O998	O998 Otras enfermedades especificadas y afecciones que complican el embarazo, el parto y el puerperio	1	MEDICO TRATANTE	19	Nuevo León	039	039 MONTERREY	2009	05	MAYO
1979	02	FEBRERO	18	2	A	30	5	CASADO	15	México	087	087 TEMOAYA	0001	150870001 Temoaya	4	2500 a 4999 habitantes	02	NO OCUPADOS	5	SECUNDARIA COMPLETA	00	DERECHOHABIENCIA NO ESPECIFICADA	15	México	106	106 TOLUCA	0001	151060001 Toluca de Lerdo	01	SECRETARIA DE SALUD	2009	12	DICIEMBRE	29	02	40	1	CON ATENCION MEDICA	O441	O441 Placenta previa con hemorragia	3	OTRO MEDICO	15	México	106	106 TOLUCA	2009	12	DICIEMBRE
1980	05	MAYO	04	2	A	29	5	CASADO	17	Morelos	018	018 TEMIXCO	0001	170180001 Temixco	12	75000 a 99999 habitantes	02	NO OCUPADOS	5	SECUNDARIA COMPLETA	07	SEGURO POPULAR	17	Morelos	007	007 CUERNAVACA	0001	170070001 Cuernavaca	01	SECRETARIA DE SALUD	2009	07	JULIO	18	17	30	1	CON ATENCION MEDICA	O996	O996 Enfermedades del sistema digestivo que complican el embarazo, el parto y el puerperio	3	OTRO MEDICO	17	Morelos	007	007 CUERNAVACA	2009	07	JULIO
1974	11	NOVIEMBRE	21	2	A	34	5	CASADO	25	Sinaloa	013	013 MOCORITO	0308	250130308 Santa Rosalía	1	1 a 999 habitantes	02	NO OCUPADOS	0	NO ESPECIFICADO	07	SEGURO POPULAR	25	Sinaloa	006	006 CULIACAN	0001	250060001 Culiacán Rosales	01	SECRETARIA DE SALUD	2009	05	MAYO	31	08	20	1	CON ATENCION MEDICA	O459	O459 Desprendimiento prematuro de la placenta, sin otra especificación	3	OTRO MEDICO	25	Sinaloa	013	013 MOCORITO	2009	07	JULIO
1977	02	FEBRERO	01	2	A	31	5	CASADO	19	Nuevo León	018	018 GARCIA	0001	190180001 García	9	30000 a 39999 habitantes	62	TRABAJADORES DE APOYO EN ACTIVIDADES ADMVAS.	5	SECUNDARIA COMPLETA	02	IMSS	19	Nuevo León	018	018 GARCIA	0001	190180001 García	08	OTRA UNIDAD PUBLICA	2009	01	ENERO	18	09	30	2	SIN ATENCION MEDICA	O998	O998 Otras enfermedades especificadas y afecciones que complican el embarazo, el parto y el puerperio	2	MEDICO LEGISTA	19	Nuevo León	018	018 GARCIA	2009	02	FEBRERO
1978	06	JUNIO	29	2	A	35	5	CASADO	17	Morelos	020	020 TEPOZTLAN	0004	170200004 No especifcado	1	1 a 999 habitantes	11	PROFESIONALES	05	SECUNDARIA COMPLETA	07	SEGURO POPULAR	17	Morelos	007	007 CUERNAVACA	0001	170070001 Cuernavaca	01	SECRETARIA DE SALUD	2013	11	NOVIEMBRE	11	04	25	1	CON ATENCION MEDICA	O450	O450 Desprendimiento prematuro de la placenta con defecto de la coagulación	1	MEDICO TRATANTE	17	Morelos	007	007 CUERNAVACA	2013	11	NOVIEMBRE
1985	03	MARZO	09	2	A	18	5	CASADO	13	Hidalgo	028	028 HUEJUTLA DE REYES	0009	130280009 Ahuatempa	1	1 a 999 habitantes	02	NO OCUPADOS	5	SECUNDARIA COMPLETA	05	SECRETARIA DE LA DEFENSA NACIONAL	13	Hidalgo	028	028 HUEJUTLA DE REYES	0001	130280001 Huejutla de Reyes	08	OTRA UNIDAD PUBLICA	2003	08	AGOSTO	04	03	00	1	CON ATENCION MEDICA	O639	O639 Trabajo de parto prolongado, no especificado	1	MEDICO TRATANTE	13	Hidalgo	028	028 HUEJUTLA DE REYES	2003	08	AGOSTO
1980	01	ENERO	28	2	A	23	5	CASADO	14	Jalisco	121	121 ZAPOTILTIC	0010	141210010 El Coahuayote (El Arco)	1	1 a 999 habitantes	99	OTROS TRAB. CON OCUP. NO CLAS. ANT., INSUF. ESP.	5	SECUNDARIA COMPLETA	02	IMSS	14	Jalisco	108	108 TUXPAN	0001	141080001 Tuxpan	08	OTRA UNIDAD PUBLICA	2003	06	JUNIO	21	21	00	0	NO ESPECIFICADO	O990	O990 Anemia que complica el embarazo, el parto y el puerperio	3	OTRO MEDICO	14	Jalisco	108	108 TUXPAN	2003	06	JUNIO
1968	00	NO ESPECIFICADO	00	2	A	35	5	CASADO	14	Jalisco	015	015 AUTLAN DE NAVARRO	0001	140150001 Autlán de Navarro	9	30000 a 39999 habitantes	02	NO OCUPADOS	5	SECUNDARIA COMPLETA	02	IMSS	14	Jalisco	039	039 GUADALAJARA	0001	140390001 Guadalajara	08	OTRA UNIDAD PUBLICA	2003	07	JULIO	12	09	00	1	CON ATENCION MEDICA	O711	O711 Ruptura del útero durante el trabajo de parto	3	OTRO MEDICO	14	Jalisco	039	039 GUADALAJARA	2003	07	JULIO
1968	00	NO ESPECIFICADO	00	2	A	36	5	CASADO	27	Tabasco	002	002 CARDENAS	0001	270020001 Cárdenas	12	75000 a 99999 habitantes	02	NO OCUPADOS	5	SECUNDARIA COMPLETA	01	NINGUNA	27	Tabasco	004	004 CENTRO	0001	270040001 Villahermosa	01	SECRETARIA DE SALUD	2004	06	JUNIO	17	20	30	1	CON ATENCION MEDICA	O996	O996 Enfermedades del sistema digestivo que complican el embarazo, el parto y el puerperio	3	OTRO MEDICO	27	Tabasco	004	004 CENTRO	2004	06	JUNIO
1987	00	NO ESPECIFICADO	00	2	A	17	5	CASADO	27	Tabasco	004	004 CENTRO	0001	270040001 Villahermosa	14	250000 a 499999 habitantes	02	NO OCUPADOS	5	SECUNDARIA COMPLETA	01	NINGUNA	27	Tabasco	004	004 CENTRO	0001	270040001 Villahermosa	01	SECRETARIA DE SALUD	2004	09	SEPTIEMBRE	21	15	00	1	CON ATENCION MEDICA	O065	O065 Aborto no especificado completo o no especificado, complicado con infección genital y pelviana	2	MEDICO LEGISTA	27	Tabasco	004	004 CENTRO	2004	09	SEPTIEMBRE
1982	00	NO ESPECIFICADO	00	2	A	22	5	CASADO	09	Distrito Federal	002	002 AZCAPOTZALCO	0001	090020001 Azcapotzalco	14	250000 a 499999 habitantes	02	NO OCUPADOS	5	SECUNDARIA COMPLETA	01	NINGUNA	28	Tamaulipas	009	009 CIUDAD MADERO	0001	280090001 Ciudad Madero	08	OTRA UNIDAD PUBLICA	2004	04	ABRIL	15	05	15	0	NO ESPECIFICADO	O001	O001 Embarazo tubárico	2	MEDICO LEGISTA	28	Tamaulipas	009	009 CIUDAD MADERO	2004	04	ABRIL
1986	05	MAYO	21	2	A	18	5	CASADO	30	Veracruz de Ignacio de la Llave	135	135 RAFAEL DELGADO	0003	301350003 Omiquila	1	1 a 999 habitantes	02	NO OCUPADOS	0	NO ESPECIFICADO	01	NINGUNA	30	Veracruz de Ignacio de la Llave	138	138 RIO BLANCO	0001	301380001 Río Blanco	01	SECRETARIA DE SALUD	2004	09	SEPTIEMBRE	03	00	30	1	CON ATENCION MEDICA	O882	O882 Embolia de coágulo sanguíneo, obstétrica	3	OTRO MEDICO	30	Veracruz de Ignacio de la Llave	138	138 RIO BLANCO	2004	09	SEPTIEMBRE
1987	05	MAYO	20	2	A	17	5	CASADO	20	Oaxaca	184	184 SAN JUAN BAUTISTA TUXTEPEC	0001	201840001 San Juan Bautista Tuxtepec	12	75000 a 99999 habitantes	02	NO OCUPADOS	5	SECUNDARIA COMPLETA	01	NINGUNA	30	Veracruz de Ignacio de la Llave	174	174 TIERRA BLANCA	0001	301740001 Tierra Blanca	01	SECRETARIA DE SALUD	2004	07	JULIO	31	12	55	1	CON ATENCION MEDICA	O720	O720 Hemorragia del tercer período del parto	1	MEDICO TRATANTE	30	Veracruz de Ignacio de la Llave	174	174 TIERRA BLANCA	2004	07	JULIO
1979	07	JULIO	03	2	A	26	5	CASADO	15	México	059	059 NEXTLALPAN	0001	150590001 Santa Ana Nextlalpan	6	10000 a 14999 habitantes	02	NO OCUPADOS	5	SECUNDARIA COMPLETA	01	NINGUNA	09	Distrito Federal	015	015 CUAUHTEMOC	0000	090150000 No especificado	01	SECRETARIA DE SALUD	2005	12	DICIEMBRE	09	17	05	1	CON ATENCION MEDICA	O001	O001 Embarazo tubárico	3	OTRO MEDICO	09	Distrito Federal	015	015 CUAUHTEMOC	2005	12	DICIEMBRE
1979	00	NO ESPECIFICADO	00	2	A	26	5	CASADO	05	Coahuila de Zaragoza	017	017 MATAMOROS	0001	050170001 Matamoros	10	40000 a 49999 habitantes	02	NO OCUPADOS	5	SECUNDARIA COMPLETA	01	NINGUNA	05	Coahuila de Zaragoza	035	035 TORREON	0001	050350001 Torreón	08	OTRA UNIDAD PUBLICA	2005	11	NOVIEMBRE	08	02	40	1	CON ATENCION MEDICA	O411	O411 Infección de la bolsa amniótica o de las membranas	8	OTRO	05	Coahuila de Zaragoza	035	035 TORREON	2005	11	NOVIEMBRE
1981	00	NO ESPECIFICADO	00	2	A	24	5	CASADO	12	Guerrero	001	001 ACAPULCO DE JUAREZ	0001	120010001 Acapulco de Juárez	15	500000 a 999999 habitantes	02	NO OCUPADOS	5	SECUNDARIA COMPLETA	01	NINGUNA	12	Guerrero	001	001 ACAPULCO DE JUAREZ	0001	120010001 Acapulco de Juárez	01	SECRETARIA DE SALUD	2005	02	FEBRERO	05	19	40	1	CON ATENCION MEDICA	O450	O450 Desprendimiento prematuro de la placenta con defecto de la coagulación	3	OTRO MEDICO	12	Guerrero	001	001 ACAPULCO DE JUAREZ	2005	02	FEBRERO
1978	00	NO ESPECIFICADO	00	2	A	25	5	CASADO	05	Coahuila de Zaragoza	027	027 RAMOS ARIZPE	0001	050270001 Ramos Arizpe	9	30000 a 39999 habitantes	02	NO OCUPADOS	5	SECUNDARIA COMPLETA	02	IMSS	05	Coahuila de Zaragoza	030	030 SALTILLO	0001	050300001 Saltillo	08	OTRA UNIDAD PUBLICA	2003	09	SEPTIEMBRE	05	11	00	1	CON ATENCION MEDICA	O996	O996 Enfermedades del sistema digestivo que complican el embarazo, el parto y el puerperio	1	MEDICO TRATANTE	05	Coahuila de Zaragoza	027	027 RAMOS ARIZPE	2003	09	SEPTIEMBRE
1980	03	MARZO	03	2	A	23	5	CASADO	10	Durango	005	005 DURANGO	0001	100050001 Victoria de Durango	14	250000 a 499999 habitantes	02	NO OCUPADOS	5	SECUNDARIA COMPLETA	03	ISSSTE	10	Durango	005	005 DURANGO	0001	100050001 Victoria de Durango	08	OTRA UNIDAD PUBLICA	2003	09	SEPTIEMBRE	17	09	00	1	CON ATENCION MEDICA	B206	B206 Enfermedad por VIH, resultante en neumonía por Pneumocystis carinii	1	MEDICO TRATANTE	10	Durango	005	005 DURANGO	2003	09	SEPTIEMBRE
1959	01	ENERO	14	2	A	43	5	CASADO	32	Zacatecas	010	010 FRESNILLO	0001	320100001 Fresnillo	12	75000 a 99999 habitantes	62	TRABAJADORES DE APOYO EN ACTIVIDADES ADMVAS.	5	SECUNDARIA COMPLETA	03	ISSSTE	32	Zacatecas	010	010 FRESNILLO	0001	320100001 Fresnillo	08	OTRA UNIDAD PUBLICA	2002	10	OCTUBRE	07	14	30	1	CON ATENCION MEDICA	O441	O441 Placenta previa con hemorragia	1	MEDICO TRATANTE	32	Zacatecas	010	010 FRESNILLO	2002	10	OCTUBRE
1975	00	NO ESPECIFICADO	00	2	A	27	5	CASADO	32	Zacatecas	020	020 JEREZ	0054	320200054 El Magueycito	1	1 a 999 habitantes	02	NO OCUPADOS	5	SECUNDARIA COMPLETA	01	NINGUNA	32	Zacatecas	020	020 JEREZ	0001	320200001 Jerez de García Salinas	08	OTRA UNIDAD PUBLICA	2002	10	OCTUBRE	04	02	45	1	CON ATENCION MEDICA	O730	O730 Retención de la placenta sin hemorragia	1	MEDICO TRATANTE	32	Zacatecas	020	020 JEREZ	2002	10	OCTUBRE
1978	10	OCTUBRE	03	2	A	25	5	CASADO	16	Michoacán de Ocampo	061	061 OCAMPO	0001	160610001 Ocampo	4	2500 a 4999 habitantes	02	NO OCUPADOS	5	SECUNDARIA COMPLETA	01	NINGUNA	15	México	106	106 TOLUCA	0001	151060001 Toluca de Lerdo	08	OTRA UNIDAD PUBLICA	2003	11	NOVIEMBRE	20	21	00	1	CON ATENCION MEDICA	O97X	O97X Muerte por secuelas de causas obstétricas directas	3	OTRO MEDICO	15	México	106	106 TOLUCA	2003	11	NOVIEMBRE
1975	03	MARZO	20	2	A	28	5	CASADO	17	Morelos	006	006 CUAUTLA	0001	170060001 Cuautla	13	100000 a 249999 habitantes	02	NO OCUPADOS	5	SECUNDARIA COMPLETA	02	IMSS	17	Morelos	006	006 CUAUTLA	0001	170060001 Cuautla	08	OTRA UNIDAD PUBLICA	2003	05	MAYO	29	11	00	1	CON ATENCION MEDICA	O441	O441 Placenta previa con hemorragia	1	MEDICO TRATANTE	17	Morelos	006	006 CUAUTLA	2003	05	MAYO
1969	02	FEBRERO	05	2	A	34	5	CASADO	21	Puebla	071	071 HUAUCHINANGO	0001	210710001 Huauchinango	10	40000 a 49999 habitantes	62	TRABAJADORES DE APOYO EN ACTIVIDADES ADMVAS.	5	SECUNDARIA COMPLETA	02	IMSS	21	Puebla	091	091 JUAN GALINDO	0001	210910001 Nuevo Necaxa	08	OTRA UNIDAD PUBLICA	2003	12	DICIEMBRE	06	08	00	1	CON ATENCION MEDICA	O711	O711 Ruptura del útero durante el trabajo de parto	8	OTRO	21	Puebla	091	091 JUAN GALINDO	2003	12	DICIEMBRE
1976	07	JULIO	08	2	A	27	5	CASADO	28	Tamaulipas	009	009 CIUDAD MADERO	0001	280090001 Ciudad Madero	13	100000 a 249999 habitantes	02	NO OCUPADOS	5	SECUNDARIA COMPLETA	01	NINGUNA	28	Tamaulipas	009	009 CIUDAD MADERO	0001	280090001 Ciudad Madero	08	OTRA UNIDAD PUBLICA	2003	08	AGOSTO	03	10	00	1	CON ATENCION MEDICA	O679	O679 Hemorragia intraparto, no especificada	3	OTRO MEDICO	28	Tamaulipas	009	009 CIUDAD MADERO	2003	09	SEPTIEMBRE
1969	05	MAYO	27	2	A	34	5	CASADO	16	Michoacán de Ocampo	006	006 APATZINGAN	0001	160060001 Apatzingán de la Constitución	12	75000 a 99999 habitantes	99	OTROS TRAB. CON OCUP. NO CLAS. ANT., INSUF. ESP.	5	SECUNDARIA COMPLETA	01	NINGUNA	16	Michoacán de Ocampo	053	053 MORELIA	0001	160530001 Morelia	08	OTRA UNIDAD PUBLICA	2003	07	JULIO	12	04	00	1	CON ATENCION MEDICA	O711	O711 Ruptura del útero durante el trabajo de parto	3	OTRO MEDICO	16	Michoacán de Ocampo	053	053 MORELIA	2003	07	JULIO
1980	03	MARZO	12	2	A	23	5	CASADO	15	México	060	060 NICOLAS ROMERO	0001	150600001 Villa Nicolás Romero	13	100000 a 249999 habitantes	02	NO OCUPADOS	5	SECUNDARIA COMPLETA	01	NINGUNA	15	México	013	013 ATIZAPAN DE ZARAGOZA	0001	150130001 Ciudad López Mateos	08	OTRA UNIDAD PUBLICA	2003	05	MAYO	10	10	00	2	SIN ATENCION MEDICA	O066	O066 Aborto no especificado completo o no especificado, complicado por hemorragia excesiva o tardía	1	MEDICO TRATANTE	15	México	013	013 ATIZAPAN DE ZARAGOZA	2003	05	MAYO
1977	00	NO ESPECIFICADO	00	2	A	26	5	CASADO	15	México	070	070 LA PAZ	0001	150700001 Los Reyes Acaquilpan	13	100000 a 249999 habitantes	02	NO OCUPADOS	5	SECUNDARIA COMPLETA	02	IMSS	15	México	070	070 LA PAZ	0001	150700001 Los Reyes Acaquilpan	08	OTRA UNIDAD PUBLICA	2003	02	FEBRERO	24	11	00	1	CON ATENCION MEDICA	O882	O882 Embolia de coágulo sanguíneo, obstétrica	3	OTRO MEDICO	15	México	070	070 LA PAZ	2003	02	FEBRERO
1966	00	NO ESPECIFICADO	00	2	A	37	5	CASADO	15	México	070	070 LA PAZ	0001	150700001 Los Reyes Acaquilpan	13	100000 a 249999 habitantes	62	TRABAJADORES DE APOYO EN ACTIVIDADES ADMVAS.	5	SECUNDARIA COMPLETA	06	SECRETARIA DE MARINA	15	México	058	058 NEZAHUALCOYOTL	0001	150580001 Ciudad Nezahualcóyotl	08	OTRA UNIDAD PUBLICA	2003	05	MAYO	06	15	00	1	CON ATENCION MEDICA	O882	O882 Embolia de coágulo sanguíneo, obstétrica	3	OTRO MEDICO	15	México	058	058 NEZAHUALCOYOTL	2003	05	MAYO
1982	00	NO ESPECIFICADO	00	2	A	21	5	CASADO	09	Distrito Federal	010	010 ALVARO OBREGON	0000	090100000 No especificado	0	No Especificado.	02	NO OCUPADOS	5	SECUNDARIA COMPLETA	01	NINGUNA	09	Distrito Federal	017	017 VENUSTIANO CARRANZA	0000	090170000 No especificado	08	OTRA UNIDAD PUBLICA	2003	01	ENERO	19	03	00	1	CON ATENCION MEDICA	O065	O065 Aborto no especificado completo o no especificado, complicado con infección genital y pelviana	3	OTRO MEDICO	09	Distrito Federal	010	010 ALVARO OBREGON	2003	01	ENERO
1970	08	AGOSTO	08	2	A	35	5	CASADO	28	Tamaulipas	009	009 CIUDAD MADERO	0001	280090001 Ciudad Madero	13	100000 a 249999 habitantes	02	NO OCUPADOS	5	SECUNDARIA COMPLETA	06	SECRETARIA DE MARINA	28	Tamaulipas	038	038 TAMPICO	0001	280380001 Tampico	07	SECRETARIA DE MARINA	2005	09	SEPTIEMBRE	05	06	05	1	CON ATENCION MEDICA	O065	O065 Aborto no especificado completo o no especificado, complicado con infección genital y pelviana	1	MEDICO TRATANTE	28	Tamaulipas	038	038 TAMPICO	2005	09	SEPTIEMBRE
1981	03	MARZO	05	2	A	24	5	CASADO	30	Veracruz de Ignacio de la Llave	123	123 PANUCO	0001	301230001 Pánuco	9	30000 a 39999 habitantes	02	NO OCUPADOS	5	SECUNDARIA COMPLETA	01	NINGUNA	28	Tamaulipas	009	009 CIUDAD MADERO	0001	280090001 Ciudad Madero	01	SECRETARIA DE SALUD	2005	08	AGOSTO	06	06	05	1	CON ATENCION MEDICA	O459	O459 Desprendimiento prematuro de la placenta, sin otra especificación	3	OTRO MEDICO	28	Tamaulipas	009	009 CIUDAD MADERO	2005	08	AGOSTO
1971	00	NO ESPECIFICADO	00	2	A	35	5	CASADO	16	Michoacán de Ocampo	055	055 MUGICA	0001	160550001 Nueva Italia de Ruiz	9	30000 a 39999 habitantes	71	COMERCIANTES, EMP. DE COMERCIO Y AGEN. DE VENTAS	5	SECUNDARIA COMPLETA	01	NINGUNA	16	Michoacán de Ocampo	102	102 URUAPAN	0001	161020001 Uruapan	01	SECRETARIA DE SALUD	2006	05	MAYO	21	10	25	1	CON ATENCION MEDICA	O998	O998 Otras enfermedades especificadas y afecciones que complican el embarazo, el parto y el puerperio	3	OTRO MEDICO	16	Michoacán de Ocampo	102	102 URUAPAN	2006	05	MAYO
1976	00	NO ESPECIFICADO	00	2	A	30	5	CASADO	16	Michoacán de Ocampo	108	108 ZAMORA	0001	161080001 Zamora de Hidalgo	13	100000 a 249999 habitantes	02	NO OCUPADOS	5	SECUNDARIA COMPLETA	02	IMSS	16	Michoacán de Ocampo	108	108 ZAMORA	0001	161080001 Zamora de Hidalgo	01	SECRETARIA DE SALUD	2006	03	MARZO	08	22	50	1	CON ATENCION MEDICA	O441	O441 Placenta previa con hemorragia	3	OTRO MEDICO	16	Michoacán de Ocampo	108	108 ZAMORA	2006	03	MARZO
1962	04	ABRIL	05	2	A	40	5	CASADO	14	Jalisco	070	070 EL SALTO	0001	140700001 El Salto	7	15000 a 19999 habitantes	02	NO OCUPADOS	0	NO ESPECIFICADO	01	NINGUNA	14	Jalisco	039	039 GUADALAJARA	0001	140390001 Guadalajara	08	OTRA UNIDAD PUBLICA	2002	04	ABRIL	28	02	50	1	CON ATENCION MEDICA	O159	O159 Eclampsia, en período no especificado	3	OTRO MEDICO	14	Jalisco	039	039 GUADALAJARA	2002	04	ABRIL
1970	08	AGOSTO	30	2	A	31	5	CASADO	02	Baja California	004	004 TIJUANA	0001	020040001 Tijuana	16	1000000 a 1499999 habitantes	02	NO OCUPADOS	5	SECUNDARIA COMPLETA	01	NINGUNA	02	Baja California	004	004 TIJUANA	0001	020040001 Tijuana	08	OTRA UNIDAD PUBLICA	2002	02	FEBRERO	11	06	05	1	CON ATENCION MEDICA	O994	O994 Enfermedades del sistema circulatorio que complican el embarazo, el parto y el purperio	3	OTRO MEDICO	02	Baja California	004	004 TIJUANA	2002	02	FEBRERO
1984	02	FEBRERO	26	2	A	18	5	CASADO	14	Jalisco	037	037 EL GRULLO	0001	140370001 El Grullo	7	15000 a 19999 habitantes	02	NO OCUPADOS	5	SECUNDARIA COMPLETA	02	IMSS	14	Jalisco	039	039 GUADALAJARA	0001	140390001 Guadalajara	08	OTRA UNIDAD PUBLICA	2002	11	NOVIEMBRE	19	16	15	1	CON ATENCION MEDICA	O16X	O16X Hipertensión materna, no especificada	3	OTRO MEDICO	14	Jalisco	039	039 GUADALAJARA	2002	11	NOVIEMBRE
1979	06	JUNIO	06	2	A	26	5	CASADO	28	Tamaulipas	022	022 MATAMOROS	0001	280220001 Heroica Matamoros	14	250000 a 499999 habitantes	02	NO OCUPADOS	5	SECUNDARIA COMPLETA	01	NINGUNA	19	Nuevo León	039	039 MONTERREY	0001	190390001 Monterrey	08	OTRA UNIDAD PUBLICA	2005	12	DICIEMBRE	24	15	05	1	CON ATENCION MEDICA	O980	O980 Tuberculosis que complica el embarazo, el parto y el puerperio	3	OTRO MEDICO	19	Nuevo León	039	039 MONTERREY	2005	12	DICIEMBRE
1971	03	MARZO	05	2	A	34	5	CASADO	21	Puebla	019	019 ATLIXCO	0206	210190206 San Diego Acapulco	1	1 a 999 habitantes	02	NO OCUPADOS	0	NO ESPECIFICADO	01	NINGUNA	21	Puebla	114	114 PUEBLA	0447	211140447 Agua Santa	01	SECRETARIA DE SALUD	2005	05	MAYO	28	01	05	1	CON ATENCION MEDICA	O720	O720 Hemorragia del tercer período del parto	3	OTRO MEDICO	21	Puebla	114	114 PUEBLA	2005	05	MAYO
1974	04	ABRIL	13	2	A	31	5	CASADO	21	Puebla	047	047 CHIAUTLA	0079	210470079 San Miguel Ejido (Ejido San Miguel)	1	1 a 999 habitantes	02	NO OCUPADOS	5	SECUNDARIA COMPLETA	02	IMSS	21	Puebla	047	047 CHIAUTLA	0001	210470001 Ciudad de Chiautla de Tapia	02	IMSS OPORTUNIDADES	2005	04	ABRIL	14	00	15	1	CON ATENCION MEDICA	O450	O450 Desprendimiento prematuro de la placenta con defecto de la coagulación	1	MEDICO TRATANTE	21	Puebla	047	047 CHIAUTLA	2005	04	ABRIL
1981	06	JUNIO	02	2	A	24	5	CASADO	04	Campeche	002	002 CAMPECHE	0001	040020001 Campeche	13	100000 a 249999 habitantes	02	NO OCUPADOS	5	SECUNDARIA COMPLETA	01	NINGUNA	31	Yucatán	050	050 MERIDA	0001	310500001 Mérida	01	SECRETARIA DE SALUD	2005	08	AGOSTO	26	23	15	1	CON ATENCION MEDICA	O998	O998 Otras enfermedades especificadas y afecciones que complican el embarazo, el parto y el puerperio	3	OTRO MEDICO	31	Yucatán	050	050 MERIDA	2005	08	AGOSTO
1977	00	NO ESPECIFICADO	00	2	A	31	5	CASADO	30	Veracruz de Ignacio de la Llave	183	183 TLAPACOYAN	0001	301830001 Tlapacoyan	9	30000 a 39999 habitantes	02	NO OCUPADOS	5	SECUNDARIA COMPLETA	01	NINGUNA	30	Veracruz de Ignacio de la Llave	087	087 XALAPA	0001	300870001 Xalapa-Enríquez	01	SECRETARIA DE SALUD	2008	03	MARZO	25	18	50	1	CON ATENCION MEDICA	O980	O980 Tuberculosis que complica el embarazo, el parto y el puerperio	1	MEDICO TRATANTE	30	Veracruz de Ignacio de la Llave	087	087 XALAPA	2008	03	MARZO
1978	00	NO ESPECIFICADO	00	2	A	29	5	CASADO	24	San Luis Potosí	019	019 LAGUNILLAS	0028	240190028 El Mirador (El Pedregal)	1	1 a 999 habitantes	02	NO OCUPADOS	0	NO ESPECIFICADO	00	DERECHOHABIENCIA NO ESPECIFICADA	24	San Luis Potosí	024	024 RIOVERDE	0001	240240001 Rioverde	01	SECRETARIA DE SALUD	2007	05	MAYO	02	17	30	1	CON ATENCION MEDICA	O903	O903 Cardiomiopatía en el puerperio	3	OTRO MEDICO	24	San Luis Potosí	024	024 RIOVERDE	2007	05	MAYO
1982	06	JUNIO	10	2	A	26	5	CASADO	14	Jalisco	093	093 TEPATITLAN DE MORELOS	0001	140930001 Tepatitlán de Morelos	12	75000 a 99999 habitantes	02	NO OCUPADOS	5	SECUNDARIA COMPLETA	01	NINGUNA	01	Aguascalientes	001	001 AGUASCALIENTES	0001	010010001 Aguascalientes	01	SECRETARIA DE SALUD	2009	04	ABRIL	10	11	00	1	CON ATENCION MEDICA	O441	O441 Placenta previa con hemorragia	1	MEDICO TRATANTE	01	Aguascalientes	001	001 AGUASCALIENTES	2009	04	ABRIL
1972	03	MARZO	04	2	A	37	5	CASADO	05	Coahuila de Zaragoza	035	035 TORREON	0001	050350001 Torreón	15	500000 a 999999 habitantes	02	NO OCUPADOS	5	SECUNDARIA COMPLETA	02	IMSS	05	Coahuila de Zaragoza	035	035 TORREON	0001	050350001 Torreón	02	IMSS OPORTUNIDADES	2009	06	JUNIO	12	08	15	1	CON ATENCION MEDICA	O996	O996 Enfermedades del sistema digestivo que complican el embarazo, el parto y el puerperio	3	OTRO MEDICO	05	Coahuila de Zaragoza	035	035 TORREON	2009	06	JUNIO
1972	00	NO ESPECIFICADO	00	2	A	38	5	CASADO	16	Michoacán de Ocampo	091	091 TINGsINDIN	0021	160910021 Rancho San Miguel (Los Ranchitos)	1	1 a 999 habitantes	00	NO ESPECIFICADO	5	SECUNDARIA COMPLETA	02	IMSS	14	Jalisco	039	039 GUADALAJARA	0001	140390001 Guadalajara	02	IMSS OPORTUNIDADES	2010	07	JULIO	11	10	40	1	CON ATENCION MEDICA	O996	O996 Enfermedades del sistema digestivo que complican el embarazo, el parto y el puerperio	1	MEDICO TRATANTE	14	Jalisco	039	039 GUADALAJARA	2010	07	JULIO
1969	10	OCTUBRE	08	2	A	41	5	CASADO	28	Tamaulipas	022	022 MATAMOROS	0001	280220001 Heroica Matamoros	14	250000 a 499999 habitantes	02	NO OCUPADOS	5	SECUNDARIA COMPLETA	08	OTRA	28	Tamaulipas	022	022 MATAMOROS	0001	280220001 Heroica Matamoros	01	SECRETARIA DE SALUD	2010	11	NOVIEMBRE	02	09	25	1	CON ATENCION MEDICA	O998	O998 Otras enfermedades especificadas y afecciones que complican el embarazo, el parto y el puerperio	3	OTRO MEDICO	28	Tamaulipas	022	022 MATAMOROS	2010	11	NOVIEMBRE
1977	12	DICIEMBRE	12	2	A	24	5	CASADO	16	Michoacán de Ocampo	107	107 ZACAPU	0001	161070001 Zacapu	10	40000 a 49999 habitantes	02	NO OCUPADOS	5	SECUNDARIA COMPLETA	01	NINGUNA	16	Michoacán de Ocampo	107	107 ZACAPU	0001	161070001 Zacapu	08	OTRA UNIDAD PUBLICA	2002	06	JUNIO	19	12	00	1	CON ATENCION MEDICA	O991	O991 Otras enfermedades de la sangre y órganos hematopoyéticos y ciertos trastornos que afectan el sistema inmunitario cuando complican el embarazo, el parto y puerperio	1	MEDICO TRATANTE	16	Michoacán de Ocampo	107	107 ZACAPU	2002	06	JUNIO
1971	00	NO ESPECIFICADO	00	2	A	36	5	CASADO	19	Nuevo León	048	048 SANTA CATARINA	0001	190480001 Ciudad Santa Catarina	14	250000 a 499999 habitantes	02	NO OCUPADOS	5	SECUNDARIA COMPLETA	01	NINGUNA	19	Nuevo León	039	039 MONTERREY	0001	190390001 Monterrey	08	OTRA UNIDAD PUBLICA	2007	06	JUNIO	26	23	40	0	NO ESPECIFICADO	O001	O001 Embarazo tubárico	2	MEDICO LEGISTA	19	Nuevo León	039	039 MONTERREY	2007	07	JULIO
1983	00	NO ESPECIFICADO	00	2	A	24	5	CASADO	17	Morelos	025	025 TLAQUILTENANGO	0082	170250082 Ampliación Gabriel Tepepa	1	1 a 999 habitantes	02	NO OCUPADOS	5	SECUNDARIA COMPLETA	01	NINGUNA	17	Morelos	007	007 CUERNAVACA	0001	170070001 Cuernavaca	01	SECRETARIA DE SALUD	2007	09	SEPTIEMBRE	24	02	25	1	CON ATENCION MEDICA	O998	O998 Otras enfermedades especificadas y afecciones que complican el embarazo, el parto y el puerperio	1	MEDICO TRATANTE	17	Morelos	007	007 CUERNAVACA	2007	09	SEPTIEMBRE
1983	01	ENERO	21	2	A	24	5	CASADO	15	México	106	106 TOLUCA	0083	151060083 San Pablo Autopan	9	30000 a 39999 habitantes	02	NO OCUPADOS	5	SECUNDARIA COMPLETA	01	NINGUNA	15	México	106	106 TOLUCA	0001	151060001 Toluca de Lerdo	01	SECRETARIA DE SALUD	2007	09	SEPTIEMBRE	15	16	50	1	CON ATENCION MEDICA	O97X	O97X Muerte por secuelas de causas obstétricas directas	3	OTRO MEDICO	15	México	106	106 TOLUCA	2007	09	SEPTIEMBRE
1979	06	JUNIO	07	2	A	28	5	CASADO	13	Hidalgo	048	048 PACHUCA DE SOTO	0001	130480001 Pachuca de Soto	14	250000 a 499999 habitantes	02	NO OCUPADOS	5	SECUNDARIA COMPLETA	01	NINGUNA	09	Distrito Federal	015	015 CUAUHTEMOC	0001	090150001 Cuauhtémoc	01	SECRETARIA DE SALUD	2007	11	NOVIEMBRE	17	04	45	1	CON ATENCION MEDICA	O996	O996 Enfermedades del sistema digestivo que complican el embarazo, el parto y el puerperio	3	OTRO MEDICO	09	Distrito Federal	015	015 CUAUHTEMOC	2007	11	NOVIEMBRE
1976	11	NOVIEMBRE	07	2	A	30	5	CASADO	23	Quintana Roo	006	006 JOSE MARIA MORELOS	0051	230060051 Dziuché	4	2500 a 4999 habitantes	02	NO OCUPADOS	5	SECUNDARIA COMPLETA	07	SEGURO POPULAR	31	Yucatán	050	050 MERIDA	0001	310500001 Mérida	01	SECRETARIA DE SALUD	2006	11	NOVIEMBRE	22	13	00	0	NO ESPECIFICADO	O998	O998 Otras enfermedades especificadas y afecciones que complican el embarazo, el parto y el puerperio	0	NO ESPECIFICADO	23	Quintana Roo	006	006 JOSE MARIA MORELOS	2006	11	NOVIEMBRE
1975	03	MARZO	15	2	A	32	5	CASADO	27	Tabasco	012	012 MACUSPANA	0110	270120110 Vernet 2a. Sección	1	1 a 999 habitantes	02	NO OCUPADOS	5	SECUNDARIA COMPLETA	00	DERECHOHABIENCIA NO ESPECIFICADA	27	Tabasco	004	004 CENTRO	0001	270040001 Villahermosa	01	SECRETARIA DE SALUD	2007	03	MARZO	15	20	30	1	CON ATENCION MEDICA	O441	O441 Placenta previa con hemorragia	3	OTRO MEDICO	27	Tabasco	004	004 CENTRO	2007	03	MARZO
1987	04	ABRIL	01	2	A	20	5	CASADO	24	San Luis Potosí	028	028 SAN LUIS POTOSI	0001	240280001 San Luis Potosí	15	500000 a 999999 habitantes	02	NO OCUPADOS	5	SECUNDARIA COMPLETA	02	IMSS	24	San Luis Potosí	028	028 SAN LUIS POTOSI	0001	240280001 San Luis Potosí	08	OTRA UNIDAD PUBLICA	2007	09	SEPTIEMBRE	16	22	50	1	CON ATENCION MEDICA	O988	O988 Otras enfermedades infecciosas y parasitarias maternas que complican el embarazo, el parto y el puerperio	3	OTRO MEDICO	24	San Luis Potosí	028	028 SAN LUIS POTOSI	2007	09	SEPTIEMBRE
1973	05	MAYO	15	2	A	36	5	CASADO	12	Guerrero	001	001 ACAPULCO DE JUAREZ	0143	120010143 La Providencia	1	1 a 999 habitantes	02	NO OCUPADOS	5	SECUNDARIA COMPLETA	07	SEGURO POPULAR	12	Guerrero	001	001 ACAPULCO DE JUAREZ	0001	120010001 Acapulco de Juárez	01	SECRETARIA DE SALUD	2009	12	DICIEMBRE	04	03	50	1	CON ATENCION MEDICA	O710	O710 Ruptura del útero antes del inicio del trabajo de parto	3	OTRO MEDICO	12	Guerrero	001	001 ACAPULCO DE JUAREZ	2009	12	DICIEMBRE
1972	06	JUNIO	08	2	A	36	5	CASADO	30	Veracruz de Ignacio de la Llave	146	146 SOCHIAPA	0001	301460001 Sochiapa	1	1 a 999 habitantes	02	NO OCUPADOS	5	SECUNDARIA COMPLETA	01	NINGUNA	30	Veracruz de Ignacio de la Llave	138	138 RIO BLANCO	0001	301380001 Río Blanco	01	SECRETARIA DE SALUD	2008	11	NOVIEMBRE	10	18	15	1	CON ATENCION MEDICA	O998	O998 Otras enfermedades especificadas y afecciones que complican el embarazo, el parto y el puerperio	3	OTRO MEDICO	30	Veracruz de Ignacio de la Llave	138	138 RIO BLANCO	2008	11	NOVIEMBRE
1984	00	NO ESPECIFICADO	00	2	A	22	5	CASADO	17	Morelos	006	006 CUAUTLA	0001	170060001 Cuautla	13	100000 a 249999 habitantes	02	NO OCUPADOS	5	SECUNDARIA COMPLETA	01	NINGUNA	09	Distrito Federal	005	005 GUSTAVO A. MADERO	0001	090050001 Gustavo A. Madero	01	SECRETARIA DE SALUD	2006	09	SEPTIEMBRE	22	15	02	1	CON ATENCION MEDICA	O990	O990 Anemia que complica el embarazo, el parto y el puerperio	3	OTRO MEDICO	09	Distrito Federal	005	005 GUSTAVO A. MADERO	2006	09	SEPTIEMBRE
1976	04	ABRIL	00	2	A	32	5	CASADO	15	México	070	070 LA PAZ	0001	150700001 Los Reyes Acaquilpan	13	100000 a 249999 habitantes	02	NO OCUPADOS	5	SECUNDARIA COMPLETA	01	NINGUNA	09	Distrito Federal	016	016 MIGUEL HIDALGO	0001	090160001 Miguel Hidalgo	01	SECRETARIA DE SALUD	2008	04	ABRIL	09	10	35	1	CON ATENCION MEDICA	O998	O998 Otras enfermedades especificadas y afecciones que complican el embarazo, el parto y el puerperio	3	OTRO MEDICO	09	Distrito Federal	015	015 CUAUHTEMOC	2008	04	ABRIL
1971	00	NO ESPECIFICADO	00	2	A	37	5	CASADO	25	Sinaloa	006	006 CULIACAN	0001	250060001 Culiacán Rosales	15	500000 a 999999 habitantes	62	TRABAJADORES DE APOYO EN ACTIVIDADES ADMVAS.	5	SECUNDARIA COMPLETA	03	ISSSTE	25	Sinaloa	006	006 CULIACAN	0001	250060001 Culiacán Rosales	04	ISSSTE	2008	01	ENERO	15	06	00	1	CON ATENCION MEDICA	O996	O996 Enfermedades del sistema digestivo que complican el embarazo, el parto y el puerperio	3	OTRO MEDICO	25	Sinaloa	006	006 CULIACAN	2008	01	ENERO
1977	00	NO ESPECIFICADO	00	2	A	29	5	CASADO	23	Quintana Roo	006	006 JOSE MARIA MORELOS	0067	230060067 Huay Max	1	1 a 999 habitantes	02	NO OCUPADOS	5	SECUNDARIA COMPLETA	01	NINGUNA	23	Quintana Roo	002	002 FELIPE CARRILLO PUERTO	0043	230020043 Chunhuás	01	SECRETARIA DE SALUD	2006	02	FEBRERO	10	09	00	1	CON ATENCION MEDICA	O720	O720 Hemorragia del tercer período del parto	2	MEDICO LEGISTA	23	Quintana Roo	006	006 JOSE MARIA MORELOS	2006	02	FEBRERO
1990	00	NO ESPECIFICADO	00	2	A	21	5	CASADO	24	San Luis Potosí	039	039 TAMPAMOLON CORONA	0205	240390205 Santa Lucía (Jaime Martell)	1	1 a 999 habitantes	02	NO OCUPADOS	5	SECUNDARIA COMPLETA	07	SEGURO POPULAR	24	San Luis Potosí	028	028 SAN LUIS POTOSI	0001	240280001 San Luis Potosí	01	SECRETARIA DE SALUD	2011	08	AGOSTO	19	15	40	1	CON ATENCION MEDICA	O998	O998 Otras enfermedades especificadas y afecciones que complican el embarazo, el parto y el puerperio	3	OTRO MEDICO	24	San Luis Potosí	028	028 SAN LUIS POTOSI	2011	08	AGOSTO
1984	00	NO ESPECIFICADO	00	2	A	27	5	CASADO	07	Chiapas	005	005 AMATAN	0041	070050041 Guadalupe Victoria	1	1 a 999 habitantes	02	NO OCUPADOS	5	SECUNDARIA COMPLETA	07	SEGURO POPULAR	27	Tabasco	016	016 TEAPA	0001	270160001 Teapa	01	SECRETARIA DE SALUD	2011	06	JUNIO	12	16	15	1	CON ATENCION MEDICA	O720	O720 Hemorragia del tercer período del parto	2	MEDICO LEGISTA	27	Tabasco	016	016 TEAPA	2011	06	JUNIO
1988	02	FEBRERO	04	2	A	23	5	CASADO	12	Guerrero	053	053 SAN MARCOS	0001	120530001 San Marcos	6	10000 a 14999 habitantes	02	NO OCUPADOS	0	NO ESPECIFICADO	01	NINGUNA	12	Guerrero	001	001 ACAPULCO DE JUAREZ	0001	120010001 Acapulco de Juárez	01	SECRETARIA DE SALUD	2011	06	JUNIO	16	00	03	1	CON ATENCION MEDICA	O065	O065 Aborto no especificado completo o no especificado, complicado con infección genital y pelviana	3	OTRO MEDICO	12	Guerrero	001	001 ACAPULCO DE JUAREZ	2011	06	JUNIO
1980	02	FEBRERO	28	2	A	31	5	CASADO	16	Michoacán de Ocampo	099	099 TUZANTLA	0009	160990009 Arroyo Seco	1	1 a 999 habitantes	02	NO OCUPADOS	0	NO ESPECIFICADO	07	SEGURO POPULAR	16	Michoacán de Ocampo	034	034 HIDALGO	0001	160340001 Ciudad Hidalgo	01	SECRETARIA DE SALUD	2011	05	MAYO	11	14	56	1	CON ATENCION MEDICA	O711	O711 Ruptura del útero durante el trabajo de parto	3	OTRO MEDICO	16	Michoacán de Ocampo	099	099 TUZANTLA	2011	06	JUNIO
1986	00	NO ESPECIFICADO	00	2	A	25	5	CASADO	31	Yucatán	025	025 DZAN	0001	310250001 Dzán	4	2500 a 4999 habitantes	02	NO OCUPADOS	5	SECUNDARIA COMPLETA	07	SEGURO POPULAR	31	Yucatán	050	050 MERIDA	0001	310500001 Mérida	01	SECRETARIA DE SALUD	2011	01	ENERO	14	23	30	1	CON ATENCION MEDICA	O065	O065 Aborto no especificado completo o no especificado, complicado con infección genital y pelviana	3	OTRO MEDICO	31	Yucatán	050	050 MERIDA	2011	01	ENERO
1976	00	NO ESPECIFICADO	00	2	A	36	5	CASADO	14	Jalisco	098	098 TLAQUEPAQUE	0001	140980001 Tlaquepaque	15	500000 a 999999 habitantes	02	NO OCUPADOS	05	SECUNDARIA COMPLETA	07	SEGURO POPULAR	14	Jalisco	039	039 GUADALAJARA	0001	140390001 Guadalajara	01	SECRETARIA DE SALUD	2012	05	MAYO	19	05	45	1	CON ATENCION MEDICA	O998	O998 Otras enfermedades especificadas y afecciones que complican el embarazo, el parto y el puerperio	3	OTRO MEDICO	14	Jalisco	039	039 GUADALAJARA	2012	05	MAYO
1987	00	NO ESPECIFICADO	00	2	A	25	5	CASADO	15	México	067	067 OTZOLOTEPEC	0009	150670009 San Agustín Mimbres	4	2500 a 4999 habitantes	02	NO OCUPADOS	00	NO ESPECIFICADO	07	SEGURO POPULAR	15	México	106	106 TOLUCA	0001	151060001 Toluca de Lerdo	01	SECRETARIA DE SALUD	2012	06	JUNIO	30	15	35	1	CON ATENCION MEDICA	O001	O001 Embarazo tubárico	2	MEDICO LEGISTA	15	México	106	106 TOLUCA	2012	07	JULIO
1982	00	NO ESPECIFICADO	00	2	A	30	5	CASADO	13	Hidalgo	081	081 ZACUALTIPAN DE ANGELES	0012	130810012 La Mojonera	1	1 a 999 habitantes	02	NO OCUPADOS	05	SECUNDARIA COMPLETA	07	SEGURO POPULAR	13	Hidalgo	028	028 HUEJUTLA DE REYES	0042	130280042 Chililico	01	SECRETARIA DE SALUD	2012	09	SEPTIEMBRE	19	17	20	1	CON ATENCION MEDICA	O030	O030 Aborto espontáneo incompleto, complicado con infección genital y pelviana	3	OTRO MEDICO	13	Hidalgo	028	028 HUEJUTLA DE REYES	2012	09	SEPTIEMBRE
1984	00	NO ESPECIFICADO	00	2	A	27	5	CASADO	28	Tamaulipas	021	021 EL MANTE	0001	280210001 Ciudad Mante	12	75000 a 99999 habitantes	02	NO OCUPADOS	5	SECUNDARIA COMPLETA	07	SEGURO POPULAR	28	Tamaulipas	041	041 VICTORIA	0001	280410001 Ciudad Victoria	01	SECRETARIA DE SALUD	2011	07	JULIO	27	20	50	1	CON ATENCION MEDICA	O240	O240 Diabetes mellitus preexistente insulinodependiente, en el embarazo	3	OTRO MEDICO	28	Tamaulipas	041	041 VICTORIA	2011	08	AGOSTO
1985	00	NO ESPECIFICADO	00	2	A	26	5	CASADO	24	San Luis Potosí	035	035 SOLEDAD DE GRACIANO SANCHEZ	0001	240350001 Soledad de Graciano Sánchez	14	250000 a 499999 habitantes	02	NO OCUPADOS	5	SECUNDARIA COMPLETA	07	SEGURO POPULAR	24	San Luis Potosí	028	028 SAN LUIS POTOSI	0001	240280001 San Luis Potosí	01	SECRETARIA DE SALUD	2011	03	MARZO	06	17	00	1	CON ATENCION MEDICA	O441	O441 Placenta previa con hemorragia	3	OTRO MEDICO	24	San Luis Potosí	028	028 SAN LUIS POTOSI	2011	03	MARZO
1981	00	NO ESPECIFICADO	00	2	A	31	5	CASADO	13	Hidalgo	020	020 ELOXOCHITLAN	0003	130200003 Almoloya	1	1 a 999 habitantes	02	NO OCUPADOS	05	SECUNDARIA COMPLETA	07	SEGURO POPULAR	13	Hidalgo	048	048 PACHUCA DE SOTO	0001	130480001 Pachuca de Soto	01	SECRETARIA DE SALUD	2012	06	JUNIO	23	00	15	1	CON ATENCION MEDICA	O996	O996 Enfermedades del sistema digestivo que complican el embarazo, el parto y el puerperio	3	OTRO MEDICO	13	Hidalgo	020	020 ELOXOCHITLAN	2012	07	JULIO
1979	00	NO ESPECIFICADO	00	2	A	33	0	SE IGNORA	07	Chiapas	078	078 SAN CRISTOBAL DE LAS CASAS	0001	070780001 San Cristóbal de las Casas	13	100000 a 249999 habitantes	02	NO OCUPADOS	05	SECUNDARIA COMPLETA	07	SEGURO POPULAR	07	Chiapas	078	078 SAN CRISTOBAL DE LAS CASAS	0001	070780001 San Cristóbal de las Casas	01	SECRETARIA DE SALUD	2012	06	JUNIO	30	11	00	1	CON ATENCION MEDICA	B220	B220 Enfermedad por VIH, resultante en encefalopatía	3	OTRO MEDICO	07	Chiapas	078	078 SAN CRISTOBAL DE LAS CASAS	2012	06	JUNIO
1979	04	ABRIL	12	2	A	33	0	SE IGNORA	11	Guanajuato	005	005 APASEO EL GRANDE	0047	110050047 San Pedro Tenango	4	2500 a 4999 habitantes	02	NO OCUPADOS	05	SECUNDARIA COMPLETA	07	SEGURO POPULAR	11	Guanajuato	007	007 CELAYA	0001	110070001 Celaya	01	SECRETARIA DE SALUD	2012	08	AGOSTO	30	19	20	1	CON ATENCION MEDICA	O720	O720 Hemorragia del tercer período del parto	1	MEDICO TRATANTE	11	Guanajuato	007	007 CELAYA	2012	08	AGOSTO
1985	02	FEBRERO	16	2	A	27	5	CASADO	20	Oaxaca	148	148 SAN FRANCISCO OZOLOTEPEC	0003	201480003 San Juan Guivini	1	1 a 999 habitantes	02	NO OCUPADOS	05	SECUNDARIA COMPLETA	07	SEGURO POPULAR	20	Oaxaca	059	059 MIAHUATLAN DE PORFIRIO DIAZ	0001	200590001 Miahuatlán de Porfirio Díaz	02	IMSS OPORTUNIDADES	2012	04	ABRIL	19	20	57	1	CON ATENCION MEDICA	O711	O711 Ruptura del útero durante el trabajo de parto	3	OTRO MEDICO	20	Oaxaca	059	059 MIAHUATLAN DE PORFIRIO DIAZ	2012	04	ABRIL
1990	07	JULIO	00	2	A	22	5	CASADO	31	Yucatán	050	050 MERIDA	0001	310500001 Mérida	15	500000 a 999999 habitantes	02	NO OCUPADOS	05	SECUNDARIA COMPLETA	07	SEGURO POPULAR	31	Yucatán	050	050 MERIDA	0001	310500001 Mérida	01	SECRETARIA DE SALUD	2012	07	JULIO	06	19	00	1	CON ATENCION MEDICA	O996	O996 Enfermedades del sistema digestivo que complican el embarazo, el parto y el puerperio	3	OTRO MEDICO	31	Yucatán	050	050 MERIDA	2012	07	JULIO
1984	01	ENERO	26	2	A	27	5	CASADO	11	Guanajuato	030	030 SAN FELIPE	0154	110300154 La Palma	1	1 a 999 habitantes	02	NO OCUPADOS	5	SECUNDARIA COMPLETA	07	SEGURO POPULAR	11	Guanajuato	020	020 LEON	0001	110200001 León de los Aldama	01	SECRETARIA DE SALUD	2011	07	JULIO	14	15	10	1	CON ATENCION MEDICA	O644	O644 Trabajo de parto obstruido debido a presentación de hombro	3	OTRO MEDICO	11	Guanajuato	020	020 LEON	2011	07	JULIO
1978	04	ABRIL	06	2	A	35	5	CASADO	13	Hidalgo	078	078 XOCHIATIPAN	0000	130780000 No especifcado	0	No Especificado.	99	OTROS TRAB. CON OCUP. NO CLAS. ANT., INSUF. ESP.	00	NO ESPECIFICADO	07	SEGURO POPULAR	13	Hidalgo	028	028 HUEJUTLA DE REYES	0001	130280001 Huejutla de Reyes	01	SECRETARIA DE SALUD	2013	11	NOVIEMBRE	18	00	50	1	CON ATENCION MEDICA	O720	O720 Hemorragia del tercer período del parto	1	MEDICO TRATANTE	13	Hidalgo	028	028 HUEJUTLA DE REYES	2013	11	NOVIEMBRE
1986	04	ABRIL	25	2	A	25	5	CASADO	27	Tabasco	013	013 NACAJUCA	0062	270130062 Bosque de Saloya	5	5000 a 9999 habitantes	02	NO OCUPADOS	5	SECUNDARIA COMPLETA	02	IMSS	27	Tabasco	004	004 CENTRO	0001	270040001 Villahermosa	02	IMSS OPORTUNIDADES	2011	10	OCTUBRE	10	06	00	1	CON ATENCION MEDICA	O85X	O85X Sepsis puerperal	2	MEDICO LEGISTA	27	Tabasco	004	004 CENTRO	2011	10	OCTUBRE
1971	03	MARZO	24	2	A	32	5	CASADO	21	Puebla	071	071 HUAUCHINANGO	0027	210710027 Tenango de las Flores	5	5000 a 9999 habitantes	02	NO OCUPADOS	5	SECUNDARIA COMPLETA	01	NINGUNA	21	Puebla	114	114 PUEBLA	0001	211140001 Heróica Puebla de Zaragoza	08	OTRA UNIDAD PUBLICA	2003	03	MARZO	27	07	00	1	CON ATENCION MEDICA	O994	O994 Enfermedades del sistema circulatorio que complican el embarazo, el parto y el purperio	3	OTRO MEDICO	21	Puebla	114	114 PUEBLA	2003	03	MARZO
1980	11	NOVIEMBRE	22	2	A	28	5	CASADO	03	Baja California Sur	002	002 MULEGE	0001	030020001 Santa Rosalía	5	5000 a 9999 habitantes	02	NO OCUPADOS	0	NO ESPECIFICADO	07	SEGURO POPULAR	03	Baja California Sur	002	002 MULEGE	0097	030020097 Heroica Mulegé	01	SECRETARIA DE SALUD	2009	11	NOVIEMBRE	14	15	30	1	CON ATENCION MEDICA	O995	O995 Enfermedades del sistema respiratorio que complican el embarazo, el parto y el puerperio	3	OTRO MEDICO	03	Baja California Sur	002	002 MULEGE	2009	11	NOVIEMBRE
1974	04	ABRIL	05	2	A	34	5	CASADO	15	México	055	055 MEXICALTZINGO	0001	150550001 San Mateo Mexicaltzingo	5	5000 a 9999 habitantes	02	NO OCUPADOS	5	SECUNDARIA COMPLETA	01	NINGUNA	15	México	106	106 TOLUCA	0001	151060001 Toluca de Lerdo	01	SECRETARIA DE SALUD	2008	11	NOVIEMBRE	05	09	15	1	CON ATENCION MEDICA	O141	O141 Preeclampsia severa	3	OTRO MEDICO	15	México	106	106 TOLUCA	2008	11	NOVIEMBRE
1971	02	FEBRERO	03	2	A	35	5	CASADO	25	Sinaloa	018	018 NAVOLATO	0001	250180001 Navolato	8	20000 a 29999 habitantes	62	TRABAJADORES DE APOYO EN ACTIVIDADES ADMVAS.	5	SECUNDARIA COMPLETA	03	ISSSTE	25	Sinaloa	006	006 CULIACAN	0001	250060001 Culiacán Rosales	04	ISSSTE	2006	07	JULIO	31	10	50	1	CON ATENCION MEDICA	O994	O994 Enfermedades del sistema circulatorio que complican el embarazo, el parto y el purperio	1	MEDICO TRATANTE	25	Sinaloa	018	018 NAVOLATO	2006	08	AGOSTO
1984	00	NO ESPECIFICADO	00	2	A	26	5	CASADO	30	Veracruz de Ignacio de la Llave	065	065 EMILIANO ZAPATA	0046	300650046 Rinconada	5	5000 a 9999 habitantes	02	NO OCUPADOS	5	SECUNDARIA COMPLETA	01	NINGUNA	30	Veracruz de Ignacio de la Llave	087	087 XALAPA	0001	300870001 Xalapa-Enríquez	01	SECRETARIA DE SALUD	2010	05	MAYO	23	22	30	1	CON ATENCION MEDICA	O715	O715 Otros traumatismos obstétricos de los órganos pelvianos	3	OTRO MEDICO	30	Veracruz de Ignacio de la Llave	087	087 XALAPA	2010	06	JUNIO
1983	04	ABRIL	26	2	A	26	0	SE IGNORA	14	Jalisco	018	018 LA BARCA	0026	140180026 La Paz de Ordaz	2	1000 a 1999 habitantes	02	NO OCUPADOS	0	NO ESPECIFICADO	00	DERECHOHABIENCIA NO ESPECIFICADA	14	Jalisco	018	018 LA BARCA	0001	140180001 La Barca	01	SECRETARIA DE SALUD	2009	10	OCTUBRE	02	05	00	2	SIN ATENCION MEDICA	O85X	O85X Sepsis puerperal	2	MEDICO LEGISTA	14	Jalisco	018	018 LA BARCA	2009	10	OCTUBRE
1986	01	ENERO	03	2	A	26	5	CASADO	07	Chiapas	062	062 OSTUACAN	0019	070620019 Plan de Ayala	2	1000 a 1999 habitantes	02	NO OCUPADOS	05	SECUNDARIA COMPLETA	07	SEGURO POPULAR	27	Tabasco	004	004 CENTRO	0001	270040001 Villahermosa	01	SECRETARIA DE SALUD	2012	09	SEPTIEMBRE	30	10	14	1	CON ATENCION MEDICA	O985	O985 Otras enfermedades virales que complican el embarazo, el parto y el puerperio	3	OTRO MEDICO	27	Tabasco	004	004 CENTRO	2012	09	SEPTIEMBRE
1975	09	SEPTIEMBRE	16	2	A	37	5	CASADO	30	Veracruz de Ignacio de la Llave	038	038 COATEPEC	0001	300380001 Coatepec	11	50000 a 74999 habitantes	02	NO OCUPADOS	05	SECUNDARIA COMPLETA	07	SEGURO POPULAR	30	Veracruz de Ignacio de la Llave	087	087 XALAPA	0001	300870001 Xalapa-Enríquez	01	SECRETARIA DE SALUD	2012	10	OCTUBRE	02	16	00	1	CON ATENCION MEDICA	O141	O141 Preeclampsia severa	3	OTRO MEDICO	30	Veracruz de Ignacio de la Llave	087	087 XALAPA	2012	10	OCTUBRE
1979	00	NO ESPECIFICADO	00	2	A	25	5	CASADO	14	Jalisco	039	039 GUADALAJARA	0001	140390001 Guadalajara	17	1500000 y más habitantes	62	TRABAJADORES DE APOYO EN ACTIVIDADES ADMVAS.	5	SECUNDARIA COMPLETA	00	DERECHOHABIENCIA NO ESPECIFICADA	14	Jalisco	039	039 GUADALAJARA	0001	140390001 Guadalajara	08	OTRA UNIDAD PUBLICA	2004	02	FEBRERO	08	03	10	1	CON ATENCION MEDICA	O995	O995 Enfermedades del sistema respiratorio que complican el embarazo, el parto y el puerperio	3	OTRO MEDICO	14	Jalisco	039	039 GUADALAJARA	2004	02	FEBRERO
1966	02	FEBRERO	24	2	A	38	5	CASADO	15	México	039	039 IXTAPALUCA	0004	150390004 Coatepec	5	5000 a 9999 habitantes	02	NO OCUPADOS	5	SECUNDARIA COMPLETA	08	OTRA	15	México	054	054 METEPEC	0001	150540001 Metepec	08	OTRA UNIDAD PUBLICA	2004	12	DICIEMBRE	30	07	00	1	CON ATENCION MEDICA	O159	O159 Eclampsia, en período no especificado	3	OTRO MEDICO	15	México	054	054 METEPEC	2004	12	DICIEMBRE
1984	06	JUNIO	08	2	A	19	5	CASADO	09	Distrito Federal	005	005 GUSTAVO A. MADERO	0000	090050000 No especificado	0	No Especificado.	02	NO OCUPADOS	5	SECUNDARIA COMPLETA	02	IMSS	09	Distrito Federal	002	002 AZCAPOTZALCO	0000	090020000 No especificado	08	OTRA UNIDAD PUBLICA	2003	12	DICIEMBRE	05	03	00	1	CON ATENCION MEDICA	O998	O998 Otras enfermedades especificadas y afecciones que complican el embarazo, el parto y el puerperio	3	OTRO MEDICO	09	Distrito Federal	010	010 ALVARO OBREGON	2003	12	DICIEMBRE
1976	07	JULIO	14	2	A	27	5	CASADO	14	Jalisco	120	120 ZAPOPAN	0001	141200001 Zapopan	15	500000 a 999999 habitantes	02	NO OCUPADOS	5	SECUNDARIA COMPLETA	01	NINGUNA	14	Jalisco	120	120 ZAPOPAN	0001	141200001 Zapopan	08	OTRA UNIDAD PUBLICA	2003	10	OCTUBRE	22	12	00	1	CON ATENCION MEDICA	O720	O720 Hemorragia del tercer período del parto	3	OTRO MEDICO	14	Jalisco	120	120 ZAPOPAN	2003	10	OCTUBRE
1986	01	ENERO	03	2	A	17	5	CASADO	14	Jalisco	098	098 TLAQUEPAQUE	0001	140980001 Tlaquepaque	14	250000 a 499999 habitantes	02	NO OCUPADOS	5	SECUNDARIA COMPLETA	01	NINGUNA	14	Jalisco	039	039 GUADALAJARA	0001	140390001 Guadalajara	08	OTRA UNIDAD PUBLICA	2003	08	AGOSTO	13	14	00	0	NO ESPECIFICADO	O996	O996 Enfermedades del sistema digestivo que complican el embarazo, el parto y el puerperio	3	OTRO MEDICO	14	Jalisco	039	039 GUADALAJARA	2003	08	AGOSTO
1979	01	ENERO	28	2	A	25	5	CASADO	09	Distrito Federal	004	004 CUAJIMALPA DE MORELOS	0001	090040001 Cuajimalpa de Morelos	13	100000 a 249999 habitantes	02	NO OCUPADOS	5	SECUNDARIA COMPLETA	01	NINGUNA	09	Distrito Federal	016	016 MIGUEL HIDALGO	0001	090160001 Miguel Hidalgo	01	SECRETARIA DE SALUD	2004	06	JUNIO	30	10	40	1	CON ATENCION MEDICA	O998	O998 Otras enfermedades especificadas y afecciones que complican el embarazo, el parto y el puerperio	1	MEDICO TRATANTE	09	Distrito Federal	016	016 MIGUEL HIDALGO	2004	07	JULIO
1973	00	NO ESPECIFICADO	00	2	A	31	5	CASADO	14	Jalisco	075	075 SAN MARCOS	0001	140750001 San Marcos	4	2500 a 4999 habitantes	02	NO OCUPADOS	5	SECUNDARIA COMPLETA	01	NINGUNA	14	Jalisco	039	039 GUADALAJARA	0001	140390001 Guadalajara	08	OTRA UNIDAD PUBLICA	2004	01	ENERO	27	06	30	1	CON ATENCION MEDICA	O998	O998 Otras enfermedades especificadas y afecciones que complican el embarazo, el parto y el puerperio	1	MEDICO TRATANTE	14	Jalisco	039	039 GUADALAJARA	2004	01	ENERO
1983	00	NO ESPECIFICADO	00	2	A	21	5	CASADO	14	Jalisco	063	063 OCOTLAN	0001	140630001 Ocotlán	12	75000 a 99999 habitantes	02	NO OCUPADOS	0	NO ESPECIFICADO	01	NINGUNA	14	Jalisco	018	018 LA BARCA	0001	140180001 La Barca	01	SECRETARIA DE SALUD	2004	04	ABRIL	15	19	00	1	CON ATENCION MEDICA	O001	O001 Embarazo tubárico	1	MEDICO TRATANTE	14	Jalisco	018	018 LA BARCA	2004	04	ABRIL
1972	03	MARZO	17	2	A	32	5	CASADO	11	Guanajuato	007	007 CELAYA	0001	110070001 Celaya	14	250000 a 499999 habitantes	52	ARTE. Y TRAB. FABRILES Y TRAB. DE REP. Y MANTTO.	0	NO ESPECIFICADO	00	DERECHOHABIENCIA NO ESPECIFICADA	11	Guanajuato	007	007 CELAYA	0001	110070001 Celaya	01	SECRETARIA DE SALUD	2004	09	SEPTIEMBRE	01	16	30	1	CON ATENCION MEDICA	O222	O222 Tromboflebitis superficial en el embarazo	3	OTRO MEDICO	11	Guanajuato	007	007 CELAYA	2004	09	SEPTIEMBRE
1970	05	MAYO	25	2	A	35	5	CASADO	02	Baja California	001	001 ENSENADA	0001	020010001 Ensenada	13	100000 a 249999 habitantes	02	NO OCUPADOS	5	SECUNDARIA COMPLETA	07	SEGURO POPULAR	02	Baja California	001	001 ENSENADA	0001	020010001 Ensenada	01	SECRETARIA DE SALUD	2005	08	AGOSTO	01	17	10	1	CON ATENCION MEDICA	O720	O720 Hemorragia del tercer período del parto	3	OTRO MEDICO	02	Baja California	001	001 ENSENADA	2005	08	AGOSTO
1977	01	ENERO	17	2	A	27	5	CASADO	15	México	062	062 OCOYOACAC	0022	150620022 San Pedro Atlapulco	4	2500 a 4999 habitantes	02	NO OCUPADOS	5	SECUNDARIA COMPLETA	03	ISSSTE	15	México	054	054 METEPEC	0001	150540001 Metepec	04	ISSSTE	2004	02	FEBRERO	19	17	00	1	CON ATENCION MEDICA	O450	O450 Desprendimiento prematuro de la placenta con defecto de la coagulación	1	MEDICO TRATANTE	15	México	054	054 METEPEC	2004	02	FEBRERO
1984	07	JULIO	00	2	A	19	5	CASADO	11	Guanajuato	007	007 CELAYA	0001	110070001 Celaya	14	250000 a 499999 habitantes	02	NO OCUPADOS	5	SECUNDARIA COMPLETA	01	NINGUNA	11	Guanajuato	007	007 CELAYA	0001	110070001 Celaya	08	OTRA UNIDAD PUBLICA	2003	07	JULIO	01	05	00	1	CON ATENCION MEDICA	O882	O882 Embolia de coágulo sanguíneo, obstétrica	3	OTRO MEDICO	11	Guanajuato	007	007 CELAYA	2003	07	JULIO
1983	00	NO ESPECIFICADO	00	2	A	21	5	CASADO	24	San Luis Potosí	028	028 SAN LUIS POTOSI	0001	240280001 San Luis Potosí	15	500000 a 999999 habitantes	81	TRAB. EN SERV. PERSONALES EN ESTABLECIMIENTOS	5	SECUNDARIA COMPLETA	02	IMSS	24	San Luis Potosí	028	028 SAN LUIS POTOSI	0001	240280001 San Luis Potosí	08	OTRA UNIDAD PUBLICA	2004	06	JUNIO	14	06	55	1	CON ATENCION MEDICA	O996	O996 Enfermedades del sistema digestivo que complican el embarazo, el parto y el puerperio	1	MEDICO TRATANTE	24	San Luis Potosí	028	028 SAN LUIS POTOSI	2004	06	JUNIO
1991	05	MAYO	28	2	A	22	5	CASADO	11	Guanajuato	031	031 SAN FRANCISCO DEL RINCON	0023	110310023 Jaralillo (El Gallo)	1	1 a 999 habitantes	11	PROFESIONALES	05	SECUNDARIA COMPLETA	07	SEGURO POPULAR	11	Guanajuato	020	020 LEON	0001	110200001 León de los Aldama	01	SECRETARIA DE SALUD	2013	11	NOVIEMBRE	03	00	00	1	CON ATENCION MEDICA	O998	O998 Otras enfermedades especificadas y afecciones que complican el embarazo, el parto y el puerperio	3	OTRO MEDICO	11	Guanajuato	020	020 LEON	2013	11	NOVIEMBRE
1974	00	NO ESPECIFICADO	00	2	A	32	0	SE IGNORA	07	Chiapas	059	059 OCOSINGO	1896	070591896 El Consentido	1	1 a 999 habitantes	00	NO ESPECIFICADO	0	NO ESPECIFICADO	01	NINGUNA	07	Chiapas	101	101 TUXTLA GUTIERREZ	0001	071010001 Tuxtla Gutiérrez	01	SECRETARIA DE SALUD	2006	05	MAYO	21	99	99	1	CON ATENCION MEDICA	O980	O980 Tuberculosis que complica el embarazo, el parto y el puerperio	0	NO ESPECIFICADO	07	Chiapas	101	101 TUXTLA GUTIERREZ	2006	05	MAYO
1971	00	NO ESPECIFICADO	00	2	A	32	5	CASADO	01	Aguascalientes	001	001 AGUASCALIENTES	0001	010010001 Aguascalientes	15	500000 a 999999 habitantes	02	NO OCUPADOS	5	SECUNDARIA COMPLETA	02	IMSS	01	Aguascalientes	001	001 AGUASCALIENTES	0001	010010001 Aguascalientes	08	OTRA UNIDAD PUBLICA	2003	04	ABRIL	14	11	00	1	CON ATENCION MEDICA	O720	O720 Hemorragia del tercer período del parto	1	MEDICO TRATANTE	01	Aguascalientes	001	001 AGUASCALIENTES	2003	12	DICIEMBRE
1982	03	MARZO	03	2	A	21	5	CASADO	02	Baja California	002	002 MEXICALI	0001	020020001 Mexicali	15	500000 a 999999 habitantes	02	NO OCUPADOS	5	SECUNDARIA COMPLETA	02	IMSS	02	Baja California	002	002 MEXICALI	0001	020020001 Mexicali	08	OTRA UNIDAD PUBLICA	2003	06	JUNIO	05	03	00	1	CON ATENCION MEDICA	O998	O998 Otras enfermedades especificadas y afecciones que complican el embarazo, el parto y el puerperio	3	OTRO MEDICO	02	Baja California	002	002 MEXICALI	2003	06	JUNIO
1972	01	ENERO	03	2	A	31	5	CASADO	03	Baja California Sur	008	008 LOS CABOS	0054	030080054 Cabo San Lucas	9	30000 a 39999 habitantes	71	COMERCIANTES, EMP. DE COMERCIO Y AGEN. DE VENTAS	5	SECUNDARIA COMPLETA	02	IMSS	03	Baja California Sur	003	003 LA PAZ	0001	030030001 La Paz	08	OTRA UNIDAD PUBLICA	2003	07	JULIO	31	23	00	1	CON ATENCION MEDICA	O882	O882 Embolia de coágulo sanguíneo, obstétrica	3	OTRO MEDICO	03	Baja California Sur	003	003 LA PAZ	2003	08	AGOSTO
1968	09	SEPTIEMBRE	15	2	A	37	5	CASADO	14	Jalisco	120	120 ZAPOPAN	0001	141200001 Zapopan	15	500000 a 999999 habitantes	02	NO OCUPADOS	5	SECUNDARIA COMPLETA	01	NINGUNA	14	Jalisco	120	120 ZAPOPAN	0001	141200001 Zapopan	01	SECRETARIA DE SALUD	2005	11	NOVIEMBRE	24	02	45	1	CON ATENCION MEDICA	O996	O996 Enfermedades del sistema digestivo que complican el embarazo, el parto y el puerperio	3	OTRO MEDICO	14	Jalisco	120	120 ZAPOPAN	2005	11	NOVIEMBRE
1971	01	ENERO	21	2	A	34	5	CASADO	14	Jalisco	101	101 TONALA	0001	141010001 Tonalá	14	250000 a 499999 habitantes	02	NO OCUPADOS	0	NO ESPECIFICADO	01	NINGUNA	14	Jalisco	039	039 GUADALAJARA	0001	140390001 Guadalajara	08	OTRA UNIDAD PUBLICA	2005	03	MARZO	18	12	05	1	CON ATENCION MEDICA	O720	O720 Hemorragia del tercer período del parto	3	OTRO MEDICO	14	Jalisco	039	039 GUADALAJARA	2005	03	MARZO
1971	00	NO ESPECIFICADO	00	2	A	34	5	CASADO	14	Jalisco	098	098 TLAQUEPAQUE	0001	140980001 Tlaquepaque	14	250000 a 499999 habitantes	02	NO OCUPADOS	5	SECUNDARIA COMPLETA	01	NINGUNA	14	Jalisco	039	039 GUADALAJARA	0001	140390001 Guadalajara	08	OTRA UNIDAD PUBLICA	2005	04	ABRIL	20	15	45	1	CON ATENCION MEDICA	O440	O440 Placenta previa con especificación de que no hubo hemorragia	3	OTRO MEDICO	14	Jalisco	039	039 GUADALAJARA	2005	04	ABRIL
1962	12	DICIEMBRE	02	2	A	39	5	CASADO	31	Yucatán	050	050 MERIDA	0001	310500001 Mérida	15	500000 a 999999 habitantes	62	TRABAJADORES DE APOYO EN ACTIVIDADES ADMVAS.	5	SECUNDARIA COMPLETA	02	IMSS	31	Yucatán	050	050 MERIDA	0001	310500001 Mérida	08	OTRA UNIDAD PUBLICA	2002	09	SEPTIEMBRE	20	23	17	1	CON ATENCION MEDICA	O720	O720 Hemorragia del tercer período del parto	3	OTRO MEDICO	31	Yucatán	050	050 MERIDA	2002	09	SEPTIEMBRE
1980	00	NO ESPECIFICADO	00	2	A	25	5	CASADO	16	Michoacán de Ocampo	053	053 MORELIA	0001	160530001 Morelia	15	500000 a 999999 habitantes	82	TRABAJADORES EN SERVICIOS DOMESTICOS	5	SECUNDARIA COMPLETA	01	NINGUNA	16	Michoacán de Ocampo	053	053 MORELIA	0001	160530001 Morelia	01	SECRETARIA DE SALUD	2005	03	MARZO	25	20	00	1	CON ATENCION MEDICA	O996	O996 Enfermedades del sistema digestivo que complican el embarazo, el parto y el puerperio	3	OTRO MEDICO	16	Michoacán de Ocampo	053	053 MORELIA	2005	03	MARZO
1973	03	MARZO	08	2	A	32	5	CASADO	15	México	058	058 NEZAHUALCOYOTL	0000	150580000 No especificado	0	No Especificado.	02	NO OCUPADOS	5	SECUNDARIA COMPLETA	01	NINGUNA	09	Distrito Federal	017	017 VENUSTIANO CARRANZA	0000	090170000 No especificado	08	OTRA UNIDAD PUBLICA	2005	03	MARZO	30	15	00	1	CON ATENCION MEDICA	O720	O720 Hemorragia del tercer período del parto	1	MEDICO TRATANTE	09	Distrito Federal	017	017 VENUSTIANO CARRANZA	2005	03	MARZO
1972	00	NO ESPECIFICADO	00	2	A	33	5	CASADO	09	Distrito Federal	005	005 GUSTAVO A. MADERO	0000	090050000 No especificado	0	No Especificado.	02	NO OCUPADOS	5	SECUNDARIA COMPLETA	03	ISSSTE	09	Distrito Federal	005	005 GUSTAVO A. MADERO	0001	090050001 Gustavo A. Madero	04	ISSSTE	2005	01	ENERO	19	15	25	1	CON ATENCION MEDICA	O998	O998 Otras enfermedades especificadas y afecciones que complican el embarazo, el parto y el puerperio	1	MEDICO TRATANTE	09	Distrito Federal	005	005 GUSTAVO A. MADERO	2005	01	ENERO
1981	00	NO ESPECIFICADO	00	2	A	24	5	CASADO	09	Distrito Federal	013	013 XOCHIMILCO	0000	090130000 No especificado	0	No Especificado.	02	NO OCUPADOS	5	SECUNDARIA COMPLETA	01	NINGUNA	09	Distrito Federal	007	007 IZTAPALAPA	0000	090070000 No especificado	01	SECRETARIA DE SALUD	2005	09	SEPTIEMBRE	09	17	20	1	CON ATENCION MEDICA	O720	O720 Hemorragia del tercer período del parto	3	OTRO MEDICO	09	Distrito Federal	013	013 XOCHIMILCO	2005	09	SEPTIEMBRE
1971	00	NO ESPECIFICADO	00	2	A	34	5	CASADO	15	México	121	121 CUAUTITLAN IZCALLI	0001	151210001 Cuautitlán Izcalli	14	250000 a 499999 habitantes	02	NO OCUPADOS	5	SECUNDARIA COMPLETA	03	ISSSTE	15	México	024	024 CUAUTITLAN	0001	150240001 Cuautitlán	01	SECRETARIA DE SALUD	2005	06	JUNIO	18	21	00	2	SIN ATENCION MEDICA	O679	O679 Hemorragia intraparto, no especificada	2	MEDICO LEGISTA	15	México	024	024 CUAUTITLAN	2005	06	JUNIO
1978	02	FEBRERO	06	2	A	34	5	CASADO	32	Zacatecas	020	020 JEREZ	0001	320200001 Jerez de García Salinas	10	40000 a 49999 habitantes	02	NO OCUPADOS	05	SECUNDARIA COMPLETA	07	SEGURO POPULAR	32	Zacatecas	017	017 GUADALUPE	0001	320170001 Guadalupe	01	SECRETARIA DE SALUD	2012	05	MAYO	27	22	50	1	CON ATENCION MEDICA	O065	O065 Aborto no especificado completo o no especificado, complicado con infección genital y pelviana	3	OTRO MEDICO	32	Zacatecas	020	020 JEREZ	2012	05	MAYO
1981	00	NO ESPECIFICADO	00	2	A	32	5	CASADO	19	Nuevo León	031	031 JUAREZ	0001	190310001 Ciudad Benito Juárez	13	100000 a 249999 habitantes	11	PROFESIONALES	05	SECUNDARIA COMPLETA	01	NINGUNA	19	Nuevo León	026	026 GUADALUPE	0001	190260001 Guadalupe	08	OTRA UNIDAD PUBLICA	2013	01	ENERO	10	99	99	1	CON ATENCION MEDICA	O720	O720 Hemorragia del tercer período del parto	2	MEDICO LEGISTA	19	Nuevo León	039	039 MONTERREY	2013	02	FEBRERO
1983	01	ENERO	29	2	A	29	5	CASADO	11	Guanajuato	017	017 IRAPUATO	0001	110170001 Irapuato	14	250000 a 499999 habitantes	02	NO OCUPADOS	05	SECUNDARIA COMPLETA	07	SEGURO POPULAR	11	Guanajuato	020	020 LEON	0001	110200001 León de los Aldama	01	SECRETARIA DE SALUD	2012	09	SEPTIEMBRE	06	18	25	1	CON ATENCION MEDICA	O988	O988 Otras enfermedades infecciosas y parasitarias maternas que complican el embarazo, el parto y el puerperio	1	MEDICO TRATANTE	11	Guanajuato	020	020 LEON	2012	09	SEPTIEMBRE
1975	00	NO ESPECIFICADO	00	2	A	37	5	CASADO	15	México	031	031 CHIMALHUACAN	0001	150310001 Chimalhuacán	15	500000 a 999999 habitantes	02	NO OCUPADOS	00	NO ESPECIFICADO	02	IMSS	15	México	033	033 ECATEPEC DE MORELOS	0001	150330001 Ecatepec de Morelos	02	IMSS OPORTUNIDADES	2012	01	ENERO	21	18	35	1	CON ATENCION MEDICA	O718	O718 Otros traumas obstétricos especificados	2	MEDICO LEGISTA	15	México	033	033 ECATEPEC DE MORELOS	2012	01	ENERO
1983	06	JUNIO	28	2	A	29	5	CASADO	06	Colima	007	007 MANZANILLO	0001	060070001 Manzanillo	13	100000 a 249999 habitantes	02	NO OCUPADOS	05	SECUNDARIA COMPLETA	06	SECRETARIA DE MARINA	06	Colima	007	007 MANZANILLO	0001	060070001 Manzanillo	07	SECRETARIA DE MARINA	2012	10	OCTUBRE	09	22	40	1	CON ATENCION MEDICA	O720	O720 Hemorragia del tercer período del parto	1	MEDICO TRATANTE	06	Colima	007	007 MANZANILLO	2012	10	OCTUBRE
1978	02	FEBRERO	13	2	A	31	5	CASADO	20	Oaxaca	472	472 SANTIAGO LAOLLAGA	0001	204720001 Santiago Laollaga	3	2000 a 2499 habitantes	02	NO OCUPADOS	5	SECUNDARIA COMPLETA	07	SEGURO POPULAR	20	Oaxaca	014	014 CIUDAD IXTEPEC	0001	200140001 Ciudad Ixtepec	08	OTRA UNIDAD PUBLICA	2009	10	OCTUBRE	07	14	00	1	CON ATENCION MEDICA	O141	O141 Preeclampsia severa	1	MEDICO TRATANTE	20	Oaxaca	014	014 CIUDAD IXTEPEC	2009	10	OCTUBRE
1990	09	SEPTIEMBRE	20	2	A	18	5	CASADO	19	Nuevo León	039	039 MONTERREY	0001	190390001 Monterrey	16	1000000 a 1499999 habitantes	02	NO OCUPADOS	5	SECUNDARIA COMPLETA	07	SEGURO POPULAR	19	Nuevo León	026	026 GUADALUPE	0001	190260001 Guadalupe	01	SECRETARIA DE SALUD	2009	02	FEBRERO	12	13	34	1	CON ATENCION MEDICA	O364	O364 Atención materna por muerte intrauterina	1	MEDICO TRATANTE	19	Nuevo León	039	039 MONTERREY	2009	02	FEBRERO
1978	00	NO ESPECIFICADO	00	2	A	28	5	CASADO	05	Coahuila de Zaragoza	035	035 TORREON	0001	050350001 Torreón	15	500000 a 999999 habitantes	02	NO OCUPADOS	5	SECUNDARIA COMPLETA	00	DERECHOHABIENCIA NO ESPECIFICADA	05	Coahuila de Zaragoza	035	035 TORREON	0001	050350001 Torreón	01	SECRETARIA DE SALUD	2006	05	MAYO	11	05	10	1	CON ATENCION MEDICA	O001	O001 Embarazo tubárico	0	NO ESPECIFICADO	05	Coahuila de Zaragoza	035	035 TORREON	2006	05	MAYO
1967	00	NO ESPECIFICADO	00	2	A	35	5	CASADO	21	Puebla	197	197 XICOTEPEC	0001	211970001 Xicotepec de Juárez	9	30000 a 39999 habitantes	02	NO OCUPADOS	5	SECUNDARIA COMPLETA	02	IMSS	21	Puebla	197	197 XICOTEPEC	0001	211970001 Xicotepec de Juárez	08	OTRA UNIDAD PUBLICA	2002	10	OCTUBRE	28	19	00	1	CON ATENCION MEDICA	O873	O873 Trombosis venosa cerebral en el puerperio	3	OTRO MEDICO	21	Puebla	197	197 XICOTEPEC	2002	10	OCTUBRE
1967	04	ABRIL	01	2	A	35	5	CASADO	29	Tlaxcala	010	010 CHIAUTEMPAN	0001	290100001 Chiautempan	10	40000 a 49999 habitantes	62	TRABAJADORES DE APOYO EN ACTIVIDADES ADMVAS.	5	SECUNDARIA COMPLETA	02	IMSS	29	Tlaxcala	033	033 TLAXCALA	0001	290330001 Tlaxcala de Xicohténcatl	08	OTRA UNIDAD PUBLICA	2002	04	ABRIL	14	17	15	1	CON ATENCION MEDICA	O065	O065 Aborto no especificado completo o no especificado, complicado con infección genital y pelviana	3	OTRO MEDICO	29	Tlaxcala	033	033 TLAXCALA	2002	04	ABRIL
1976	00	NO ESPECIFICADO	00	2	A	26	5	CASADO	30	Veracruz de Ignacio de la Llave	161	161 TEMPOAL	0001	301610001 Tempoal de Sánchez	6	10000 a 14999 habitantes	02	NO OCUPADOS	5	SECUNDARIA COMPLETA	01	NINGUNA	30	Veracruz de Ignacio de la Llave	087	087 XALAPA	0001	300870001 Xalapa-Enríquez	08	OTRA UNIDAD PUBLICA	2002	01	ENERO	20	09	20	1	CON ATENCION MEDICA	O998	O998 Otras enfermedades especificadas y afecciones que complican el embarazo, el parto y el puerperio	1	MEDICO TRATANTE	30	Veracruz de Ignacio de la Llave	087	087 XALAPA	2002	01	ENERO
1978	00	NO ESPECIFICADO	00	2	A	27	5	CASADO	27	Tabasco	009	009 JALAPA	0034	270090034 Progreso	1	1 a 999 habitantes	02	NO OCUPADOS	5	SECUNDARIA COMPLETA	07	SEGURO POPULAR	27	Tabasco	004	004 CENTRO	0001	270040001 Villahermosa	01	SECRETARIA DE SALUD	2005	05	MAYO	25	15	30	1	CON ATENCION MEDICA	O450	O450 Desprendimiento prematuro de la placenta con defecto de la coagulación	3	OTRO MEDICO	27	Tabasco	004	004 CENTRO	2005	05	MAYO
1981	08	AGOSTO	18	2	A	27	5	CASADO	30	Veracruz de Ignacio de la Llave	189	189 TUXPAM	0083	301890083 Santiago de la Peña	5	5000 a 9999 habitantes	02	NO OCUPADOS	5	SECUNDARIA COMPLETA	07	SEGURO POPULAR	30	Veracruz de Ignacio de la Llave	131	131 POZA RICA DE HIDALGO	0001	301310001 Poza Rica de Hidalgo	01	SECRETARIA DE SALUD	2008	10	OCTUBRE	04	08	55	1	CON ATENCION MEDICA	O141	O141 Preeclampsia severa	3	OTRO MEDICO	30	Veracruz de Ignacio de la Llave	131	131 POZA RICA DE HIDALGO	2008	10	OCTUBRE
1972	11	NOVIEMBRE	14	2	A	29	5	CASADO	09	Distrito Federal	007	007 IZTAPALAPA	0001	090070001 Iztapalapa	17	1500000 y más habitantes	02	NO OCUPADOS	5	SECUNDARIA COMPLETA	02	IMSS	09	Distrito Federal	007	007 IZTAPALAPA	0001	090070001 Iztapalapa	08	OTRA UNIDAD PUBLICA	2002	02	FEBRERO	12	17	30	1	CON ATENCION MEDICA	O85X	O85X Sepsis puerperal	3	OTRO MEDICO	09	Distrito Federal	015	015 CUAUHTEMOC	2002	02	FEBRERO
1968	00	NO ESPECIFICADO	00	2	A	38	5	CASADO	14	Jalisco	124	124 ZAPOTLANEJO	0001	141240001 Zapotlanejo	8	20000 a 29999 habitantes	02	NO OCUPADOS	5	SECUNDARIA COMPLETA	01	NINGUNA	14	Jalisco	039	039 GUADALAJARA	0001	140390001 Guadalajara	01	SECRETARIA DE SALUD	2006	03	MARZO	26	12	30	1	CON ATENCION MEDICA	O141	O141 Preeclampsia severa	1	MEDICO TRATANTE	14	Jalisco	039	039 GUADALAJARA	2006	03	MARZO
1965	04	ABRIL	10	2	A	41	5	CASADO	14	Jalisco	039	039 GUADALAJARA	0001	140390001 Guadalajara	17	1500000 y más habitantes	52	ARTE. Y TRAB. FABRILES Y TRAB. DE REP. Y MANTTO.	5	SECUNDARIA COMPLETA	07	SEGURO POPULAR	14	Jalisco	039	039 GUADALAJARA	0001	140390001 Guadalajara	08	OTRA UNIDAD PUBLICA	2006	06	JUNIO	21	04	40	1	CON ATENCION MEDICA	O149	O149 Preeclampsia, no especificada	2	MEDICO LEGISTA	14	Jalisco	039	039 GUADALAJARA	2006	06	JUNIO
1987	07	JULIO	10	2	A	19	5	CASADO	07	Chiapas	027	027 CHIAPA DE CORZO	0001	070270001 Chiapa de Corzo	8	20000 a 29999 habitantes	02	NO OCUPADOS	5	SECUNDARIA COMPLETA	01	NINGUNA	07	Chiapas	101	101 TUXTLA GUTIERREZ	0001	071010001 Tuxtla Gutiérrez	01	SECRETARIA DE SALUD	2006	07	JULIO	17	01	05	1	CON ATENCION MEDICA	O141	O141 Preeclampsia severa	3	OTRO MEDICO	07	Chiapas	101	101 TUXTLA GUTIERREZ	2006	07	JULIO
1980	00	NO ESPECIFICADO	00	2	A	27	5	CASADO	09	Distrito Federal	005	005 GUSTAVO A. MADERO	0001	090050001 Gustavo A. Madero	16	1000000 a 1499999 habitantes	02	NO OCUPADOS	5	SECUNDARIA COMPLETA	03	ISSSTE	09	Distrito Federal	005	005 GUSTAVO A. MADERO	0001	090050001 Gustavo A. Madero	04	ISSSTE	2007	09	SEPTIEMBRE	29	22	25	1	CON ATENCION MEDICA	O141	O141 Preeclampsia severa	3	OTRO MEDICO	09	Distrito Federal	005	005 GUSTAVO A. MADERO	2007	10	OCTUBRE
1984	05	MAYO	02	2	A	18	5	CASADO	08	Chihuahua	037	037 JUAREZ	0001	080370001 Juárez	16	1000000 a 1499999 habitantes	53	OPER. MAQ. FIJA DE MOV. CONT. Y EQUIPOS EN PROD.	5	SECUNDARIA COMPLETA	02	IMSS	08	Chihuahua	037	037 JUAREZ	0001	080370001 Juárez	08	OTRA UNIDAD PUBLICA	2002	06	JUNIO	29	19	55	1	CON ATENCION MEDICA	O141	O141 Preeclampsia severa	3	OTRO MEDICO	08	Chihuahua	037	037 JUAREZ	2002	07	JULIO
1989	01	ENERO	30	2	A	19	5	CASADO	10	Durango	005	005 DURANGO	0150	100050150 Cinco de Mayo	3	2000 a 2499 habitantes	02	NO OCUPADOS	5	SECUNDARIA COMPLETA	07	SEGURO POPULAR	10	Durango	005	005 DURANGO	0001	100050001 Victoria de Durango	01	SECRETARIA DE SALUD	2008	04	ABRIL	11	06	00	1	CON ATENCION MEDICA	O064	O064 Aborto no especificado incompleto, sin complicación	3	OTRO MEDICO	10	Durango	005	005 DURANGO	2008	04	ABRIL
1976	11	NOVIEMBRE	12	2	A	25	5	CASADO	14	Jalisco	039	039 GUADALAJARA	0001	140390001 Guadalajara	17	1500000 y más habitantes	02	NO OCUPADOS	5	SECUNDARIA COMPLETA	01	NINGUNA	14	Jalisco	039	039 GUADALAJARA	0001	140390001 Guadalajara	08	OTRA UNIDAD PUBLICA	2002	01	ENERO	11	08	34	1	CON ATENCION MEDICA	O994	O994 Enfermedades del sistema circulatorio que complican el embarazo, el parto y el purperio	2	MEDICO LEGISTA	14	Jalisco	039	039 GUADALAJARA	2002	01	ENERO
1967	03	MARZO	09	2	A	35	5	CASADO	09	Distrito Federal	007	007 IZTAPALAPA	0001	090070001 Iztapalapa	17	1500000 y más habitantes	02	NO OCUPADOS	5	SECUNDARIA COMPLETA	02	IMSS	09	Distrito Federal	015	015 CUAUHTEMOC	0001	090150001 Cuauhtémoc	08	OTRA UNIDAD PUBLICA	2002	08	AGOSTO	06	02	15	1	CON ATENCION MEDICA	O141	O141 Preeclampsia severa	3	OTRO MEDICO	09	Distrito Federal	015	015 CUAUHTEMOC	2002	08	AGOSTO
1969	01	ENERO	07	2	A	33	5	CASADO	09	Distrito Federal	007	007 IZTAPALAPA	0001	090070001 Iztapalapa	17	1500000 y más habitantes	02	NO OCUPADOS	5	SECUNDARIA COMPLETA	01	NINGUNA	09	Distrito Federal	016	016 MIGUEL HIDALGO	0001	090160001 Miguel Hidalgo	08	OTRA UNIDAD PUBLICA	2002	03	MARZO	04	00	15	1	CON ATENCION MEDICA	O13X	O13X Hipertensión gestacional [inducida por el embarazo] sin proteinuria significativa	3	OTRO MEDICO	09	Distrito Federal	007	007 IZTAPALAPA	2002	03	MARZO
1976	08	AGOSTO	17	2	A	31	5	CASADO	02	Baja California	004	004 TIJUANA	1351	020041351 Fraccionamiento Lomas de San Antonio	2	1000 a 1999 habitantes	71	COMERCIANTES, EMP. DE COMERCIO Y AGEN. DE VENTAS	5	SECUNDARIA COMPLETA	07	SEGURO POPULAR	02	Baja California	004	004 TIJUANA	0001	020040001 Tijuana	01	SECRETARIA DE SALUD	2007	09	SEPTIEMBRE	27	08	20	1	CON ATENCION MEDICA	O994	O994 Enfermedades del sistema circulatorio que complican el embarazo, el parto y el purperio	3	OTRO MEDICO	02	Baja California	004	004 TIJUANA	2007	09	SEPTIEMBRE
1966	07	JULIO	07	2	A	36	5	CASADO	11	Guanajuato	025	025 PURISIMA DEL RINCON	0001	110250001 Purísima de Bustos	8	20000 a 29999 habitantes	02	NO OCUPADOS	5	SECUNDARIA COMPLETA	02	IMSS	11	Guanajuato	020	020 LEON	0001	110200001 León de los Aldama	08	OTRA UNIDAD PUBLICA	2002	09	SEPTIEMBRE	10	12	00	1	CON ATENCION MEDICA	O16X	O16X Hipertensión materna, no especificada	3	OTRO MEDICO	11	Guanajuato	020	020 LEON	2002	09	SEPTIEMBRE
1986	05	MAYO	13	2	A	23	5	CASADO	04	Campeche	004	004 CHAMPOTON	0001	040040001 Champotón	8	20000 a 29999 habitantes	02	NO OCUPADOS	5	SECUNDARIA COMPLETA	07	SEGURO POPULAR	04	Campeche	002	002 CAMPECHE	0001	040020001 Campeche	01	SECRETARIA DE SALUD	2009	09	SEPTIEMBRE	05	12	00	1	CON ATENCION MEDICA	O141	O141 Preeclampsia severa	3	OTRO MEDICO	04	Campeche	004	004 CHAMPOTON	2009	09	SEPTIEMBRE
1974	01	ENERO	29	2	A	35	5	CASADO	12	Guerrero	061	061 TIXTLA DE GUERRERO	0001	120610001 Tixtla de Guerrero	8	20000 a 29999 habitantes	02	NO OCUPADOS	5	SECUNDARIA COMPLETA	01	NINGUNA	09	Distrito Federal	012	012 TLALPAN	0001	090120001 Tlalpan	01	SECRETARIA DE SALUD	2009	10	OCTUBRE	13	11	15	1	CON ATENCION MEDICA	O995	O995 Enfermedades del sistema respiratorio que complican el embarazo, el parto y el puerperio	3	OTRO MEDICO	09	Distrito Federal	015	015 CUAUHTEMOC	2009	10	OCTUBRE
1974	02	FEBRERO	06	2	A	35	5	CASADO	01	Aguascalientes	007	007 RINCON DE ROMOS	0001	010070001 Rincón de Romos	8	20000 a 29999 habitantes	02	NO OCUPADOS	5	SECUNDARIA COMPLETA	03	ISSSTE	01	Aguascalientes	001	001 AGUASCALIENTES	0001	010010001 Aguascalientes	04	ISSSTE	2009	07	JULIO	02	01	20	1	CON ATENCION MEDICA	O994	O994 Enfermedades del sistema circulatorio que complican el embarazo, el parto y el purperio	3	OTRO MEDICO	01	Aguascalientes	007	007 RINCON DE ROMOS	2009	07	JULIO
1974	04	ABRIL	09	2	A	32	5	CASADO	27	Tabasco	008	008 HUIMANGUILLO	0087	270080087 San Manuel	2	1000 a 1999 habitantes	02	NO OCUPADOS	0	NO ESPECIFICADO	00	DERECHOHABIENCIA NO ESPECIFICADA	27	Tabasco	004	004 CENTRO	0001	270040001 Villahermosa	01	SECRETARIA DE SALUD	2006	10	OCTUBRE	18	03	50	1	CON ATENCION MEDICA	O141	O141 Preeclampsia severa	3	OTRO MEDICO	27	Tabasco	004	004 CENTRO	2006	10	OCTUBRE
1977	12	DICIEMBRE	06	2	A	24	5	CASADO	11	Guanajuato	005	005 APASEO EL GRANDE	0001	110050001 Apaseo el Grande	8	20000 a 29999 habitantes	02	NO OCUPADOS	5	SECUNDARIA COMPLETA	02	IMSS	11	Guanajuato	020	020 LEON	0001	110200001 León de los Aldama	08	OTRA UNIDAD PUBLICA	2002	06	JUNIO	28	19	55	1	CON ATENCION MEDICA	O159	O159 Eclampsia, en período no especificado	3	OTRO MEDICO	11	Guanajuato	020	020 LEON	2002	06	JUNIO
1985	12	DICIEMBRE	18	2	A	23	0	SE IGNORA	18	Nayarit	008	008 XALISCO	0021	180080021 Testerazo (El Refugio)	3	2000 a 2499 habitantes	02	NO OCUPADOS	5	SECUNDARIA COMPLETA	07	SEGURO POPULAR	18	Nayarit	017	017 TEPIC	0001	180170001 Tepic	01	SECRETARIA DE SALUD	2009	10	OCTUBRE	19	07	30	1	CON ATENCION MEDICA	O995	O995 Enfermedades del sistema respiratorio que complican el embarazo, el parto y el puerperio	3	OTRO MEDICO	18	Nayarit	017	017 TEPIC	2009	10	OCTUBRE
1977	04	ABRIL	06	2	A	26	5	CASADO	21	Puebla	114	114 PUEBLA	0001	211140001 Heróica Puebla de Zaragoza	16	1000000 a 1499999 habitantes	02	NO OCUPADOS	5	SECUNDARIA COMPLETA	00	DERECHOHABIENCIA NO ESPECIFICADA	21	Puebla	114	114 PUEBLA	0001	211140001 Heróica Puebla de Zaragoza	08	OTRA UNIDAD PUBLICA	2003	07	JULIO	09	03	00	1	CON ATENCION MEDICA	O141	O141 Preeclampsia severa	1	MEDICO TRATANTE	21	Puebla	114	114 PUEBLA	2003	07	JULIO
1983	08	AGOSTO	16	2	A	29	5	CASADO	21	Puebla	114	114 PUEBLA	0001	211140001 Heróica Puebla de Zaragoza	16	1000000 a 1499999 habitantes	02	NO OCUPADOS	05	SECUNDARIA COMPLETA	07	SEGURO POPULAR	21	Puebla	114	114 PUEBLA	0001	211140001 Heróica Puebla de Zaragoza	01	SECRETARIA DE SALUD	2012	12	DICIEMBRE	06	21	20	1	CON ATENCION MEDICA	O96X	O96X Muerte materna debida a cualquier causa obstétrica que ocurre después de 42 días pero antes de un año del parto	3	OTRO MEDICO	21	Puebla	114	114 PUEBLA	2012	12	DICIEMBRE
1978	06	JUNIO	15	2	A	31	5	CASADO	09	Distrito Federal	007	007 IZTAPALAPA	0001	090070001 Iztapalapa	17	1500000 y más habitantes	62	TRABAJADORES DE APOYO EN ACTIVIDADES ADMVAS.	5	SECUNDARIA COMPLETA	03	ISSSTE	09	Distrito Federal	007	007 IZTAPALAPA	0001	090070001 Iztapalapa	04	ISSSTE	2009	09	SEPTIEMBRE	13	05	15	1	CON ATENCION MEDICA	O141	O141 Preeclampsia severa	3	OTRO MEDICO	09	Distrito Federal	015	015 CUAUHTEMOC	2009	09	SEPTIEMBRE
1979	06	JUNIO	10	2	A	31	5	CASADO	07	Chiapas	024	024 CHANAL	0001	070240001 Chanal	5	5000 a 9999 habitantes	02	NO OCUPADOS	5	SECUNDARIA COMPLETA	07	SEGURO POPULAR	07	Chiapas	078	078 SAN CRISTOBAL DE LAS CASAS	0001	070780001 San Cristóbal de las Casas	01	SECRETARIA DE SALUD	2010	11	NOVIEMBRE	29	09	50	1	CON ATENCION MEDICA	O159	O159 Eclampsia, en período no especificado	3	OTRO MEDICO	07	Chiapas	024	024 CHANAL	2010	11	NOVIEMBRE
1981	07	JULIO	23	2	A	27	5	CASADO	15	México	037	037 HUIXQUILUCAN	0001	150370001 Huixquilucan de Degollado	5	5000 a 9999 habitantes	02	NO OCUPADOS	5	SECUNDARIA COMPLETA	01	NINGUNA	15	México	106	106 TOLUCA	0001	151060001 Toluca de Lerdo	01	SECRETARIA DE SALUD	2009	05	MAYO	31	09	45	1	CON ATENCION MEDICA	O141	O141 Preeclampsia severa	1	MEDICO TRATANTE	15	México	106	106 TOLUCA	2009	06	JUNIO
1974	09	SEPTIEMBRE	05	2	A	36	5	CASADO	13	Hidalgo	023	023 FRANCISCO I. MADERO	0014	130230014 San Juan Tepa	5	5000 a 9999 habitantes	02	NO OCUPADOS	5	SECUNDARIA COMPLETA	03	ISSSTE	13	Hidalgo	048	048 PACHUCA DE SOTO	0001	130480001 Pachuca de Soto	04	ISSSTE	2010	11	NOVIEMBRE	16	10	35	1	CON ATENCION MEDICA	O141	O141 Preeclampsia severa	3	OTRO MEDICO	13	Hidalgo	048	048 PACHUCA DE SOTO	2010	09	SEPTIEMBRE
1970	05	MAYO	30	2	A	41	5	CASADO	13	Hidalgo	013	013 ATOTONILCO DE TULA	0005	130130005 La Cañada	2	1000 a 1999 habitantes	02	NO OCUPADOS	5	SECUNDARIA COMPLETA	07	SEGURO POPULAR	13	Hidalgo	048	048 PACHUCA DE SOTO	0001	130480001 Pachuca de Soto	01	SECRETARIA DE SALUD	2011	10	OCTUBRE	23	16	00	1	CON ATENCION MEDICA	O141	O141 Preeclampsia severa	3	OTRO MEDICO	13	Hidalgo	048	048 PACHUCA DE SOTO	2011	10	OCTUBRE
1975	02	FEBRERO	23	2	A	36	5	CASADO	30	Veracruz de Ignacio de la Llave	034	034 CERRO AZUL	0001	300340001 Cerro Azul	8	20000 a 29999 habitantes	02	NO OCUPADOS	5	SECUNDARIA COMPLETA	07	SEGURO POPULAR	28	Tamaulipas	038	038 TAMPICO	0001	280380001 Tampico	01	SECRETARIA DE SALUD	2011	03	MARZO	03	00	50	1	CON ATENCION MEDICA	O241	O241 Diabetes mellitus preexistente no insulinodependiente, en el embarazo	1	MEDICO TRATANTE	28	Tamaulipas	038	038 TAMPICO	2011	03	MARZO
1986	03	MARZO	07	2	A	24	5	CASADO	19	Nuevo León	045	045 SALINAS VICTORIA	0001	190450001 Salinas Victoria	5	5000 a 9999 habitantes	02	NO OCUPADOS	5	SECUNDARIA COMPLETA	07	SEGURO POPULAR	19	Nuevo León	046	046 SAN NICOLAS DE LOS GARZA	0001	190460001 San Nicolás de los Garza	01	SECRETARIA DE SALUD	2010	08	AGOSTO	21	12	15	1	CON ATENCION MEDICA	O96X	O96X Muerte materna debida a cualquier causa obstétrica que ocurre después de 42 días pero antes de un año del parto	3	OTRO MEDICO	19	Nuevo León	039	039 MONTERREY	2010	09	SEPTIEMBRE
1981	00	NO ESPECIFICADO	00	2	A	30	5	CASADO	19	Nuevo León	033	033 LINARES	0001	190330001 Linares	11	50000 a 74999 habitantes	62	TRABAJADORES DE APOYO EN ACTIVIDADES ADMVAS.	5	SECUNDARIA COMPLETA	00	DERECHOHABIENCIA NO ESPECIFICADA	19	Nuevo León	038	038 MONTEMORELOS	0001	190380001 Montemorelos	02	IMSS OPORTUNIDADES	2011	04	ABRIL	19	22	30	1	CON ATENCION MEDICA	O141	O141 Preeclampsia severa	3	OTRO MEDICO	19	Nuevo León	033	033 LINARES	2011	04	ABRIL
1977	12	DICIEMBRE	13	2	A	24	5	CASADO	15	México	076	076 SAN MATEO ATENCO	0001	150760001 San Mateo Atenco	11	50000 a 74999 habitantes	02	NO OCUPADOS	5	SECUNDARIA COMPLETA	01	NINGUNA	15	México	106	106 TOLUCA	0001	151060001 Toluca de Lerdo	08	OTRA UNIDAD PUBLICA	2002	10	OCTUBRE	17	12	20	1	CON ATENCION MEDICA	O994	O994 Enfermedades del sistema circulatorio que complican el embarazo, el parto y el purperio	1	MEDICO TRATANTE	15	México	106	106 TOLUCA	2002	10	OCTUBRE
[truncated: 14,436 more rows]
[truncated: 8 more columns]
